# Supplementary material for: A natural biogenic nanozyme for scavenging superoxide radicals
Source: Nat Commun. 2024 Jan 3;15:233. doi: 10.1038/s41467-023-44463-w (PMC10764798; doi:10.1038/s41467-023-44463-w)
Supplement: Supplementary file 4 — Source Data [file 41467_2023_44463_MOESM4_ESM.zip]

Archive with 20 entries (19 files):
- Source Data/
- Source Data/Figure 1.xlsx
- Source Data/Figure 2.xlsx
- Source Data/Figure 3.xlsx
- Source Data/Figure 4.xlsx
- Source Data/Figure 5.xlsx
- Source Data/Figure 6.xlsx
- Source Data/Figure 7.xlsx
- Source Data/Supplementary Figure 1.xlsx
- Source Data/Supplementary Figure 11.xlsx
- Source Data/Supplementary Figure 12.xlsx
- Source Data/Supplementary Figure 13.xlsx
- Source Data/Supplementary Figure 14.xlsx
- Source Data/Supplementary Figure 15.xlsx
- Source Data/Supplementary Figure 16.xlsx
- Source Data/Supplementary Figure 2.xlsx
- Source Data/Supplementary Figure 3.xlsx
- Source Data/Supplementary Figure 5.xlsx
- Source Data/Supplementary Figure 6.xlsx
- Source Data/Supplementary Figure 7.xlsx
