# Supplementary material for: A natural biogenic nanozyme for scavenging superoxide radicals
Source: Nat Commun. 2024 Jan 3;15:233. doi: 10.1038/s41467-023-44463-w (PMC10764798; doi:10.1038/s41467-023-44463-w)
Supplement: Supplementary file 4 — Source Data [file 41467_2023_44463_MOESM4_ESM.zip › Source Data/Figure 1.xlsx]

## Sheet: Fig 1e
Sample name	Inhibition rate (%)
HFn-Fe	20.2324	15.9799	18.4099
LFn-Fe	10.9614	6.10143	6.47121
ssDps-Fe	22.8473	25.9377	30.0845
EcDps-Fe	33.2277	32.0127	32.9107
EcFTN-Fe	43.0269	42.9213	44.4532
EcBfr-Fe	55.3883	60.0106	53.5129
pfFn-Fe	83.5446	82.9107	83.571
pyFn-Fe	85.6577	84.3106	81.4844

## Sheet: Fig 1f
	pfFn					apo-pfFn					pfFn-Fe
protein conentration (μg/mL)	Inhibition Rate (%)				protein conentration (μg/mL)	Inhibition Rate (%)				protein conentration (μg/mL)	Inhibition Rate (%)
2.60438	7.53361	6.93092	8.04358		2.60438	9.85165	6.93092	8.78535		2.60438	19.796	18.1966	19.4483
5.20875	8.29856	4.45063	8.15948		5.20875	6.6064	9.6662	7.11637		5.20875	27.5846	29.2072	30.6212
10.4175	7.62633	3.70885	9.15624		10.4175	4.52017	9.64302	10.1066		10.4175	46.1752	42.3273	44.2281
20.835	11.312	10.5239	11.7756		20.835	9.41122	9.17942	10.5934		20.835	63.6069	62.9578	62.4015
41.67	15.9017	15.0209	15.1368		41.67	11.4743	11.5438	11.8683		41.67	78.2105	78.6509	77.0746

## Sheet: Fig1 1g
	Inhibition Rate (%)
Pro K	0	0	0
pfFn-Fe	78.3942	76.9663	78.1601
pfFn-Fe-Pro K	67.7903	68.3287	67.4157
pyFn-Fe	74.2041	72.4485	74.5787
pyFn-Fe-Pro K	62.9916	63.8343	60.9551
