# Supplementary material for: A natural biogenic nanozyme for scavenging superoxide radicals
Source: Nat Commun. 2024 Jan 3;15:233. doi: 10.1038/s41467-023-44463-w (PMC10764798; doi:10.1038/s41467-023-44463-w)
Supplement: Supplementary file 4 — Source Data [file 41467_2023_44463_MOESM4_ESM.zip › Source Data/Figure 2.xlsx]

## Sheet: Fig 2a
	Fe/ferrtin	Inhinition Rate (%)
pyFn-Fe	0.47845	83.5446	82.9107	83.571
EcBfr-Fe	0.534459	55.3883	60.0106	53.5129
HFn-Fe	0.659463	20.2324	15.9799	18.4099
pfFn-Fe	2.02149	85.6577	84.3106	81.4844

## Sheet: Fig 2b
	S/Fe Ratio	Inhibition Rate (%)
HFn-Fe	0.252228	20.2324	15.9799	18.4099
EcBfr-Fe	0.279502	55.3883	60.0106	53.5129
pfFn-Fe	0.414778	85.6577	84.3106	81.4844
pyFn-Fe	0.508647	83.5446	82.9107	83.571

## Sheet: Fig 2c
	P/Fe Ratio	Inhibition Rate (%)
HFn-Fe	0.138354	20.2324	15.9799	18.4099
EcBfr-Fe	0.381155	55.3883	60.0106	53.5129
pyFn-Fe	0.729141	85.6577	84.3106	81.4844
pfFn-Fe	0.78232	83.5446	82.9107	83.571

## Sheet: Fig 2e
	- Fe					Reconstituted					Biomineralized
Protein concentration (μg/mL)	Inhibition Rate (%)				Protein concentration (μg/mL)	Inhibition Rate (%)				Protein concentration (μg/mL)	Inhibition Rate (%)
1.5625	-2.7551	0.841837	-0.153061		1.5625	2.80612	1.35204	-1.93878		1.5625	-0.586735	2.04082	1.63265
3.125	1.53061	1.17347	1.37755		3.125	3.31633	1.60714	3.29082		3.125	-0.714286	-0.229592	2.29592
6.25	0.663265	-0.0510204	0.408163		6.25	6.81122	3.2398	4.77041		6.25	5.94388	5.61224	3.4949
12.5	-0.433673	-1.35204	-0.816326		12.5	3.54592	3.57143	5.43367		12.5	6.22449	8.03571	7.2449
25	1.86224	1.27551	0.892857		25	11.148	6.22449	8.21429		25	8.16327	12.7296	10.8418

## Sheet: Fig 2f
	- Fe					Reconstituted					Biomineralized
Protein concentration (μg/mL)	Inhibition Rate (%)				Protein concentration (μg/mL)	Inhibition Rate (%)				Protein concentration (μg/mL)	Inhibition Rate (%)
1.5625	6.33365	8.4608	7.33748		1.5625	7.74379	8.77151	6.93117		1.5625	13.4321	11.4245	11.066
3.125	2.00765	8.174	6.57266		3.125	7.40918	7.98279	8.2457		3.125	21.5344	17.9732	16.3002
6.25	8.5325	8.62811	8.91491		6.25	8.5086	8.91491	8.55641		6.25	33.2218	29.1826	28.9197
12.5	7.55258	7.93499	8.1501		12.5	9.10612	11.3576	10.6358		12.5	46.2476	45.0287	44.6463
25	8.05449	7.88719	8.413		25	15.1291	16.7065	17.5191		25	69.0488	60.3011	66.6587

## Sheet: Fig 2g
Pi/Fe=0					Pi/Fe=0.1					Pi/Fe=0.2					Pi/Fe=1
Protein concentration (μg/mL)	Inhibition Rate (%)				Protein concentration (μg/mL)	Inhibition Rate (%)				Protein concentration (μg/mL)	Inhibition Rate (%)				Protein concentration (μg/mL)	Inhibition Rate (%)
1.04167	0.588502	0.226347	-0.497963		1.04167	5.6813	6.42825	6.7225		1.04167	5.77184	11.5663	10.5025		1.04167	10.344	9.82345	9.30285
2.08333	2.15029	1.87868	2.03712		2.08333	12.8791	16.5233	12.2906		2.08333	10.5704	16.5459	15.4142		2.08333	18.8094	19.2847	22.9289
4.16667	7.58262	7.85423	6.04346		4.16667	25.8941	25.1245	27.2069		4.16667	36.0797	37.5283	35.9212		4.16667	43.5944	40.6971	39.7691
8.33333	7.76369	9.12177	7.03938		8.33333	38.909	38.8637	39.2259		8.33333	51.9466	49.1852	49.0041		8.33333	61.2494	59.0086	56.4509
16.6667	14.8483	15.9122	14.9842		16.6667	63.3997	51.3128	56.9036		16.6667	67.9719	68.7189	68.5152		16.6667	78.9724	77.4559	76.7995
