# Supplementary material for: A natural biogenic nanozyme for scavenging superoxide radicals
Source: Nat Commun. 2024 Jan 3;15:233. doi: 10.1038/s41467-023-44463-w (PMC10764798; doi:10.1038/s41467-023-44463-w)
Supplement: Supplementary file 4 — Source Data [file 41467_2023_44463_MOESM4_ESM.zip › Source Data/Figure 3.xlsx]

## Sheet: Fig 3a
HFn					pfFn					pyFn
Protein concentration (μg/mL)	Inhibition Rate (%)				Protein concentration (μg/mL)	Inhibition Rate (%)				Protein concentration (μg/mL)	Inhibition Rate (%)
1.5625	8.93545	4.47977	10.1156		1.5625	19.9904	19.2919	18.9306		1.5625	28.5164	24.8796	26.6137
3.125	20.4961	18.6657	18.5212		3.125	34.1763	34.0559	34.3449		3.125	41.3295	40.8719	40.3661
6.25	27.0954	27.1435	27.9383		6.25	45.8092	47.1821	48.7476		6.25	56.5751	55.3709	55.7322
12.5	41.2091	42.5578	42.2447		12.5	64.9326	65.3902	65.2938		12.5	75.1445	75.6503	75.4335
25	60.1397	58.8632	58.5742		25	81.1657	80.7803	79.9615		25	88.8728	85.9586	86.8256

## Sheet: Fig 3b
	Pi/Fe Ratio
HFn	0.42116	0.421726	0.420315
pfFn	0.816156	0.817866	0.818659
pyFn	0.787305	0.788291	0.752163

## Sheet: Fig 3c
HFn					pfFn					pyFn
iron concentration (μg/mL)	Inhibition Rate (%)				Iron concentration (μg/mL)	Inhibition Rate (%)				Iron concentration (μg/mL)	Inhibition Rate (%)
0.484375	10.1557	12.0614	12.4564		0.484375	26.3769	26.3305	30.1185		0.484375	30.8157	31.0946	24.7967
0.96875	21.7058	18.429	17.4297		0.96875	46.1771	45.3869	45.2475		0.96875	43.1327	42.7376	39.3679
1.9375	31.7221	32.1868	33.465		1.9375	61.7476	61.0737	61.8173		1.9375	60.423	59.2842	56.1236
3.875	47.6877	45.8517	48.0363		3.875	77.8991	78.3639	78.1548		3.875	76.9463	72.8329	77.109
7.75	65.3265	63.049	65.8843		7.75	90.2858	89.1703	89.6119		7.75	88.1013	87.6598	87.4041

## Sheet: Fig 3f
HFn-WT					HFn-3-Fold-M
protein concentration (μg/mL)	Inhibition Rate (%)				protein concentration (μg/mL)	Inhibition Rate (%)
100	4.48856	8.71817	9.58136		100	12.7751	13.9404	14.2426
200	18.429	21.7091	20.1554		200	23.8671	24.5145	24.8166
400	22.3997	23.2197	25.5934		400	42.555	41.3466	42.7708

## Sheet: Fig 3g
	Pi/Fe Ratio
HFn-WT	0.42116	0.421726	0.420315
HFn-3-Fold-M	0.816156	0.817866	0.818659

## Sheet: Fig 3i
HFn					H/LFn					MFn					pfFn					pyFn
Protein concentration (μg/mL)	Inhibition Rate (%)				Protein concentration (μg/mL)	Inhibition Rate (%)				Protein concentration (μg/mL)	Inhibition Rate (%)				Protein concentration (μg/mL)	Inhibition Rate (%)				Protein concentration (μg/mL)	Inhibition Rate (%)
1.5625	4.10017	2.82347	3.58458		1.5625	2.03781	3.8792	1.30125		1.5625	3.63369	3.38817	3.09354		1.5625	10.6555	12.5951	16.2534		1.5625	12.2514	12.0304	10.6555
3.125	3.781	3.70734	4.61576		3.125	8.71593	5.32777	6.65357		3.125	3.48637	5.22956	0.147312		3.125	20.4272	21.6548	23.4225		3.125	16.6462	16.4252	16.3025
6.25	2.65161	3.31451	4.17383		6.25	5.57329	5.59784	5.13135		6.25	3.36361	3.95286	-0.982077		6.25	31.3528	29.9042	31.2301		6.25	25.7059	23.3243	24.4537
12.5	5.52418	4.88583	4.22293		12.5	4.56666	1.3258	6.84999		12.5	4.10017	4.98404	5.0577		12.5	46.0349	46.9187	47.7289		12.5	41.4191	37.1471	38.5956
25	6.9482	7.41468	8.66683		25	4.54211	5.62239	8.78959		25	4.29659	5.22956	6.11343		25	64.9644	65.5536	66.6339		25	57.5988	54.6526	54.5053
										j

## Sheet: Fig 3j
HFn					H/LFn					MFn					pfFn					pyFn
Protein concentration (μg/mL)	Inhibition Rate (%)				Protein concentration (μg/mL)	Inhibition Rate (%)				Protein concentration (μg/mL)	Inhibition Rate (%)				Protein concentration (μg/mL)	Inhibition Rate (%)				Protein concentration (μg/mL)	Inhibition Rate (%)
1.04167	7.85304	6.7279	7.71527		1.04167	8.4271	9.7589	9.66705		1.04167	12.7899	12.8129	11.9862		1.04167	16.8542	17.4742	16.4638		1.04167	24.7991	24.2021	21.814
2.08333	16.8312	14.558	13.9839		2.08333	14.8794	16.6475	13.6395		2.08333	20.4363	19.1504	17.2675		2.08333	31.1596	32.3766	31.4122		2.08333	37.6349	38.8519	36.0505
4.16667	21.837	23.7199	23.0769		4.16667	24.0413	24.822	20.1378		4.16667	28.4041	27.4627	23.8347		4.16667	47.302	45.3502	44.4317		4.16667	53.4558	54.2824	56.4409
8.33333	36.372	39.0356	38.5075		8.33333	36.9001	40.2067	40.1148		8.33333	41.5155	37.2216	36.0046		8.33333	63.7887	64.3169	63.9724		8.33333	73.0884	71.4811	77.6349
16.6667	54.4432	55.7061	55.8668		16.6667	57.9564	57.2675	59.2652		16.6667	54.3972	53.3869	51.7796		16.6667	81.3777	81.791	80.9874		16.6667	86.7049	86.062	87.8301
