# Supplementary material for: A natural biogenic nanozyme for scavenging superoxide radicals
Source: Nat Commun. 2024 Jan 3;15:233. doi: 10.1038/s41467-023-44463-w (PMC10764798; doi:10.1038/s41467-023-44463-w)
Supplement: Supplementary file 4 — Source Data [file 41467_2023_44463_MOESM4_ESM.zip › Source Data/Figure 4.xlsx]

## Sheet: Fig 4b
	Pi/Fe=0	Pi/Fe=0.1	Pi/Fe=0.2	Pi/Fe=0.5	Pi/Fe=1
Wave number (cm-1)	Transmittance %
400.157	35.4	37.5	33.8	54.4	74.1
400.639	35.9	37.7	34.2	53.5	75
401.121	36.3	38	34.5	52.7	75.9
401.603	36.5	38.3	34.8	52.1	76.4
402.085	36.4	38.5	34.9	51.5	76.7
402.567	36.3	38.6	34.7	51	76.8
403.05	36.2	38.6	34.4	50.6	77
403.532	36.4	38.6	34.1	50.5	77.1
404.014	36.5	38.7	33.7	50.5	77.1
404.496	36.6	38.9	33.4	50.5	76.9
404.978	36.7	39	33.2	50.5	76.6
405.46	36.7	39.2	33	50.6	76.4
405.942	36.7	39.2	32.9	50.7	76.3
406.424	36.7	39.2	32.7	50.8	76.1
406.906	36.8	39	32.5	50.9	76
407.389	36.8	38.8	32.4	51	76
407.871	36.8	38.6	32.4	51.1	75.9
408.353	36.9	38.5	32.4	51.2	75.9
408.835	36.9	38.4	32.4	51.2	75.9
409.317	36.9	38.4	32.5	51.2	76
409.799	36.9	38.4	32.5	51.2	76
410.281	36.8	38.3	32.6	51.2	76.1
410.763	36.7	38.3	32.6	51.1	76.2
411.245	36.6	38.2	32.6	51	76.3
411.728	36.6	38.2	32.6	51	76.5
412.21	36.5	38.3	32.6	51	76.6
412.692	36.5	38.3	32.6	51	76.8
413.174	36.5	38.4	32.6	51	76.9
413.656	36.4	38.5	32.6	51.1	76.9
414.138	36.4	38.5	32.6	51.1	76.9
414.62	36.3	38.5	32.8	51.2	76.8
415.103	36.3	38.5	32.9	51.3	76.8
415.585	36.3	38.6	33.1	51.4	76.8
416.067	36.2	38.6	33.3	51.6	76.8
416.549	36.2	38.7	33.5	51.8	76.8
417.031	36.2	38.7	33.7	51.9	76.8
417.513	36.3	38.6	33.9	52	76.9
417.995	36.3	38.4	34	52.1	76.9
418.477	36.3	38.1	34.1	52.1	76.8
418.959	36.3	37.8	34.2	52.2	76.8
419.442	36.4	37.6	34.2	52.1	76.7
419.924	36.4	37.4	34.2	52.1	76.7
420.406	36.4	37.3	34.2	52.1	76.7
420.888	36.4	37.2	34.1	52.1	76.6
421.37	36.4	37.2	34	52	76.6
421.852	36.4	37	33.9	52	76.6
422.334	36.3	36.9	33.7	51.9	76.5
422.816	36.3	36.9	33.5	51.9	76.5
423.298	36.3	36.9	33.3	51.9	76.4
423.781	36.3	36.9	33.2	51.9	76.3
424.263	36.3	37.1	33	51.9	76.2
424.745	36.3	37.3	33	52	76.1
425.227	36.3	37.4	32.9	52	76
425.709	36.3	37.6	32.9	52.1	75.9
426.191	36.3	37.7	32.9	52.1	75.8
426.673	36.3	37.7	33	52.2	75.7
427.155	36.4	37.7	33	52.2	75.7
427.637	36.4	37.7	33	52.2	75.7
428.12	36.4	37.7	33	52.2	75.7
428.602	36.4	37.6	33	52.3	75.7
429.084	36.4	37.6	32.9	52.2	75.7
429.566	36.4	37.5	32.9	52.2	75.7
430.048	36.4	37.5	32.9	52.2	75.7
430.53	36.4	37.4	32.8	52.2	75.6
431.012	36.4	37.4	32.8	52.1	75.6
431.494	36.4	37.4	32.8	52.1	75.6
431.977	36.4	37.4	32.8	52.1	75.6
432.459	36.4	37.4	32.9	52.1	75.6
432.941	36.4	37.4	32.9	52.1	75.6
433.423	36.4	37.4	32.9	52.1	75.6
433.905	36.4	37.4	33	52.1	75.5
434.387	36.4	37.4	33	52.1	75.5
434.869	36.4	37.5	33	52.1	75.5
435.351	36.5	37.6	33.1	52	75.5
435.834	36.5	37.7	33.1	52	75.6
436.316	36.6	37.8	33.1	51.9	75.6
436.798	36.6	37.8	33.1	51.8	75.6
437.28	36.6	37.7	33	51.7	75.6
437.762	36.6	37.6	33	51.6	75.7
438.244	36.7	37.5	33	51.5	75.7
438.726	36.7	37.4	32.9	51.4	75.8
439.208	36.7	37.3	32.9	51.3	75.8
439.69	36.8	37.3	32.9	51.2	75.9
440.173	36.8	37.3	33	51.1	76
440.655	36.9	37.3	33	51.1	76.1
441.137	37	37.4	33	51.1	76.2
441.619	37	37.5	33.1	51.1	76.2
442.101	37.1	37.6	33.1	51.1	76.2
442.583	37.1	37.7	33.2	51.1	76.2
443.065	37.2	37.7	33.2	51.2	76.2
443.547	37.2	37.8	33.3	51.3	76.1
444.029	37.3	37.8	33.3	51.3	76
444.512	37.3	37.8	33.3	51.4	76
444.994	37.4	37.8	33.3	51.5	75.9
445.476	37.4	37.7	33.3	51.6	75.8
445.958	37.4	37.6	33.3	51.7	75.8
446.44	37.4	37.6	33.3	51.8	75.8
446.922	37.4	37.5	33.3	51.9	75.8
447.404	37.4	37.6	33.2	51.9	75.9
447.886	37.4	37.6	33.2	51.9	75.9
448.368	37.4	37.6	33.1	51.9	75.9
448.851	37.3	37.6	33.1	51.9	75.9
449.333	37.3	37.6	33	51.9	75.9
449.815	37.3	37.5	33	51.8	76
450.297	37.3	37.5	33	51.8	76
450.779	37.3	37.6	33	51.7	76
451.261	37.4	37.6	33	51.7	76.1
451.743	37.4	37.7	33	51.6	76.1
452.226	37.4	37.7	33	51.6	76.1
452.708	37.4	37.8	33	51.5	76.1
453.19	37.5	37.8	33	51.4	76.1
453.672	37.5	37.7	33.1	51.4	76
454.154	37.5	37.7	33.1	51.3	76
454.636	37.6	37.7	33.1	51.3	75.8
455.118	37.6	37.7	33.2	51.3	75.7
455.6	37.7	37.7	33.2	51.3	75.6
456.082	37.8	37.7	33.3	51.3	75.5
456.565	37.8	37.7	33.3	51.3	75.3
457.047	37.9	37.7	33.3	51.3	75.2
457.529	38	37.7	33.3	51.3	75.1
458.011	38.1	37.7	33.4	51.3	75
458.493	38.1	37.7	33.4	51.4	74.9
458.975	38.2	37.7	33.3	51.4	74.9
459.457	38.2	37.8	33.3	51.4	74.8
459.939	38.3	37.8	33.3	51.4	74.8
460.421	38.3	37.8	33.3	51.4	74.8
460.904	38.3	37.8	33.3	51.4	74.8
461.386	38.3	37.9	33.2	51.4	74.9
461.868	38.3	37.9	33.2	51.5	75
462.35	38.3	37.9	33.2	51.5	75.1
462.832	38.3	37.9	33.1	51.5	75.2
463.314	38.2	37.9	33.1	51.6	75.3
463.796	38.2	37.8	33.1	51.6	75.4
464.278	38.2	37.8	33.2	51.7	75.5
464.76	38.2	37.8	33.2	51.7	75.5
465.243	38.2	37.9	33.3	51.7	75.6
465.725	38.1	38	33.3	51.7	75.6
466.207	38.1	38.1	33.4	51.8	75.7
466.689	38.1	38.2	33.5	51.8	75.7
467.171	38.2	38.4	33.5	51.8	75.7
467.653	38.2	38.5	33.6	51.8	75.7
468.135	38.2	38.6	33.7	51.8	75.8
468.617	38.2	38.7	33.7	51.7	75.8
469.099	38.3	38.7	33.8	51.7	75.8
469.582	38.3	38.8	33.8	51.7	75.8
470.064	38.4	38.8	33.8	51.7	75.9
470.546	38.4	38.8	33.8	51.6	75.9
471.028	38.5	38.8	33.8	51.6	76
471.51	38.5	38.8	33.8	51.6	76.1
471.992	38.5	38.9	33.8	51.6	76.1
472.474	38.6	38.9	33.7	51.6	76.2
472.957	38.6	38.9	33.7	51.6	76.3
473.439	38.6	39	33.7	51.7	76.3
473.921	38.6	39	33.7	51.7	76.4
474.403	38.6	39.1	33.7	51.8	76.4
474.885	38.6	39.1	33.7	51.8	76.4
475.367	38.6	39.2	33.7	51.9	76.4
475.849	38.6	39.2	33.8	52	76.3
476.331	38.6	39.2	33.8	52.1	76.3
476.813	38.7	39.2	33.8	52.2	76.2
477.296	38.7	39.2	33.9	52.3	76.1
477.778	38.8	39.2	34	52.3	76.1
478.26	38.9	39.2	34.1	52.4	76
478.742	38.9	39.2	34.1	52.4	75.9
479.224	39	39.2	34.2	52.5	75.8
479.706	39.1	39.2	34.3	52.5	75.7
480.188	39.2	39.3	34.4	52.5	75.7
480.67	39.3	39.3	34.5	52.5	75.6
481.152	39.4	39.3	34.5	52.5	75.5
481.635	39.5	39.4	34.6	52.5	75.5
482.117	39.5	39.4	34.6	52.5	75.5
482.599	39.6	39.4	34.7	52.5	75.4
483.081	39.7	39.4	34.7	52.5	75.4
483.563	39.8	39.3	34.7	52.5	75.4
484.045	39.8	39.3	34.7	52.4	75.4
484.527	39.9	39.3	34.6	52.4	75.5
485.009	39.9	39.3	34.6	52.4	75.5
485.491	39.9	39.3	34.6	52.4	75.5
485.974	40	39.4	34.6	52.4	75.6
486.456	40	39.5	34.6	52.4	75.7
486.938	40.1	39.6	34.6	52.5	75.7
487.42	40.1	39.7	34.6	52.5	75.8
487.902	40.1	39.8	34.7	52.5	75.8
488.384	40.2	39.9	34.7	52.6	75.8
488.866	40.2	39.9	34.8	52.6	75.8
489.348	40.3	40	34.8	52.7	75.8
489.831	40.3	40	34.9	52.7	75.8
490.313	40.4	40.1	34.9	52.7	75.8
490.795	40.4	40.1	34.9	52.7	75.8
491.277	40.4	40.1	35	52.8	75.8
491.759	40.4	40.2	35	52.8	75.8
492.241	40.5	40.2	35	52.7	75.8
492.723	40.5	40.3	35	52.7	75.8
493.205	40.5	40.3	35.1	52.8	75.8
493.688	40.5	40.4	35.1	52.8	75.9
494.17	40.5	40.4	35.1	52.8	75.9
494.652	40.6	40.4	35.1	52.8	75.9
495.134	40.6	40.5	35.1	52.8	75.9
495.616	40.6	40.5	35.1	52.8	75.9
496.098	40.7	40.6	35.1	52.9	75.8
496.58	40.7	40.6	35.1	52.9	75.8
497.062	40.7	40.6	35.2	52.9	75.7
497.544	40.8	40.6	35.2	52.9	75.7
498.027	40.8	40.6	35.2	52.9	75.6
498.509	40.8	40.6	35.3	53	75.6
498.991	40.9	40.6	35.3	53	75.5
499.473	40.9	40.5	35.4	53.1	75.5
499.955	41	40.5	35.4	53.1	75.5
500.437	41	40.4	35.4	53.2	75.5
500.919	41.1	40.4	35.4	53.2	75.4
501.401	41.1	40.4	35.5	53.3	75.5
501.884	41.2	40.5	35.5	53.3	75.5
502.366	41.3	40.5	35.5	53.4	75.5
502.848	41.3	40.6	35.5	53.4	75.5
503.33	41.4	40.7	35.5	53.4	75.6
503.812	41.5	40.8	35.6	53.4	75.6
504.294	41.5	41	35.6	53.4	75.6
504.776	41.6	41.1	35.6	53.4	75.6
505.258	41.7	41.1	35.6	53.5	75.6
505.74	41.7	41.2	35.6	53.5	75.6
506.223	41.8	41.2	35.7	53.5	75.5
506.705	41.9	41.3	35.7	53.5	75.4
507.187	41.9	41.3	35.7	53.4	75.3
507.669	42	41.3	35.8	53.4	75.2
508.151	42	41.3	35.8	53.4	75.1
508.633	42.1	41.3	35.8	53.4	75
509.115	42.1	41.4	35.9	53.4	74.9
509.597	42.2	41.4	35.9	53.4	74.8
510.079	42.2	41.4	36	53.4	74.7
510.562	42.3	41.4	36	53.4	74.7
511.044	42.3	41.4	36	53.4	74.6
511.526	42.3	41.4	36.1	53.5	74.6
512.008	42.4	41.4	36.1	53.5	74.6
512.49	42.4	41.3	36.1	53.5	74.6
512.972	42.5	41.3	36.2	53.6	74.6
513.454	42.5	41.4	36.2	53.6	74.5
513.936	42.6	41.4	36.2	53.7	74.5
514.418	42.7	41.5	36.3	53.7	74.5
514.901	42.7	41.5	36.3	53.8	74.5
515.383	42.8	41.6	36.4	53.8	74.5
515.865	42.8	41.7	36.4	53.8	74.5
516.347	42.9	41.8	36.4	53.9	74.4
516.829	42.9	41.9	36.5	53.9	74.4
517.311	43	42	36.5	53.9	74.4
517.793	43.1	42.1	36.6	53.9	74.3
518.275	43.1	42.2	36.6	53.9	74.3
518.758	43.2	42.3	36.6	53.9	74.3
519.24	43.3	42.3	36.7	53.9	74.3
519.722	43.3	42.3	36.7	53.9	74.2
520.204	43.4	42.3	36.7	53.9	74.2
520.686	43.5	42.3	36.8	53.9	74.2
521.168	43.6	42.3	36.8	53.9	74.2
521.65	43.6	42.2	36.8	53.9	74.1
522.132	43.7	42.2	36.8	53.9	74.1
522.615	43.7	42.2	36.9	53.9	74.1
523.097	43.7	42.2	36.9	53.9	74
523.579	43.8	42.2	36.9	53.9	74
524.061	43.8	42.3	36.9	53.9	73.9
524.543	43.8	42.3	37	53.8	73.9
525.025	43.9	42.4	37	53.8	73.8
525.507	43.9	42.4	37	53.8	73.8
525.989	43.9	42.4	37	53.9	73.7
526.471	43.9	42.4	37	53.9	73.7
526.954	44	42.4	37.1	53.9	73.6
527.436	44	42.4	37.1	53.9	73.6
527.918	44	42.4	37.1	54	73.6
528.4	44.1	42.5	37.1	54	73.6
528.882	44.1	42.5	37.1	54	73.6
529.364	44.1	42.6	37.1	54	73.6
529.846	44.2	42.7	37.1	54	73.6
530.328	44.2	42.8	37.2	54.1	73.6
530.811	44.2	42.9	37.2	54.1	73.5
531.293	44.2	43	37.2	54.1	73.5
531.775	44.3	43.1	37.2	54.1	73.5
532.257	44.3	43.1	37.3	54.1	73.5
532.739	44.4	43.2	37.3	54.1	73.4
533.221	44.4	43.2	37.3	54.1	73.4
533.703	44.4	43.2	37.4	54.1	73.4
534.185	44.5	43.2	37.4	54.1	73.3
534.668	44.5	43.3	37.4	54.1	73.3
535.149	44.6	43.3	37.5	54.1	73.3
535.632	44.6	43.4	37.5	54.1	73.2
536.114	44.7	43.5	37.5	54.1	73.2
536.596	44.7	43.6	37.6	54.1	73.2
537.078	44.8	43.6	37.6	54.1	73.1
537.56	44.8	43.7	37.7	54.1	73.1
538.042	44.9	43.7	37.7	54.1	73.1
538.524	45	43.7	37.7	54.1	73.1
539.006	45	43.7	37.7	54.1	73.1
539.489	45.1	43.7	37.8	54	73.1
539.971	45.2	43.7	37.8	54	73.1
540.453	45.2	43.7	37.8	54	73.1
540.935	45.3	43.6	37.8	54	73.2
541.417	45.3	43.6	37.9	54	73.2
541.899	45.3	43.6	37.9	54	73.2
542.381	45.4	43.6	37.9	54	73.3
542.863	45.4	43.6	38	54.1	73.3
543.346	45.5	43.6	38	54.1	73.3
543.828	45.5	43.6	38	54.1	73.4
544.31	45.6	43.7	38.1	54.2	73.4
544.792	45.6	43.8	38.1	54.2	73.4
545.274	45.6	43.9	38.2	54.3	73.5
545.756	45.7	44	38.2	54.3	73.5
546.238	45.7	44	38.2	54.3	73.5
546.72	45.7	44.1	38.2	54.4	73.6
547.202	45.8	44.1	38.3	54.4	73.6
547.685	45.8	44.1	38.3	54.5	73.6
548.167	45.8	44.1	38.3	54.5	73.6
548.649	45.9	44.1	38.3	54.5	73.6
549.131	45.9	44.1	38.3	54.5	73.6
549.613	45.9	44.1	38.4	54.5	73.6
550.095	46	44.1	38.4	54.5	73.6
550.577	46	44.1	38.4	54.5	73.6
551.059	46	44.1	38.4	54.5	73.6
551.542	46	44.1	38.5	54.5	73.6
552.024	46	44.2	38.5	54.5	73.6
552.506	46.1	44.2	38.5	54.5	73.7
552.988	46.1	44.2	38.6	54.5	73.7
553.47	46.1	44.2	38.6	54.6	73.8
553.952	46	44.2	38.6	54.6	73.8
554.434	46	44.3	38.7	54.7	73.9
554.916	46	44.3	38.7	54.7	73.9
555.398	46	44.3	38.8	54.8	74
555.881	46	44.4	38.8	54.8	74
556.363	46	44.4	38.8	54.9	74.1
556.845	46	44.5	38.9	54.9	74.2
557.327	46	44.6	38.9	55	74.2
557.809	46	44.6	38.9	55	74.3
558.291	46	44.7	39	55.1	74.4
558.773	46.1	44.7	39	55.2	74.4
559.255	46.1	44.8	39	55.2	74.5
559.737	46.2	44.8	39	55.3	74.5
560.22	46.2	44.8	39.1	55.3	74.6
560.702	46.3	44.8	39.1	55.4	74.6
561.184	46.3	44.8	39.1	55.4	74.7
561.666	46.4	44.8	39.1	55.4	74.7
562.148	46.5	44.8	39.2	55.5	74.8
562.63	46.5	44.7	39.2	55.5	74.8
563.112	46.5	44.7	39.2	55.5	74.9
563.595	46.6	44.7	39.2	55.5	74.9
564.077	46.6	44.6	39.3	55.5	75
564.559	46.6	44.6	39.3	55.6	75
565.041	46.6	44.7	39.3	55.6	75.1
565.523	46.6	44.7	39.3	55.6	75.1
566.005	46.6	44.8	39.4	55.6	75.1
566.487	46.6	44.9	39.4	55.6	75.2
566.969	46.6	45	39.4	55.7	75.2
567.451	46.6	45.1	39.4	55.7	75.3
567.933	46.6	45.1	39.5	55.7	75.4
568.416	46.6	45.2	39.5	55.8	75.4
568.898	46.6	45.2	39.6	55.8	75.5
569.38	46.6	45.2	39.6	55.9	75.6
569.862	46.7	45.2	39.6	55.9	75.6
570.344	46.7	45.2	39.7	55.9	75.7
570.826	46.7	45.2	39.7	56	75.7
571.308	46.7	45.3	39.7	56	75.8
571.79	46.8	45.3	39.8	56.1	75.8
572.273	46.8	45.3	39.8	56.1	75.9
572.755	46.8	45.4	39.8	56.2	75.9
573.237	46.9	45.4	39.8	56.2	75.9
573.719	46.9	45.5	39.9	56.2	76
574.201	46.9	45.5	39.9	56.3	76
574.683	47	45.6	39.9	56.3	76.1
575.165	47	45.6	39.9	56.4	76.1
575.647	47	45.6	40	56.4	76.1
576.13	47.1	45.6	40	56.5	76.1
576.612	47.1	45.6	40	56.5	76.2
577.094	47.2	45.6	40	56.6	76.2
577.576	47.2	45.6	40.1	56.6	76.2
578.058	47.2	45.6	40.1	56.6	76.2
578.54	47.3	45.6	40.1	56.6	76.3
579.022	47.3	45.7	40.2	56.7	76.3
579.504	47.3	45.7	40.2	56.7	76.3
579.986	47.4	45.8	40.2	56.7	76.3
580.468	47.4	45.8	40.3	56.7	76.3
580.951	47.4	45.8	40.3	56.7	76.4
581.433	47.4	45.9	40.3	56.7	76.4
581.915	47.4	45.9	40.4	56.7	76.4
582.397	47.5	45.9	40.4	56.7	76.4
582.879	47.5	45.9	40.4	56.7	76.4
583.361	47.5	45.9	40.4	56.7	76.5
583.843	47.6	45.9	40.4	56.7	76.5
584.325	47.6	45.9	40.4	56.7	76.5
584.808	47.6	46	40.5	56.8	76.5
585.29	47.7	46	40.5	56.8	76.6
585.772	47.7	46.1	40.5	56.8	76.6
586.254	47.7	46.1	40.5	56.8	76.6
586.736	47.8	46.2	40.5	56.9	76.7
587.218	47.8	46.2	40.6	56.9	76.7
587.7	47.9	46.3	40.6	57	76.7
588.182	47.9	46.3	40.6	57	76.8
588.665	48	46.4	40.7	57.1	76.8
589.147	48	46.4	40.7	57.1	76.9
589.629	48	46.4	40.8	57.2	76.9
590.111	48.1	46.5	40.8	57.2	77
590.593	48.1	46.5	40.8	57.3	77
591.075	48.1	46.5	40.9	57.3	77.1
591.557	48.2	46.5	40.9	57.4	77.2
592.039	48.2	46.5	41	57.4	77.2
592.521	48.2	46.5	41	57.4	77.3
593.004	48.2	46.5	41.1	57.5	77.4
593.486	48.3	46.5	41.1	57.5	77.4
593.968	48.3	46.6	41.1	57.6	77.5
594.45	48.3	46.6	41.2	57.6	77.5
594.932	48.4	46.6	41.2	57.6	77.5
595.414	48.4	46.7	41.2	57.7	77.5
595.896	48.4	46.7	41.3	57.7	77.6
596.378	48.5	46.7	41.3	57.7	77.6
596.861	48.5	46.8	41.3	57.7	77.6
597.343	48.5	46.8	41.3	57.8	77.6
597.825	48.6	46.9	41.4	57.8	77.6
598.307	48.6	46.9	41.4	57.8	77.6
598.789	48.7	47	41.4	57.9	77.6
599.271	48.7	47	41.4	57.9	77.6
599.753	48.8	47.1	41.5	58	77.6
600.235	48.8	47.1	41.5	58	77.7
600.717	48.9	47.1	41.5	58.1	77.7
601.2	48.9	47.2	41.6	58.1	77.8
601.682	49	47.2	41.6	58.1	77.8
602.164	49	47.2	41.6	58.2	77.9
602.646	49.1	47.2	41.7	58.2	77.9
603.128	49.2	47.3	41.7	58.3	78
603.61	49.2	47.3	41.7	58.3	78
604.092	49.3	47.3	41.8	58.3	78.1
604.574	49.3	47.4	41.8	58.4	78.1
605.057	49.4	47.4	41.8	58.4	78.2
605.539	49.4	47.4	41.9	58.5	78.2
606.021	49.4	47.4	41.9	58.5	78.3
606.503	49.4	47.5	41.9	58.5	78.3
606.985	49.5	47.5	42	58.6	78.4
607.467	49.5	47.5	42	58.6	78.4
607.949	49.6	47.6	42.1	58.7	78.5
608.431	49.6	47.6	42.1	58.7	78.5
608.913	49.6	47.7	42.2	58.8	78.5
609.396	49.7	47.7	42.2	58.8	78.6
609.878	49.7	47.8	42.3	58.8	78.6
610.36	49.8	47.8	42.3	58.9	78.7
610.842	49.8	47.9	42.4	58.9	78.7
611.324	49.8	47.9	42.4	58.9	78.8
611.806	49.9	47.9	42.5	59	78.8
612.288	49.9	48	42.5	59	78.9
612.77	50	48	42.6	59.1	78.9
613.253	50	48	42.6	59.1	79
613.735	50	48	42.7	59.2	79
614.217	50.1	48.1	42.7	59.2	79
614.699	50.1	48.1	42.7	59.3	79.1
615.181	50.2	48.2	42.8	59.3	79.1
615.663	50.2	48.3	42.8	59.4	79.2
616.145	50.3	48.3	42.8	59.4	79.2
616.627	50.3	48.4	42.9	59.5	79.3
617.109	50.4	48.4	42.9	59.5	79.3
617.592	50.4	48.4	42.9	59.6	79.4
618.074	50.4	48.5	42.9	59.6	79.5
618.556	50.5	48.5	43	59.7	79.5
619.038	50.5	48.5	43	59.7	79.6
619.52	50.6	48.5	43	59.8	79.6
620.002	50.6	48.6	43.1	59.8	79.7
620.484	50.6	48.6	43.1	59.9	79.7
620.966	50.7	48.6	43.1	59.9	79.8
621.448	50.7	48.6	43.2	59.9	79.8
621.931	50.8	48.7	43.2	60	79.8
622.413	50.8	48.7	43.3	60	79.9
622.895	50.9	48.8	43.3	60.1	79.9
623.377	50.9	48.8	43.4	60.1	80
623.859	51	48.9	43.4	60.2	80.1
624.341	51	48.9	43.5	60.3	80.1
624.823	51	49	43.5	60.3	80.2
625.305	51.1	49.1	43.6	60.4	80.2
625.788	51.1	49.1	43.6	60.4	80.3
626.27	51.2	49.2	43.6	60.5	80.3
626.752	51.2	49.2	43.7	60.6	80.4
627.234	51.3	49.3	43.7	60.6	80.4
627.716	51.3	49.3	43.8	60.7	80.5
628.198	51.4	49.4	43.8	60.7	80.5
628.68	51.4	49.4	43.9	60.8	80.6
629.162	51.5	49.4	43.9	60.8	80.7
629.644	51.5	49.5	43.9	60.9	80.7
630.127	51.6	49.6	44	61	80.8
630.609	51.6	49.6	44	61	80.9
631.091	51.7	49.7	44.1	61.1	80.9
631.573	51.7	49.8	44.1	61.1	81
632.055	51.7	49.8	44.2	61.2	81.1
632.537	51.8	49.9	44.2	61.2	81.2
633.019	51.9	49.9	44.3	61.3	81.3
633.501	51.9	49.9	44.4	61.4	81.4
633.984	52	49.9	44.4	61.4	81.5
634.466	52	49.9	44.5	61.5	81.6
634.948	52.1	50	44.5	61.6	81.6
635.43	52.2	50	44.6	61.6	81.7
635.912	52.2	50	44.6	61.7	81.8
636.394	52.3	50.1	44.7	61.8	81.9
636.876	52.3	50.1	44.7	61.9	82
637.358	52.4	50.2	44.8	61.9	82.1
637.841	52.4	50.2	44.8	62	82.2
638.323	52.5	50.3	44.8	62.1	82.3
638.805	52.5	50.3	44.9	62.1	82.4
639.287	52.6	50.4	44.9	62.2	82.5
639.769	52.6	50.4	45	62.3	82.6
640.251	52.7	50.5	45	62.4	82.7
640.733	52.7	50.5	45.1	62.5	82.8
641.215	52.8	50.5	45.1	62.5	82.9
641.697	52.8	50.6	45.2	62.6	82.9
642.179	52.9	50.6	45.2	62.7	83.1
642.662	52.9	50.7	45.3	62.8	83.2
643.144	53	50.7	45.3	62.8	83.3
643.626	53	50.8	45.4	62.9	83.4
644.108	53.1	50.8	45.4	63	83.5
644.59	53.1	50.9	45.5	63.1	83.6
645.072	53.1	50.9	45.5	63.1	83.7
645.554	53.2	51	45.6	63.2	83.8
646.036	53.2	51.1	45.6	63.3	83.9
646.519	53.3	51.1	45.7	63.3	84
647.001	53.3	51.2	45.7	63.4	84.1
647.483	53.4	51.2	45.7	63.5	84.2
647.965	53.4	51.3	45.8	63.5	84.3
648.447	53.5	51.3	45.8	63.6	84.4
648.929	53.5	51.3	45.9	63.7	84.5
649.411	53.5	51.3	45.9	63.7	84.6
649.893	53.6	51.4	45.9	63.8	84.7
650.375	53.6	51.4	46	63.9	84.8
650.858	53.6	51.4	46	64	84.9
651.34	53.7	51.5	46.1	64	85
651.822	53.7	51.5	46.1	64.1	85.1
652.304	53.7	51.6	46.2	64.2	85.1
652.786	53.8	51.6	46.2	64.3	85.2
653.268	53.8	51.7	46.2	64.3	85.3
653.75	53.9	51.7	46.3	64.4	85.4
654.232	53.9	51.7	46.3	64.5	85.5
654.715	54	51.8	46.4	64.5	85.6
655.197	54	51.8	46.4	64.6	85.7
655.679	54.1	51.8	46.4	64.7	85.8
656.161	54.1	51.8	46.5	64.7	85.9
656.643	54.2	51.8	46.5	64.8	86
657.125	54.2	51.9	46.6	64.9	86
657.607	54.3	51.9	46.6	64.9	86.1
658.089	54.3	51.9	46.7	65	86.2
658.572	54.3	52	46.7	65.1	86.3
659.054	54.4	52.1	46.7	65.1	86.4
659.536	54.4	52.1	46.8	65.2	86.5
660.018	54.5	52.2	46.8	65.3	86.5
660.5	54.5	52.2	46.8	65.4	86.6
660.982	54.5	52.3	46.9	65.4	86.7
661.464	54.6	52.3	46.9	65.5	86.7
661.946	54.6	52.3	47	65.6	86.8
662.428	54.6	52.4	47	65.6	86.9
662.91	54.7	52.4	47	65.7	86.9
663.393	54.7	52.4	47.1	65.7	87
663.875	54.7	52.4	47.1	65.8	87.1
664.357	54.8	52.5	47.1	65.8	87.2
664.839	54.8	52.5	47.1	65.8	87.3
665.321	54.8	52.5	47.2	65.8	87.4
665.803	54.9	52.5	47.2	65.8	87.5
666.285	54.9	52.5	47.2	65.9	87.6
666.768	55	52.6	47.3	65.9	87.7
667.25	55	52.7	47.3	65.9	87.8
667.732	55	52.7	47.3	66	87.9
668.214	55.1	52.8	47.4	66	87.9
668.696	55.1	52.9	47.4	66.1	88
669.178	55.2	53	47.4	66.1	88.1
669.66	55.2	53	47.5	66.2	88.1
670.142	55.3	53	47.5	66.2	88.2
670.624	55.3	53	47.6	66.3	88.2
671.106	55.4	53.1	47.6	66.4	88.3
671.589	55.4	53.1	47.7	66.4	88.3
672.071	55.5	53.1	47.7	66.5	88.3
672.553	55.5	53.1	47.8	66.6	88.4
673.035	55.6	53.1	47.8	66.7	88.4
673.517	55.6	53.2	47.9	66.7	88.4
673.999	55.7	53.2	47.9	66.8	88.5
674.481	55.7	53.3	47.9	66.9	88.5
674.963	55.7	53.3	48	66.9	88.5
675.446	55.8	53.3	48	66.9	88.6
675.928	55.8	53.4	48	67	88.7
676.41	55.9	53.4	48.1	67	88.7
676.892	55.9	53.5	48.1	67.1	88.8
677.374	55.9	53.5	48.1	67.1	88.8
677.856	56	53.6	48.2	67.2	88.9
678.338	56	53.6	48.2	67.2	89
678.82	56.1	53.6	48.2	67.3	89
679.303	56.1	53.7	48.3	67.3	89.1
679.785	56.2	53.7	48.3	67.4	89.1
680.267	56.2	53.7	48.4	67.4	89.2
680.749	56.3	53.8	48.4	67.5	89.2
681.231	56.3	53.8	48.5	67.5	89.2
681.713	56.4	53.9	48.5	67.6	89.3
682.195	56.4	53.9	48.6	67.6	89.3
682.677	56.5	53.9	48.6	67.7	89.4
683.159	56.5	54	48.6	67.7	89.4
683.641	56.6	54	48.7	67.8	89.4
684.124	56.6	54.1	48.7	67.8	89.5
684.606	56.7	54.1	48.8	67.8	89.5
685.088	56.7	54.2	48.8	67.9	89.5
685.57	56.8	54.2	48.8	67.9	89.5
686.052	56.8	54.2	48.9	68	89.6
686.534	56.9	54.2	48.9	68	89.6
687.016	56.9	54.3	48.9	68.1	89.6
687.499	57	54.3	48.9	68.1	89.7
687.981	57	54.3	49	68.2	89.7
688.463	57.1	54.4	49	68.2	89.7
688.945	57.1	54.4	49	68.3	89.7
689.427	57.2	54.4	49.1	68.3	89.8
689.909	57.2	54.5	49.1	68.4	89.8
690.391	57.3	54.5	49.1	68.4	89.8
690.873	57.3	54.6	49.2	68.4	89.8
691.355	57.4	54.6	49.2	68.5	89.9
691.837	57.4	54.7	49.2	68.5	89.9
692.32	57.5	54.7	49.3	68.6	89.9
692.802	57.6	54.7	49.3	68.6	90
693.284	57.6	54.8	49.4	68.7	90
693.766	57.7	54.8	49.4	68.8	90
694.248	57.7	54.8	49.5	68.8	90
694.73	57.8	54.9	49.5	68.9	90.1
695.212	57.8	54.9	49.6	68.9	90.1
695.694	57.8	55	49.6	69	90.1
696.177	57.9	55	49.7	69	90.2
696.659	57.9	55.1	49.7	69.1	90.2
697.141	58	55.1	49.8	69.1	90.2
697.623	58.1	55.2	49.8	69.2	90.2
698.105	58.1	55.2	49.9	69.3	90.3
698.587	58.2	55.3	49.9	69.3	90.3
699.069	58.2	55.3	49.9	69.4	90.3
699.551	58.3	55.3	50	69.4	90.4
700.034	58.3	55.4	50	69.5	90.4
700.516	58.4	55.4	50.1	69.5	90.4
700.998	58.5	55.5	50.1	69.6	90.5
701.48	58.5	55.5	50.1	69.6	90.5
701.962	58.6	55.6	50.2	69.7	90.5
702.444	58.6	55.6	50.2	69.7	90.5
702.926	58.7	55.7	50.3	69.8	90.6
703.408	58.8	55.7	50.3	69.8	90.6
703.89	58.9	55.8	50.4	69.9	90.6
704.373	58.9	55.9	50.4	69.9	90.6
704.855	59	55.9	50.5	70	90.7
705.337	59.1	56	50.5	70	90.7
705.819	59.1	56	50.6	70.1	90.7
706.301	59.2	56.1	50.6	70.1	90.7
706.783	59.2	56.1	50.7	70.1	90.8
707.265	59.3	56.2	50.7	70.2	90.8
707.747	59.4	56.2	50.8	70.2	90.8
708.23	59.4	56.3	50.9	70.3	90.8
708.712	59.5	56.3	50.9	70.3	90.9
709.194	59.5	56.4	51	70.4	90.9
709.676	59.6	56.4	51	70.5	90.9
710.158	59.7	56.5	51.1	70.5	91
710.64	59.8	56.5	51.1	70.6	91
711.122	59.8	56.6	51.2	70.6	91
711.604	59.9	56.6	51.2	70.7	91.1
712.086	60	56.7	51.3	70.7	91.1
712.568	60.1	56.8	51.3	70.8	91.1
713.051	60.1	56.8	51.4	70.9	91.1
713.533	60.2	56.9	51.5	70.9	91.2
714.015	60.3	57	51.5	71	91.2
714.497	60.3	57.1	51.6	71	91.2
714.979	60.4	57.1	51.6	71.1	91.2
715.461	60.5	57.2	51.7	71.1	91.3
715.943	60.6	57.3	51.7	71.2	91.3
716.426	60.7	57.4	51.8	71.3	91.3
716.908	60.7	57.4	51.9	71.3	91.4
717.39	60.8	57.5	51.9	71.4	91.4
717.872	60.9	57.5	52	71.4	91.4
718.354	61	57.6	52.1	71.5	91.5
718.836	61.1	57.7	52.1	71.5	91.5
719.318	61.2	57.8	52.2	71.6	91.5
719.8	61.3	57.8	52.3	71.6	91.6
720.282	61.3	57.9	52.3	71.7	91.6
720.764	61.4	58	52.4	71.8	91.6
721.247	61.5	58.1	52.5	71.8	91.7
721.729	61.6	58.1	52.5	71.9	91.7
722.211	61.7	58.2	52.6	71.9	91.7
722.693	61.8	58.3	52.7	72	91.8
723.175	61.8	58.4	52.7	72.1	91.8
723.657	61.9	58.4	52.8	72.1	91.8
724.139	62	58.5	52.9	72.2	91.8
724.621	62.1	58.6	52.9	72.2	91.8
725.104	62.2	58.7	53	72.3	91.8
725.586	62.3	58.7	53.1	72.4	91.9
726.068	62.4	58.8	53.1	72.4	91.9
726.55	62.5	58.9	53.2	72.5	91.9
727.032	62.6	59	53.3	72.5	92
727.514	62.7	59	53.4	72.6	92
727.996	62.8	59.1	53.4	72.7	92
728.478	62.9	59.2	53.5	72.7	92
728.961	63	59.3	53.6	72.8	92.1
729.443	63.1	59.3	53.6	72.9	92.1
729.925	63.2	59.4	53.7	72.9	92.1
730.407	63.3	59.5	53.8	73	92.2
730.889	63.4	59.6	53.9	73.1	92.2
731.371	63.5	59.7	53.9	73.1	92.2
731.853	63.6	59.7	54	73.2	92.3
732.335	63.7	59.8	54.1	73.3	92.3
732.817	63.8	59.9	54.2	73.3	92.3
733.3	63.9	60	54.2	73.4	92.3
733.782	64	60	54.3	73.5	92.4
734.264	64.1	60.1	54.4	73.5	92.4
734.746	64.2	60.2	54.5	73.6	92.4
735.228	64.3	60.3	54.5	73.7	92.4
735.71	64.4	60.4	54.6	73.7	92.5
736.192	64.5	60.5	54.7	73.8	92.5
736.674	64.6	60.6	54.8	73.8	92.5
737.157	64.7	60.7	54.8	73.9	92.5
737.639	64.8	60.7	54.9	74	92.6
738.121	64.9	60.8	55	74	92.6
738.603	65	60.9	55	74.1	92.6
739.085	65.1	61	55.1	74.1	92.7
739.567	65.2	61.1	55.2	74.2	92.7
740.049	65.3	61.1	55.3	74.2	92.7
740.531	65.4	61.2	55.4	74.3	92.7
741.013	65.5	61.3	55.4	74.4	92.7
741.495	65.6	61.4	55.5	74.4	92.8
741.978	65.8	61.5	55.6	74.5	92.8
742.46	65.9	61.6	55.7	74.6	92.8
742.942	66	61.7	55.8	74.6	92.8
743.424	66.1	61.8	55.8	74.7	92.9
743.906	66.2	61.9	55.9	74.8	92.9
744.388	66.3	62	56	74.8	92.9
744.87	66.4	62	56.1	74.9	92.9
745.352	66.5	62.1	56.2	75	92.9
745.835	66.6	62.2	56.2	75	92.9
746.317	66.7	62.3	56.3	75.1	93
746.799	66.8	62.4	56.4	75.1	93
747.281	66.9	62.4	56.5	75.2	93
747.763	67	62.5	56.5	75.2	93
748.245	67.1	62.6	56.6	75.3	93.1
748.727	67.2	62.7	56.7	75.4	93.1
749.209	67.3	62.8	56.8	75.4	93.1
749.692	67.4	62.9	56.8	75.5	93.1
750.174	67.5	63	56.9	75.5	93.2
750.656	67.6	63.1	57	75.6	93.2
751.138	67.7	63.1	57.1	75.6	93.2
751.62	67.8	63.2	57.1	75.7	93.2
752.102	67.9	63.3	57.2	75.8	93.2
752.584	68	63.4	57.3	75.8	93.2
753.066	68.1	63.4	57.4	75.9	93.3
753.548	68.2	63.5	57.4	75.9	93.3
754.031	68.3	63.6	57.5	76	93.3
754.513	68.4	63.6	57.6	76	93.3
754.995	68.5	63.7	57.6	76.1	93.3
755.477	68.6	63.8	57.7	76.1	93.3
755.959	68.7	63.9	57.8	76.2	93.3
756.441	68.8	64	57.9	76.2	93.3
756.923	68.9	64	57.9	76.3	93.4
757.405	69	64.1	58	76.3	93.4
757.888	69.1	64.2	58.1	76.4	93.4
758.37	69.2	64.3	58.2	76.4	93.4
758.852	69.3	64.4	58.2	76.5	93.4
759.334	69.4	64.5	58.3	76.5	93.4
759.816	69.4	64.5	58.4	76.5	93.4
760.298	69.5	64.6	58.4	76.6	93.5
760.78	69.6	64.7	58.5	76.6	93.5
761.262	69.7	64.7	58.5	76.7	93.5
761.744	69.8	64.8	58.6	76.7	93.5
762.227	69.9	64.9	58.7	76.8	93.5
762.709	70	65	58.7	76.8	93.5
763.191	70.1	65	58.8	76.9	93.5
763.673	70.2	65.1	58.9	76.9	93.5
764.155	70.2	65.2	58.9	77	93.5
764.637	70.3	65.2	59	77	93.6
765.119	70.4	65.3	59.1	77.1	93.6
765.601	70.5	65.4	59.1	77.1	93.6
766.083	70.6	65.5	59.2	77.2	93.6
766.566	70.7	65.5	59.3	77.2	93.6
767.048	70.8	65.6	59.3	77.2	93.6
767.53	70.9	65.7	59.4	77.3	93.6
768.012	70.9	65.7	59.5	77.3	93.6
768.494	71	65.8	59.5	77.3	93.6
768.976	71.1	65.8	59.6	77.4	93.6
769.458	71.2	65.9	59.7	77.4	93.6
769.94	71.3	66	59.7	77.5	93.6
770.423	71.4	66	59.8	77.5	93.6
770.905	71.5	66.1	59.8	77.5	93.6
771.387	71.5	66.2	59.9	77.5	93.6
771.869	71.6	66.2	60	77.6	93.6
772.351	71.7	66.3	60	77.6	93.6
772.833	71.8	66.4	60.1	77.6	93.6
773.315	71.8	66.5	60.1	77.7	93.6
773.797	71.9	66.5	60.2	77.7	93.6
774.279	72	66.6	60.3	77.7	93.6
774.762	72.1	66.6	60.3	77.7	93.6
775.244	72.1	66.7	60.4	77.8	93.6
775.726	72.2	66.8	60.4	77.8	93.6
776.208	72.3	66.8	60.5	77.8	93.6
776.69	72.4	66.9	60.5	77.9	93.6
777.172	72.4	66.9	60.6	77.9	93.6
777.654	72.5	67	60.6	77.9	93.6
778.136	72.6	67.1	60.7	77.9	93.6
778.619	72.6	67.2	60.8	78	93.6
779.101	72.7	67.2	60.8	78	93.6
779.583	72.8	67.3	60.9	78	93.6
780.065	72.9	67.4	60.9	78	93.7
780.547	73	67.4	61	78	93.7
781.029	73	67.5	61	78.1	93.7
781.511	73.1	67.6	61.1	78.1	93.7
781.993	73.2	67.6	61.1	78.1	93.7
782.476	73.3	67.7	61.2	78.1	93.7
782.958	73.4	67.7	61.2	78.2	93.7
783.44	73.4	67.8	61.3	78.2	93.7
783.922	73.5	67.8	61.3	78.2	93.7
784.404	73.6	67.9	61.4	78.2	93.6
784.886	73.6	67.9	61.4	78.3	93.6
785.368	73.7	68	61.5	78.3	93.6
785.85	73.8	68	61.5	78.3	93.6
786.332	73.9	68.1	61.6	78.3	93.6
786.814	73.9	68.2	61.6	78.3	93.6
787.297	74	68.2	61.7	78.4	93.6
787.779	74.1	68.3	61.8	78.4	93.6
788.261	74.1	68.3	61.8	78.4	93.6
788.743	74.2	68.4	61.9	78.4	93.6
789.225	74.3	68.4	61.9	78.4	93.6
789.707	74.4	68.5	62	78.4	93.6
790.189	74.4	68.5	62	78.4	93.6
790.671	74.5	68.6	62.1	78.4	93.5
791.154	74.6	68.6	62.1	78.5	93.5
791.636	74.6	68.7	62.2	78.5	93.5
792.118	74.7	68.7	62.2	78.5	93.5
792.6	74.8	68.8	62.2	78.5	93.5
793.082	74.8	68.9	62.3	78.5	93.5
793.564	74.9	68.9	62.3	78.5	93.5
794.046	75	69	62.4	78.5	93.5
794.528	75	69	62.4	78.5	93.5
795.01	75.1	69.1	62.5	78.6	93.5
795.493	75.2	69.1	62.5	78.6	93.4
795.975	75.3	69.2	62.6	78.6	93.4
796.457	75.3	69.2	62.6	78.6	93.4
796.939	75.4	69.3	62.7	78.6	93.4
797.421	75.5	69.3	62.7	78.6	93.4
797.903	75.5	69.4	62.7	78.6	93.4
798.385	75.6	69.4	62.8	78.7	93.4
798.867	75.6	69.4	62.8	78.7	93.3
799.35	75.7	69.5	62.9	78.7	93.3
799.832	75.8	69.6	62.9	78.7	93.3
800.314	75.8	69.6	62.9	78.7	93.3
800.796	75.9	69.7	63	78.7	93.3
801.278	76	69.7	63	78.7	93.3
801.76	76	69.8	63.1	78.7	93.3
802.242	76.1	69.8	63.1	78.7	93.3
802.724	76.2	69.9	63.2	78.7	93.3
803.207	76.2	69.9	63.2	78.7	93.3
803.689	76.3	70	63.2	78.8	93.2
804.171	76.3	70	63.3	78.8	93.2
804.653	76.4	70.1	63.3	78.8	93.2
805.135	76.5	70.1	63.4	78.8	93.2
805.617	76.5	70.2	63.4	78.8	93.2
806.099	76.6	70.2	63.4	78.8	93.2
806.581	76.7	70.2	63.5	78.8	93.2
807.063	76.7	70.3	63.5	78.8	93.1
807.545	76.8	70.3	63.5	78.8	93.1
808.028	76.9	70.4	63.6	78.8	93.1
808.51	76.9	70.4	63.6	78.8	93.1
808.992	77	70.5	63.7	78.8	93.1
809.474	77.1	70.5	63.7	78.8	93.1
809.956	77.1	70.6	63.8	78.8	93
810.438	77.2	70.6	63.8	78.8	93
810.92	77.2	70.6	63.8	78.8	93
811.403	77.3	70.7	63.9	78.8	93
811.885	77.4	70.7	63.9	78.8	93
812.367	77.4	70.7	64	78.8	93
812.849	77.5	70.8	64	78.8	92.9
813.331	77.5	70.8	64	78.8	92.9
813.813	77.6	70.9	64.1	78.8	92.9
814.295	77.7	70.9	64.1	78.8	92.9
814.777	77.7	71	64.1	78.8	92.8
815.259	77.8	71	64.1	78.8	92.8
815.742	77.9	71.1	64.2	78.8	92.8
816.224	77.9	71.2	64.2	78.8	92.8
816.706	78	71.2	64.2	78.8	92.8
817.188	78	71.2	64.3	78.8	92.8
817.67	78.1	71.3	64.3	78.8	92.7
818.152	78.1	71.3	64.3	78.8	92.7
818.634	78.2	71.3	64.4	78.8	92.7
819.116	78.3	71.4	64.4	78.8	92.7
819.598	78.3	71.4	64.5	78.8	92.7
820.081	78.4	71.4	64.5	78.8	92.6
820.563	78.4	71.5	64.5	78.8	92.6
821.045	78.5	71.5	64.5	78.8	92.6
821.527	78.5	71.6	64.6	78.8	92.5
822.009	78.6	71.6	64.6	78.8	92.5
822.491	78.6	71.7	64.6	78.7	92.5
822.973	78.7	71.7	64.6	78.7	92.4
823.455	78.7	71.8	64.7	78.7	92.4
823.938	78.7	71.8	64.7	78.7	92.4
824.42	78.8	71.8	64.7	78.7	92.3
824.902	78.8	71.9	64.7	78.7	92.3
825.384	78.9	71.9	64.8	78.7	92.3
825.866	78.9	71.9	64.8	78.6	92.2
826.348	79	72	64.8	78.6	92.2
826.83	79	72	64.9	78.6	92.2
827.312	79	72	64.9	78.6	92.2
827.794	79.1	72	64.9	78.6	92.1
828.277	79.1	72.1	65	78.6	92.1
828.759	79.2	72.1	65	78.6	92.1
829.241	79.2	72.2	65	78.6	92
829.723	79.3	72.2	65.1	78.6	92
830.205	79.3	72.3	65.1	78.5	92
830.687	79.3	72.3	65.1	78.5	91.9
831.169	79.4	72.4	65.1	78.5	91.9
831.651	79.4	72.4	65.2	78.5	91.9
832.134	79.5	72.4	65.2	78.5	91.8
832.616	79.5	72.5	65.2	78.5	91.8
833.098	79.6	72.5	65.2	78.4	91.8
833.58	79.6	72.5	65.3	78.4	91.7
834.062	79.7	72.5	65.3	78.4	91.7
834.544	79.7	72.5	65.3	78.4	91.6
835.026	79.8	72.6	65.3	78.3	91.6
835.508	79.8	72.6	65.4	78.3	91.6
835.99	79.9	72.6	65.4	78.3	91.5
836.472	79.9	72.6	65.4	78.3	91.5
836.955	80	72.7	65.4	78.2	91.4
837.437	80	72.7	65.4	78.2	91.4
837.919	80	72.8	65.5	78.2	91.3
838.401	80.1	72.8	65.5	78.2	91.3
838.883	80.2	72.9	65.5	78.2	91.2
839.365	80.2	72.9	65.5	78.1	91.2
839.847	80.3	72.9	65.6	78.1	91.1
840.33	80.3	73	65.6	78.1	91.1
840.812	80.4	73	65.6	78.1	91
841.294	80.5	73	65.6	78	91
841.776	80.5	73	65.6	78	90.9
842.258	80.6	73	65.6	78	90.9
842.74	80.6	73.1	65.7	78	90.8
843.222	80.7	73.1	65.7	77.9	90.8
843.704	80.8	73.1	65.7	77.9	90.7
844.186	80.8	73.2	65.7	77.9	90.7
844.669	80.9	73.2	65.7	77.8	90.6
845.151	80.9	73.3	65.7	77.8	90.6
845.633	81	73.3	65.8	77.7	90.5
846.115	81.1	73.3	65.8	77.7	90.5
846.597	81.1	73.3	65.8	77.7	90.4
847.079	81.2	73.4	65.8	77.6	90.3
847.561	81.2	73.4	65.8	77.6	90.3
848.043	81.3	73.4	65.8	77.5	90.2
848.525	81.4	73.5	65.9	77.5	90.1
849.008	81.4	73.5	65.9	77.4	90.1
849.49	81.5	73.5	65.9	77.4	90
849.972	81.5	73.5	65.9	77.4	89.9
850.454	81.6	73.6	65.9	77.3	89.9
850.936	81.6	73.6	66	77.3	89.8
851.418	81.7	73.7	66	77.2	89.7
851.9	81.8	73.7	66	77.2	89.7
852.382	81.8	73.7	66	77.1	89.6
852.865	81.9	73.8	66	77.1	89.5
853.347	81.9	73.8	66	77	89.5
853.829	82	73.8	66	77	89.4
854.311	82.1	73.9	66	76.9	89.3
854.793	82.1	73.9	66	76.9	89.3
855.275	82.2	73.9	66	76.8	89.2
855.757	82.2	73.9	66.1	76.8	89.1
856.239	82.3	73.9	66.1	76.7	89
856.721	82.4	74	66.1	76.7	89
857.204	82.4	74	66.1	76.6	88.9
857.686	82.5	74	66.1	76.6	88.8
858.168	82.5	74.1	66.1	76.5	88.7
858.65	82.6	74.1	66.1	76.4	88.6
859.132	82.6	74.1	66.1	76.4	88.6
859.614	82.7	74.2	66.1	76.3	88.5
860.096	82.8	74.2	66.1	76.3	88.4
860.578	82.8	74.2	66.1	76.2	88.3
861.061	82.9	74.3	66.1	76.2	88.2
861.543	82.9	74.3	66.1	76.1	88.1
862.025	83	74.3	66.1	76	88
862.507	83	74.3	66.1	76	87.9
862.989	83.1	74.3	66.1	75.9	87.8
863.471	83.1	74.3	66.1	75.9	87.8
863.953	83.2	74.3	66.1	75.8	87.7
864.435	83.2	74.3	66.2	75.8	87.6
864.918	83.3	74.4	66.2	75.7	87.5
865.399	83.4	74.4	66.2	75.6	87.4
865.882	83.4	74.4	66.2	75.6	87.3
866.364	83.5	74.4	66.2	75.5	87.2
866.846	83.5	74.4	66.2	75.5	87.1
867.328	83.6	74.5	66.1	75.4	87
867.81	83.6	74.5	66.1	75.3	86.9
868.292	83.7	74.5	66.1	75.3	86.9
868.774	83.7	74.6	66.1	75.2	86.8
869.256	83.8	74.6	66.1	75.1	86.7
869.739	83.8	74.6	66.1	75.1	86.6
870.221	83.9	74.6	66.1	75	86.5
870.703	83.9	74.6	66.1	74.9	86.4
871.185	84	74.6	66.1	74.8	86.3
871.667	84	74.7	66.1	74.8	86.2
872.149	84.1	74.7	66.1	74.7	86.1
872.631	84.1	74.7	66.1	74.6	86
873.113	84.2	74.7	66.1	74.5	85.9
873.596	84.2	74.7	66.1	74.5	85.8
874.078	84.3	74.7	66.1	74.4	85.7
874.56	84.3	74.7	66	74.3	85.6
875.042	84.4	74.7	66	74.2	85.5
875.524	84.4	74.8	66	74.2	85.4
876.006	84.4	74.8	66	74.1	85.3
876.488	84.5	74.8	66	74	85.2
876.97	84.5	74.8	66	73.9	85.1
877.452	84.6	74.8	65.9	73.9	84.9
877.935	84.6	74.8	65.9	73.8	84.8
878.417	84.7	74.8	65.9	73.7	84.7
878.899	84.7	74.8	65.9	73.6	84.6
879.381	84.8	74.8	65.9	73.5	84.5
879.863	84.8	74.8	65.9	73.5	84.4
880.345	84.9	74.8	65.9	73.4	84.3
880.827	84.9	74.8	65.8	73.3	84.2
881.309	85	74.9	65.8	73.2	84.1
881.792	85	74.9	65.8	73.1	84
882.274	85.1	74.9	65.8	73	83.9
882.756	85.1	74.9	65.8	72.9	83.8
883.238	85.2	74.9	65.7	72.8	83.7
883.72	85.2	74.9	65.7	72.8	83.6
884.202	85.3	74.9	65.7	72.7	83.4
884.684	85.3	74.9	65.7	72.6	83.3
885.166	85.4	74.9	65.6	72.5	83.2
885.648	85.4	74.9	65.6	72.4	83.1
886.131	85.5	74.9	65.6	72.3	83
886.613	85.5	74.9	65.6	72.2	82.9
887.095	85.6	74.9	65.5	72.1	82.8
887.577	85.6	74.9	65.5	72	82.7
888.059	85.6	74.9	65.5	71.9	82.5
888.541	85.7	74.9	65.5	71.8	82.4
889.023	85.7	74.9	65.4	71.7	82.3
889.505	85.7	74.9	65.4	71.6	82.2
889.987	85.8	74.8	65.4	71.5	82.1
890.47	85.8	74.8	65.3	71.4	81.9
890.952	85.8	74.8	65.3	71.3	81.8
891.434	85.9	74.8	65.3	71.3	81.7
891.916	85.9	74.8	65.2	71.2	81.6
892.398	86	74.8	65.2	71.1	81.5
892.88	86	74.8	65.2	71	81.4
893.362	86	74.8	65.1	70.9	81.2
893.845	86.1	74.8	65.1	70.8	81.1
894.327	86.1	74.8	65.1	70.7	81
894.809	86.1	74.8	65	70.6	80.9
895.291	86.2	74.8	65	70.5	80.8
895.773	86.2	74.8	65	70.4	80.7
896.255	86.3	74.7	64.9	70.2	80.5
896.737	86.3	74.7	64.9	70.1	80.4
897.219	86.4	74.7	64.9	70	80.3
897.701	86.4	74.7	64.8	69.9	80.2
898.183	86.4	74.7	64.8	69.8	80.1
898.666	86.5	74.7	64.7	69.7	80
899.148	86.5	74.7	64.7	69.6	79.9
899.63	86.6	74.7	64.6	69.5	79.7
900.112	86.6	74.6	64.6	69.4	79.6
900.594	86.7	74.6	64.6	69.3	79.5
901.076	86.7	74.6	64.5	69.2	79.4
901.558	86.7	74.6	64.5	69.1	79.3
902.04	86.8	74.6	64.4	69	79.2
902.523	86.8	74.6	64.4	68.9	79
903.005	86.8	74.6	64.4	68.8	78.9
903.487	86.9	74.6	64.3	68.7	78.8
903.969	86.9	74.6	64.3	68.6	78.7
904.451	87	74.6	64.2	68.5	78.6
904.933	87	74.5	64.2	68.4	78.5
905.415	87	74.5	64.1	68.3	78.3
905.897	87.1	74.5	64.1	68.2	78.2
906.38	87.1	74.5	64	68	78.1
906.862	87.2	74.4	64	67.9	78
907.344	87.2	74.4	63.9	67.8	77.9
907.826	87.2	74.4	63.9	67.7	77.7
908.308	87.3	74.4	63.8	67.6	77.6
908.79	87.3	74.4	63.8	67.5	77.5
909.272	87.3	74.3	63.7	67.4	77.4
909.754	87.4	74.3	63.7	67.3	77.3
910.236	87.4	74.3	63.6	67.2	77.1
910.718	87.5	74.3	63.6	67	77
911.201	87.5	74.2	63.5	66.9	76.9
911.683	87.5	74.2	63.5	66.8	76.8
912.165	87.6	74.2	63.4	66.7	76.6
912.647	87.6	74.1	63.4	66.6	76.5
913.129	87.6	74.1	63.3	66.5	76.4
913.611	87.7	74.1	63.3	66.3	76.3
914.093	87.7	74.1	63.2	66.2	76.1
914.576	87.7	74	63.2	66.1	76
915.058	87.8	74	63.1	66	75.9
915.54	87.8	74	63	65.9	75.7
916.022	87.8	74	63	65.8	75.6
916.504	87.9	74	62.9	65.6	75.5
916.986	87.9	73.9	62.9	65.5	75.3
917.468	88	73.9	62.8	65.4	75.2
917.95	88	73.9	62.8	65.3	75
918.432	88	73.8	62.7	65.2	74.9
918.915	88.1	73.8	62.7	65.1	74.7
919.397	88.1	73.7	62.6	64.9	74.6
919.879	88.1	73.7	62.5	64.8	74.4
920.361	88.1	73.7	62.5	64.7	74.3
920.843	88.2	73.6	62.4	64.6	74.2
921.325	88.2	73.6	62.4	64.5	74
921.807	88.2	73.5	62.3	64.3	73.9
922.289	88.3	73.5	62.2	64.2	73.7
922.771	88.3	73.5	62.2	64.1	73.6
923.254	88.3	73.4	62.1	64	73.4
923.736	88.4	73.4	62	63.8	73.3
924.218	88.4	73.4	62	63.7	73.1
924.7	88.4	73.4	61.9	63.6	73
925.182	88.4	73.3	61.9	63.5	72.8
925.664	88.5	73.3	61.8	63.3	72.7
926.146	88.5	73.3	61.8	63.2	72.5
926.628	88.5	73.2	61.7	63.1	72.4
927.111	88.5	73.2	61.7	63	72.2
927.593	88.6	73.2	61.6	62.8	72.1
928.075	88.6	73.1	61.5	62.7	71.9
928.557	88.6	73.1	61.5	62.6	71.8
929.039	88.7	73	61.4	62.5	71.6
929.521	88.7	73	61.4	62.3	71.4
930.003	88.7	73	61.3	62.2	71.3
930.485	88.8	72.9	61.2	62.1	71.1
930.967	88.8	72.9	61.2	62	71
931.45	88.8	72.9	61.1	61.8	70.8
931.932	88.9	72.9	61.1	61.7	70.6
932.414	88.9	72.8	61	61.6	70.5
932.896	88.9	72.8	60.9	61.5	70.3
933.378	88.9	72.8	60.9	61.4	70.1
933.86	89	72.7	60.8	61.2	70
934.342	89	72.7	60.8	61.1	69.8
934.824	89	72.6	60.7	61	69.6
935.307	89.1	72.6	60.7	60.9	69.5
935.789	89.1	72.6	60.6	60.8	69.3
936.271	89.1	72.5	60.5	60.6	69.1
936.753	89.2	72.5	60.5	60.5	68.9
937.235	89.2	72.5	60.4	60.4	68.8
937.717	89.2	72.4	60.4	60.3	68.6
938.199	89.3	72.4	60.3	60.2	68.4
938.681	89.3	72.4	60.3	60.1	68.3
939.163	89.3	72.4	60.2	59.9	68.1
939.646	89.3	72.3	60.2	59.8	67.9
940.128	89.4	72.3	60.1	59.7	67.7
940.61	89.4	72.3	60.1	59.6	67.6
941.092	89.4	72.3	60	59.5	67.4
941.574	89.4	72.2	59.9	59.3	67.2
942.056	89.5	72.2	59.9	59.2	67
942.538	89.5	72.1	59.8	59.1	66.9
943.02	89.5	72.1	59.8	59	66.7
943.503	89.6	72.1	59.7	58.9	66.5
943.985	89.6	72	59.7	58.8	66.3
944.467	89.6	72	59.6	58.6	66.2
944.949	89.7	72	59.6	58.5	66
945.431	89.7	71.9	59.5	58.4	65.8
945.913	89.7	71.9	59.4	58.3	65.6
946.395	89.7	71.9	59.4	58.2	65.5
946.877	89.8	71.9	59.3	58.1	65.3
947.359	89.8	71.9	59.3	58	65.1
947.842	89.8	71.8	59.2	57.9	65
948.324	89.8	71.8	59.2	57.8	64.8
948.806	89.9	71.8	59.2	57.7	64.6
949.288	89.9	71.8	59.1	57.6	64.4
949.77	89.9	71.7	59.1	57.5	64.3
950.252	90	71.7	59	57.4	64.1
950.734	90	71.7	59	57.3	63.9
951.216	90	71.6	58.9	57.2	63.7
951.698	90	71.6	58.9	57.1	63.6
952.181	90.1	71.6	58.9	57	63.4
952.663	90.1	71.5	58.8	56.9	63.2
953.145	90.1	71.5	58.8	56.8	63.1
953.627	90.1	71.5	58.7	56.7	62.9
954.109	90.2	71.5	58.7	56.6	62.7
954.591	90.2	71.5	58.6	56.5	62.6
955.073	90.2	71.4	58.6	56.4	62.4
955.555	90.3	71.4	58.6	56.3	62.2
956.038	90.3	71.4	58.5	56.2	62.1
956.52	90.3	71.4	58.5	56.1	61.9
957.002	90.3	71.4	58.5	56	61.8
957.484	90.4	71.3	58.4	55.9	61.6
957.966	90.4	71.3	58.4	55.8	61.5
958.448	90.4	71.3	58.3	55.7	61.3
958.93	90.4	71.3	58.3	55.6	61.1
959.412	90.5	71.3	58.3	55.6	61
959.894	90.5	71.2	58.2	55.5	60.8
960.377	90.5	71.2	58.2	55.4	60.7
960.859	90.5	71.2	58.2	55.3	60.5
961.341	90.6	71.2	58.1	55.2	60.4
961.823	90.6	71.2	58.1	55.1	60.2
962.305	90.6	71.1	58.1	55.1	60.1
962.787	90.7	71.1	58	55	59.9
963.269	90.7	71.1	58	54.9	59.8
963.751	90.7	71.1	58	54.8	59.7
964.234	90.7	71	57.9	54.8	59.5
964.716	90.8	71	57.9	54.7	59.4
965.198	90.8	71	57.9	54.6	59.2
965.68	90.8	71	57.8	54.5	59.1
966.162	90.8	71	57.8	54.4	58.9
966.644	90.9	70.9	57.8	54.4	58.8
967.126	90.9	70.9	57.7	54.3	58.7
967.608	90.9	70.9	57.7	54.2	58.5
968.091	90.9	70.9	57.7	54.1	58.4
968.573	91	70.9	57.7	54.1	58.3
969.055	91	70.9	57.6	54	58.1
969.537	91	70.9	57.6	53.9	58
970.019	91	70.8	57.6	53.9	57.9
970.501	91.1	70.8	57.5	53.8	57.7
970.983	91.1	70.8	57.5	53.7	57.6
971.465	91.1	70.8	57.5	53.7	57.5
971.947	91.1	70.8	57.5	53.6	57.3
972.429	91.2	70.7	57.4	53.5	57.2
972.912	91.2	70.7	57.4	53.5	57.1
973.394	91.2	70.7	57.4	53.4	56.9
973.876	91.2	70.7	57.3	53.3	56.8
974.358	91.3	70.7	57.3	53.3	56.7
974.84	91.3	70.7	57.3	53.2	56.6
975.322	91.3	70.6	57.3	53.1	56.4
975.804	91.4	70.6	57.2	53.1	56.3
976.286	91.4	70.6	57.2	53	56.2
976.769	91.4	70.6	57.2	52.9	56.1
977.251	91.4	70.6	57.1	52.9	56
977.733	91.5	70.6	57.1	52.8	55.9
978.215	91.5	70.5	57.1	52.8	55.7
978.697	91.5	70.5	57.1	52.7	55.6
979.179	91.5	70.5	57	52.6	55.5
979.661	91.5	70.5	57	52.6	55.4
980.143	91.5	70.5	57	52.5	55.3
980.625	91.6	70.4	57	52.5	55.2
981.108	91.6	70.4	56.9	52.4	55.1
981.59	91.6	70.4	56.9	52.3	54.9
982.072	91.6	70.4	56.9	52.3	54.8
982.554	91.7	70.4	56.9	52.2	54.7
983.036	91.7	70.4	56.8	52.2	54.6
983.518	91.7	70.4	56.8	52.1	54.5
984	91.7	70.3	56.8	52.1	54.4
984.482	91.7	70.3	56.8	52	54.3
984.965	91.8	70.3	56.7	51.9	54.2
985.447	91.8	70.3	56.7	51.9	54.1
985.929	91.8	70.2	56.7	51.8	54
986.411	91.8	70.2	56.7	51.8	53.9
986.893	91.9	70.2	56.6	51.7	53.8
987.375	91.9	70.2	56.6	51.7	53.7
987.857	91.9	70.2	56.6	51.6	53.6
988.339	91.9	70.2	56.6	51.6	53.5
988.822	92	70.2	56.6	51.5	53.4
989.304	92	70.2	56.5	51.4	53.3
989.786	92	70.2	56.5	51.4	53.2
990.268	92	70.2	56.5	51.3	53.1
990.75	92.1	70.2	56.5	51.3	53
991.232	92.1	70.2	56.5	51.2	52.9
991.714	92.1	70.1	56.4	51.2	52.8
992.196	92.1	70.1	56.4	51.2	52.7
992.678	92.1	70.1	56.4	51.1	52.6
993.16	92.2	70.1	56.4	51.1	52.5
993.643	92.2	70.1	56.4	51	52.4
994.125	92.2	70.1	56.4	51	52.4
994.607	92.2	70.1	56.3	50.9	52.3
995.089	92.3	70.1	56.3	50.9	52.2
995.571	92.3	70.1	56.3	50.8	52.1
996.053	92.3	70.1	56.3	50.8	52
996.535	92.3	70.1	56.3	50.8	51.9
997.018	92.4	70.1	56.3	50.7	51.8
997.5	92.4	70.1	56.3	50.7	51.7
997.982	92.4	70.1	56.3	50.6	51.7
998.464	92.4	70.1	56.2	50.6	51.6
998.946	92.4	70.1	56.2	50.6	51.5
999.428	92.5	70.1	56.2	50.5	51.4
999.91	92.5	70	56.2	50.5	51.3
1000.39	92.5	70	56.2	50.4	51.3
1000.87	92.5	70	56.2	50.4	51.2
1001.36	92.6	70	56.2	50.4	51.1
1001.84	92.6	70	56.2	50.3	51
1002.32	92.6	70	56.2	50.3	50.9
1002.8	92.6	70.1	56.2	50.3	50.9
1003.28	92.7	70.1	56.2	50.2	50.8
1003.77	92.7	70.1	56.2	50.2	50.7
1004.25	92.7	70.1	56.2	50.2	50.6
1004.73	92.7	70.1	56.1	50.1	50.6
1005.21	92.7	70.1	56.1	50.1	50.5
1005.7	92.8	70.1	56.1	50.1	50.4
1006.18	92.8	70.1	56.1	50	50.4
1006.66	92.8	70.1	56.1	50	50.3
1007.14	92.8	70.1	56.1	50	50.2
1007.62	92.8	70.1	56.1	50	50.2
1008.11	92.9	70.1	56.1	49.9	50.1
1008.59	92.9	70.1	56.1	49.9	50.1
1009.07	92.9	70.1	56.1	49.9	50
1009.55	92.9	70.1	56.1	49.9	49.9
1010.03	92.9	70.1	56.1	49.8	49.9
1010.52	92.9	70.1	56.1	49.8	49.8
1011	92.9	70.1	56.1	49.8	49.8
1011.48	93	70.2	56.1	49.8	49.7
1011.96	93	70.2	56.1	49.7	49.7
1012.45	93	70.2	56.1	49.7	49.6
1012.93	93	70.2	56.1	49.7	49.5
1013.41	93	70.2	56.1	49.7	49.5
1013.89	93	70.2	56.1	49.6	49.4
1014.37	93.1	70.2	56.1	49.6	49.4
1014.86	93.1	70.2	56.1	49.6	49.3
1015.34	93.1	70.2	56.1	49.6	49.3
1015.82	93.1	70.2	56.1	49.6	49.2
1016.3	93.1	70.2	56.1	49.6	49.2
1016.78	93.1	70.2	56.1	49.5	49.2
1017.27	93.1	70.2	56.1	49.5	49.1
1017.75	93.1	70.2	56.1	49.5	49.1
1018.23	93.2	70.2	56.2	49.5	49
1018.71	93.2	70.3	56.2	49.5	49
1019.2	93.2	70.3	56.2	49.5	48.9
1019.68	93.2	70.3	56.2	49.5	48.9
1020.16	93.2	70.3	56.2	49.5	48.9
1020.64	93.2	70.3	56.2	49.5	48.8
1021.12	93.2	70.3	56.2	49.5	48.8
1021.61	93.3	70.3	56.2	49.5	48.8
1022.09	93.3	70.3	56.2	49.5	48.7
1022.57	93.3	70.4	56.2	49.5	48.7
1023.05	93.3	70.4	56.2	49.5	48.7
1023.53	93.3	70.4	56.3	49.4	48.6
1024.02	93.3	70.4	56.3	49.4	48.6
1024.5	93.3	70.4	56.3	49.4	48.6
1024.98	93.4	70.4	56.3	49.4	48.6
1025.46	93.4	70.5	56.3	49.4	48.5
1025.94	93.4	70.5	56.3	49.4	48.5
1026.43	93.4	70.5	56.3	49.4	48.5
1026.91	93.4	70.5	56.4	49.4	48.5
1027.39	93.4	70.5	56.4	49.5	48.5
1027.87	93.4	70.6	56.4	49.5	48.4
1028.36	93.5	70.6	56.4	49.5	48.4
1028.84	93.5	70.6	56.4	49.5	48.4
1029.32	93.5	70.6	56.4	49.5	48.4
1029.8	93.5	70.6	56.5	49.5	48.4
1030.28	93.5	70.7	56.5	49.5	48.4
1030.77	93.5	70.7	56.5	49.5	48.3
1031.25	93.5	70.7	56.5	49.5	48.3
1031.73	93.5	70.7	56.5	49.5	48.3
1032.21	93.5	70.8	56.6	49.5	48.3
1032.69	93.6	70.8	56.6	49.5	48.3
1033.18	93.6	70.8	56.6	49.5	48.3
1033.66	93.6	70.9	56.6	49.6	48.3
1034.14	93.6	70.9	56.7	49.6	48.3
1034.62	93.6	70.9	56.7	49.6	48.3
1035.11	93.6	71	56.7	49.6	48.3
1035.59	93.7	71	56.7	49.6	48.3
1036.07	93.7	71	56.8	49.6	48.3
1036.55	93.7	71	56.8	49.6	48.3
1037.03	93.7	71.1	56.8	49.7	48.3
1037.52	93.7	71.1	56.8	49.7	48.3
1038	93.7	71.1	56.9	49.7	48.3
1038.48	93.7	71.2	56.9	49.7	48.3
1038.96	93.7	71.2	56.9	49.7	48.3
1039.44	93.8	71.2	56.9	49.8	48.3
1039.93	93.8	71.3	57	49.8	48.3
1040.41	93.8	71.3	57	49.8	48.3
1040.89	93.8	71.4	57	49.8	48.3
1041.37	93.8	71.4	57	49.8	48.3
1041.85	93.8	71.4	57.1	49.9	48.3
1042.34	93.8	71.4	57.1	49.9	48.3
1042.82	93.8	71.5	57.1	49.9	48.3
1043.3	93.8	71.5	57.2	49.9	48.3
1043.78	93.8	71.5	57.2	50	48.4
1044.27	93.8	71.6	57.2	50	48.4
1044.75	93.8	71.6	57.3	50	48.4
1045.23	93.8	71.6	57.3	50	48.4
1045.71	93.9	71.7	57.3	50.1	48.4
1046.19	93.9	71.7	57.3	50.1	48.4
1046.68	93.9	71.8	57.4	50.1	48.5
1047.16	93.9	71.8	57.4	50.2	48.5
1047.64	93.9	71.9	57.4	50.2	48.5
1048.12	93.9	71.9	57.5	50.2	48.5
1048.6	93.9	72	57.5	50.2	48.6
1049.09	93.9	72	57.6	50.3	48.6
1049.57	93.9	72	57.6	50.3	48.6
1050.05	94	72.1	57.6	50.3	48.6
1050.53	94	72.1	57.7	50.4	48.7
1051.02	94	72.1	57.7	50.4	48.7
1051.5	94	72.2	57.7	50.4	48.7
1051.98	94	72.2	57.8	50.5	48.8
1052.46	94	72.2	57.8	50.5	48.8
1052.94	94	72.3	57.8	50.5	48.8
1053.42	94.1	72.3	57.9	50.6	48.8
1053.91	94.1	72.4	57.9	50.6	48.9
1054.39	94.1	72.4	58	50.6	48.9
1054.87	94.1	72.5	58	50.7	48.9
1055.35	94.1	72.5	58	50.7	49
1055.84	94.1	72.6	58.1	50.8	49
1056.32	94.1	72.6	58.1	50.8	49.1
1056.8	94.2	72.7	58.2	50.9	49.1
1057.28	94.2	72.7	58.2	50.9	49.2
1057.76	94.2	72.7	58.2	50.9	49.2
1058.25	94.2	72.8	58.3	51	49.2
1058.73	94.2	72.8	58.3	51	49.3
1059.21	94.3	72.9	58.4	51.1	49.3
1059.69	94.3	72.9	58.4	51.1	49.4
1060.17	94.3	73	58.5	51.2	49.4
1060.66	94.3	73	58.5	51.2	49.5
1061.14	94.3	73.1	58.5	51.3	49.5
1061.62	94.3	73.1	58.6	51.3	49.6
1062.1	94.3	73.2	58.6	51.3	49.6
1062.59	94.3	73.2	58.7	51.4	49.7
1063.07	94.4	73.3	58.7	51.4	49.7
1063.55	94.4	73.3	58.8	51.5	49.8
1064.03	94.4	73.3	58.8	51.5	49.9
1064.51	94.4	73.4	58.8	51.6	49.9
1065	94.4	73.4	58.9	51.6	50
1065.48	94.4	73.4	58.9	51.7	50
1065.96	94.4	73.5	59	51.7	50.1
1066.44	94.4	73.5	59	51.8	50.1
1066.92	94.5	73.6	59.1	51.8	50.2
1067.41	94.5	73.6	59.1	51.9	50.3
1067.89	94.5	73.7	59.1	51.9	50.3
1068.37	94.5	73.7	59.2	52	50.4
1068.85	94.5	73.8	59.2	52	50.5
1069.34	94.5	73.8	59.3	52.1	50.5
1069.82	94.5	73.9	59.3	52.1	50.6
1070.3	94.5	73.9	59.4	52.2	50.7
1070.78	94.5	74	59.4	52.2	50.7
1071.26	94.6	74	59.5	52.3	50.8
1071.75	94.6	74.1	59.5	52.4	50.9
1072.23	94.6	74.1	59.6	52.4	51
1072.71	94.6	74.1	59.6	52.5	51
1073.19	94.6	74.2	59.6	52.5	51.1
1073.67	94.6	74.2	59.7	52.6	51.2
1074.16	94.7	74.2	59.7	52.6	51.2
1074.64	94.7	74.3	59.8	52.7	51.3
1075.12	94.7	74.3	59.8	52.8	51.4
1075.6	94.7	74.4	59.9	52.8	51.5
1076.09	94.7	74.4	59.9	52.9	51.6
1076.57	94.8	74.5	60	52.9	51.6
1077.05	94.8	74.5	60	53	51.7
1077.53	94.8	74.6	60.1	53	51.8
1078.01	94.9	74.6	60.1	53.1	51.9
1078.49	94.9	74.7	60.2	53.2	52
1078.98	94.9	74.7	60.2	53.2	52
1079.46	95	74.8	60.3	53.3	52.1
1079.94	95	74.8	60.3	53.4	52.2
1080.42	95	74.8	60.4	53.4	52.3
1080.91	95	74.9	60.4	53.5	52.4
1081.39	95.1	74.9	60.5	53.5	52.5
1081.87	95.1	75	60.5	53.6	52.6
1082.35	95.1	75	60.6	53.7	52.7
1082.83	95.2	75.1	60.6	53.7	52.7
1083.32	95.2	75.2	60.7	53.8	52.8
1083.8	95.2	75.2	60.7	53.9	52.9
1084.28	95.3	75.3	60.8	53.9	53
1084.76	95.3	75.4	60.9	54	53.1
1085.24	95.3	75.4	60.9	54.1	53.2
1085.73	95.4	75.5	61	54.1	53.3
1086.21	95.4	75.5	61	54.2	53.4
1086.69	95.4	75.6	61.1	54.3	53.5
1087.17	95.4	75.6	61.1	54.3	53.6
1087.65	95.5	75.7	61.2	54.4	53.7
1088.14	95.5	75.7	61.3	54.5	53.8
1088.62	95.5	75.8	61.3	54.5	53.9
1089.1	95.5	75.9	61.4	54.6	54
1089.58	95.6	75.9	61.4	54.7	54.1
1090.07	95.6	76	61.5	54.7	54.2
1090.55	95.6	76.1	61.6	54.8	54.3
1091.03	95.7	76.2	61.6	54.9	54.4
1091.51	95.7	76.3	61.7	55	54.5
1091.99	95.7	76.4	61.8	55	54.6
1092.48	95.7	76.4	61.8	55.1	54.7
1092.96	95.8	76.5	61.9	55.2	54.8
1093.44	95.8	76.6	62	55.2	54.9
1093.92	95.8	76.6	62	55.3	55
1094.4	95.8	76.7	62.1	55.4	55.1
1094.89	95.8	76.8	62.2	55.5	55.2
1095.37	95.9	76.8	62.2	55.5	55.3
1095.85	95.9	76.9	62.3	55.6	55.4
1096.33	95.9	77	62.4	55.7	55.6
1096.82	95.9	77.1	62.5	55.7	55.7
1097.3	96	77.2	62.5	55.8	55.8
1097.78	96	77.3	62.6	55.9	55.9
1098.26	96	77.4	62.7	56	56
1098.74	96	77.5	62.8	56.1	56.1
1099.23	96	77.6	62.8	56.1	56.2
1099.71	96	77.7	62.9	56.2	56.3
1100.19	96.1	77.7	63	56.3	56.4
1100.67	96.1	77.8	63.1	56.4	56.5
1101.15	96.1	77.9	63.2	56.4	56.7
1101.64	96.1	78	63.2	56.5	56.8
1102.12	96.1	78.1	63.3	56.6	56.9
1102.6	96.1	78.2	63.4	56.7	57
1103.08	96.1	78.2	63.5	56.8	57.1
1103.57	96.1	78.3	63.6	56.8	57.2
1104.05	96.1	78.5	63.7	56.9	57.3
1104.53	96.1	78.6	63.7	57	57.5
1105.01	96.1	78.7	63.8	57.1	57.6
1105.49	96.1	78.8	63.9	57.2	57.7
1105.98	96.1	78.9	64	57.3	57.8
1106.46	96.1	79	64.1	57.3	57.9
1106.94	96.1	79.2	64.2	57.4	58
1107.42	96.1	79.3	64.3	57.5	58.1
1107.9	96.1	79.4	64.4	57.6	58.3
1108.39	96.1	79.5	64.5	57.7	58.4
1108.87	96.1	79.6	64.6	57.7	58.5
1109.35	96.1	79.7	64.7	57.8	58.6
1109.83	96.1	79.8	64.8	57.9	58.7
1110.32	96.1	79.9	64.9	58	58.9
1110.8	96.1	80	65	58.1	59
1111.28	96.1	80.1	65.1	58.2	59.1
1111.76	96.1	80.3	65.2	58.3	59.2
1112.24	96.1	80.4	65.3	58.4	59.3
1112.72	96.1	80.5	65.4	58.5	59.5
1113.21	96.1	80.7	65.5	58.5	59.6
1113.69	96.1	80.8	65.6	58.6	59.7
1114.17	96.1	80.9	65.7	58.7	59.8
1114.65	96.1	81.1	65.8	58.8	59.9
1115.14	96.1	81.2	66	58.9	60.1
1115.62	96.1	81.3	66.1	59	60.2
1116.1	96.1	81.4	66.2	59.1	60.3
1116.58	96.2	81.6	66.3	59.2	60.4
1117.06	96.2	81.7	66.4	59.3	60.6
1117.55	96.2	81.8	66.6	59.4	60.7
1118.03	96.2	82	66.7	59.5	60.8
1118.51	96.2	82.1	66.8	59.6	60.9
1118.99	96.2	82.3	66.9	59.7	61.1
1119.47	96.2	82.4	67.1	59.8	61.2
1119.96	96.2	82.6	67.2	59.9	61.3
1120.44	96.2	82.8	67.3	60	61.5
1120.92	96.3	82.9	67.4	60.1	61.6
1121.4	96.3	83.1	67.6	60.2	61.7
1121.89	96.3	83.2	67.7	60.3	61.9
1122.37	96.3	83.4	67.8	60.4	62
1122.85	96.3	83.5	68	60.5	62.1
1123.33	96.3	83.6	68.1	60.6	62.3
1123.81	96.4	83.8	68.3	60.7	62.4
1124.3	96.4	83.9	68.4	60.8	62.5
1124.78	96.4	84.1	68.5	61	62.7
1125.26	96.4	84.2	68.7	61.1	62.8
1125.74	96.4	84.4	68.8	61.2	62.9
1126.22	96.4	84.6	69	61.3	63.1
1126.71	96.4	84.8	69.1	61.4	63.2
1127.19	96.4	84.9	69.3	61.5	63.3
1127.67	96.4	85.1	69.4	61.6	63.5
1128.15	96.5	85.3	69.6	61.7	63.6
1128.63	96.5	85.5	69.7	61.9	63.7
1129.12	96.5	85.6	69.9	62	63.9
1129.6	96.5	85.8	70.1	62.1	64
1130.08	96.5	86	70.2	62.2	64.2
1130.56	96.6	86.1	70.4	62.4	64.3
1131.05	96.6	86.3	70.6	62.5	64.4
1131.53	96.6	86.4	70.7	62.6	64.6
1132.01	96.6	86.6	70.9	62.7	64.7
1132.49	96.7	86.8	71.1	62.9	64.9
1132.97	96.7	87	71.3	63	65
1133.46	96.7	87.1	71.4	63.1	65.2
1133.94	96.7	87.3	71.6	63.3	65.3
1134.42	96.7	87.5	71.8	63.4	65.4
1134.9	96.8	87.7	72	63.5	65.6
1135.38	96.8	87.9	72.1	63.7	65.7
1135.87	96.8	88.1	72.3	63.8	65.9
1136.35	96.8	88.2	72.5	63.9	66
1136.83	96.8	88.4	72.7	64.1	66.2
1137.31	96.8	88.5	72.8	64.2	66.3
1137.8	96.8	88.7	73	64.3	66.4
1138.28	96.8	88.8	73.2	64.5	66.6
1138.76	96.8	89	73.4	64.6	66.7
1139.24	96.8	89.1	73.6	64.7	66.9
1139.72	96.8	89.2	73.8	64.9	67
1140.21	96.8	89.4	73.9	65	67.2
1140.69	96.8	89.6	74.1	65.1	67.3
1141.17	96.9	89.7	74.3	65.3	67.4
1141.65	96.9	89.9	74.5	65.4	67.6
1142.13	96.9	90.1	74.7	65.6	67.7
1142.62	96.9	90.2	74.9	65.7	67.9
1143.1	96.9	90.4	75	65.8	68
1143.58	96.9	90.5	75.2	66	68.2
1144.06	96.9	90.7	75.4	66.1	68.3
1144.55	96.9	90.8	75.6	66.3	68.5
1145.03	96.9	90.9	75.8	66.4	68.6
1145.51	96.9	91	76	66.5	68.8
1145.99	96.9	91.1	76.2	66.7	68.9
1146.47	96.9	91.3	76.4	66.8	69.1
1146.96	96.9	91.4	76.6	67	69.2
1147.44	96.9	91.5	76.7	67.1	69.3
1147.92	96.9	91.7	76.9	67.3	69.5
1148.4	96.9	91.8	77.1	67.4	69.6
1148.88	96.9	91.9	77.3	67.6	69.8
1149.37	96.9	92.1	77.5	67.7	69.9
1149.85	96.9	92.2	77.7	67.9	70.1
1150.33	96.9	92.3	77.9	68	70.2
1150.81	96.9	92.5	78.1	68.2	70.4
1151.3	96.9	92.6	78.2	68.3	70.5
1151.78	96.9	92.7	78.4	68.5	70.7
1152.26	96.8	92.7	78.6	68.6	70.8
1152.74	96.8	92.8	78.8	68.8	71
1153.22	96.8	92.9	79	68.9	71.2
1153.7	96.8	93	79.2	69.1	71.3
1154.19	96.8	93.1	79.4	69.2	71.5
1154.67	96.8	93.2	79.6	69.4	71.6
1155.15	96.8	93.3	79.7	69.5	71.8
1155.63	96.8	93.4	79.9	69.7	71.9
1156.12	96.8	93.6	80.1	69.8	72.1
1156.6	96.8	93.7	80.3	70	72.2
1157.08	96.8	93.8	80.5	70.2	72.4
1157.56	96.8	93.9	80.7	70.3	72.5
1158.04	96.8	94	80.9	70.5	72.7
1158.53	96.8	94.1	81	70.6	72.8
1159.01	96.8	94.1	81.2	70.8	73
1159.49	96.8	94.2	81.4	70.9	73.1
1159.97	96.8	94.3	81.6	71.1	73.3
1160.45	96.8	94.3	81.8	71.2	73.5
1160.94	96.8	94.4	81.9	71.4	73.6
1161.42	96.8	94.5	82.1	71.6	73.8
1161.9	96.8	94.5	82.3	71.7	73.9
1162.38	96.8	94.6	82.5	71.9	74.1
1162.87	96.8	94.7	82.7	72	74.2
1163.35	96.8	94.8	82.8	72.2	74.4
1163.83	96.8	94.9	83	72.3	74.5
1164.31	96.8	95	83.2	72.5	74.7
1164.79	96.8	95.1	83.4	72.7	74.9
1165.28	96.9	95.2	83.5	72.8	75
1165.76	96.9	95.2	83.7	73	75.2
1166.24	96.9	95.3	83.9	73.2	75.3
1166.72	96.9	95.3	84	73.3	75.5
1167.2	96.9	95.4	84.2	73.5	75.6
1167.69	96.9	95.4	84.4	73.7	75.8
1168.17	96.9	95.4	84.5	73.8	76
1168.65	96.9	95.5	84.7	74	76.1
1169.13	96.9	95.6	84.9	74.1	76.3
1169.62	96.9	95.6	85	74.3	76.4
1170.1	97	95.7	85.2	74.5	76.6
1170.58	97	95.8	85.3	74.6	76.7
1171.06	97	95.8	85.5	74.8	76.9
1171.54	97	95.9	85.7	74.9	77.1
1172.03	97	96	85.8	75.1	77.2
1172.51	97	96	86	75.3	77.4
1172.99	97	96.1	86.1	75.4	77.5
1173.47	97	96.1	86.3	75.6	77.7
1173.95	97	96.2	86.4	75.7	77.8
1174.44	97.1	96.2	86.5	75.9	78
1174.92	97.1	96.2	86.7	76	78.2
1175.4	97.1	96.2	86.8	76.2	78.3
1175.88	97.1	96.3	87	76.4	78.5
1176.37	97.1	96.3	87.1	76.5	78.6
1176.85	97.1	96.3	87.3	76.7	78.8
1177.33	97.1	96.4	87.4	76.8	78.9
1177.81	97.1	96.5	87.5	77	79.1
1178.29	97.1	96.5	87.7	77.1	79.2
1178.78	97.2	96.6	87.8	77.3	79.4
1179.26	97.2	96.6	88	77.4	79.5
1179.74	97.2	96.7	88.1	77.6	79.7
1180.22	97.2	96.7	88.2	77.7	79.8
1180.7	97.2	96.7	88.3	77.9	80
1181.19	97.2	96.7	88.5	78	80.1
1181.67	97.2	96.7	88.6	78.2	80.3
1182.15	97.2	96.7	88.7	78.3	80.4
1182.63	97.2	96.7	88.8	78.5	80.6
1183.12	97.2	96.8	88.9	78.6	80.7
1183.6	97.2	96.8	89.1	78.8	80.9
1184.08	97.2	96.8	89.2	78.9	81
1184.56	97.2	96.8	89.3	79.1	81.1
1185.04	97.2	96.9	89.4	79.2	81.3
1185.53	97.2	96.9	89.5	79.3	81.4
1186.01	97.2	97	89.6	79.5	81.6
1186.49	97.2	97	89.8	79.6	81.7
1186.97	97.2	97	89.9	79.8	81.9
1187.45	97.2	97.1	90	79.9	82
1187.94	97.3	97.1	90.1	80	82.1
1188.42	97.3	97.1	90.2	80.2	82.3
1188.9	97.3	97.1	90.3	80.3	82.4
1189.38	97.3	97.1	90.4	80.4	82.5
1189.86	97.3	97.1	90.5	80.6	82.7
1190.35	97.3	97	90.6	80.7	82.8
1190.83	97.2	97.1	90.7	80.8	82.9
1191.31	97.2	97.1	90.8	80.9	83.1
1191.79	97.2	97.1	90.9	81.1	83.2
1192.28	97.2	97.1	90.9	81.2	83.3
1192.76	97.2	97.2	91	81.3	83.4
1193.24	97.2	97.2	91.1	81.5	83.6
1193.72	97.2	97.2	91.2	81.6	83.7
1194.2	97.2	97.3	91.3	81.7	83.8
1194.68	97.2	97.3	91.4	81.8	83.9
1195.17	97.2	97.3	91.5	81.9	84.1
1195.65	97.2	97.2	91.6	82.1	84.2
1196.13	97.2	97.2	91.7	82.2	84.3
1196.61	97.2	97.2	91.7	82.3	84.4
1197.1	97.2	97.2	91.8	82.4	84.5
1197.58	97.2	97.2	91.9	82.5	84.7
1198.06	97.2	97.2	91.9	82.7	84.8
1198.54	97.2	97.2	92	82.8	84.9
1199.02	97.2	97.2	92.1	82.9	85
1199.51	97.2	97.2	92.2	83	85.1
1199.99	97.2	97.3	92.2	83.1	85.2
1200.47	97.2	97.3	92.3	83.2	85.3
1200.95	97.2	97.3	92.4	83.3	85.4
1201.43	97.1	97.3	92.5	83.5	85.5
1201.92	97.1	97.3	92.5	83.6	85.6
1202.4	97.1	97.3	92.6	83.7	85.7
1202.88	97.1	97.3	92.7	83.8	85.8
1203.36	97.1	97.3	92.7	83.9	85.9
1203.85	97.1	97.3	92.8	84	86.1
1204.33	97.1	97.2	92.9	84.1	86.2
1204.81	97.1	97.2	92.9	84.2	86.3
1205.29	97.1	97.2	93	84.3	86.4
1205.77	97.1	97.2	93	84.4	86.5
1206.26	97.1	97.2	93.1	84.5	86.6
1206.74	97.1	97.2	93.2	84.6	86.7
1207.22	97.1	97.3	93.2	84.7	86.8
1207.7	97.1	97.3	93.3	84.8	86.9
1208.18	97.1	97.3	93.3	84.9	86.9
1208.67	97	97.3	93.4	85	87
1209.15	97	97.3	93.5	85.2	87.1
1209.63	97	97.3	93.5	85.3	87.2
1210.11	97	97.3	93.6	85.4	87.3
1210.6	97	97.3	93.6	85.5	87.4
1211.08	97	97.3	93.7	85.5	87.5
1211.56	97	97.3	93.7	85.6	87.6
1212.04	97	97.3	93.8	85.7	87.7
1212.52	97	97.2	93.8	85.8	87.8
1213.01	97	97.2	93.8	85.9	87.9
1213.49	97	97.3	93.9	86	87.9
1213.97	97	97.3	93.9	86.1	88
1214.45	97	97.3	94	86.2	88.1
1214.93	97	97.3	94	86.3	88.2
1215.42	97	97.3	94.1	86.4	88.3
1215.9	97	97.4	94.1	86.5	88.4
1216.38	97	97.4	94.2	86.6	88.4
1216.86	96.9	97.4	94.2	86.7	88.5
1217.35	96.9	97.3	94.3	86.8	88.6
1217.83	96.9	97.3	94.3	86.9	88.7
1218.31	96.9	97.3	94.4	86.9	88.8
1218.79	96.9	97.3	94.4	87	88.8
1219.27	96.9	97.2	94.4	87.1	88.9
1219.76	96.9	97.2	94.5	87.2	89
1220.24	96.9	97.2	94.5	87.3	89.1
1220.72	96.9	97.2	94.5	87.4	89.1
1221.2	96.8	97.2	94.6	87.5	89.2
1221.68	96.8	97.2	94.6	87.5	89.3
1222.17	96.8	97.2	94.6	87.6	89.4
1222.65	96.8	97.3	94.7	87.7	89.4
1223.13	96.8	97.3	94.7	87.8	89.5
1223.61	96.8	97.3	94.7	87.9	89.6
1224.09	96.8	97.2	94.8	88	89.6
1224.58	96.7	97.2	94.8	88	89.7
1225.06	96.7	97.2	94.8	88.1	89.8
1225.54	96.7	97.2	94.9	88.2	89.8
1226.02	96.7	97.1	94.9	88.3	89.9
1226.51	96.7	97.1	94.9	88.4	90
1226.99	96.7	97.1	95	88.4	90
1227.47	96.7	97.1	95	88.5	90.1
1227.95	96.6	97.1	95	88.6	90.2
1228.43	96.6	97.1	95	88.7	90.2
1228.92	96.6	97.1	95.1	88.7	90.3
1229.4	96.6	97.1	95.1	88.8	90.3
1229.88	96.6	97.2	95.1	88.9	90.4
1230.36	96.6	97.2	95.1	89	90.5
1230.84	96.6	97.2	95.2	89	90.5
1231.33	96.5	97.2	95.2	89.1	90.6
1231.81	96.5	97.1	95.2	89.2	90.6
1232.29	96.5	97.1	95.2	89.2	90.7
1232.77	96.5	97.1	95.3	89.3	90.8
1233.26	96.5	97	95.3	89.4	90.8
1233.74	96.5	97	95.3	89.5	90.9
1234.22	96.4	97	95.3	89.5	90.9
1234.7	96.4	97	95.4	89.6	91
1235.18	96.4	97	95.4	89.7	91
1235.66	96.4	97	95.4	89.7	91.1
1236.15	96.4	97	95.4	89.8	91.2
1236.63	96.4	97	95.4	89.9	91.2
1237.11	96.3	97	95.4	90	91.3
1237.59	96.3	97	95.5	90	91.3
1238.08	96.3	97	95.5	90.1	91.4
1238.56	96.3	97	95.5	90.2	91.4
1239.04	96.3	97	95.5	90.2	91.5
1239.52	96.2	96.9	95.5	90.3	91.5
1240	96.2	96.9	95.6	90.4	91.6
1240.49	96.2	96.9	95.6	90.4	91.6
1240.97	96.2	96.8	95.6	90.5	91.7
1241.45	96.2	96.8	95.6	90.6	91.7
1241.93	96.2	96.8	95.6	90.6	91.8
1242.41	96.1	96.8	95.6	90.7	91.8
1242.9	96.1	96.8	95.7	90.7	91.9
1243.38	96.1	96.8	95.7	90.8	91.9
1243.86	96.1	96.8	95.7	90.9	92
1244.34	96.1	96.8	95.7	90.9	92
1244.83	96	96.8	95.7	91	92.1
1245.31	96	96.8	95.7	91.1	92.1
1245.79	96	96.8	95.7	91.1	92.2
1246.27	96	96.8	95.7	91.2	92.2
1246.75	96	96.8	95.8	91.3	92.3
1247.24	96	96.8	95.8	91.3	92.3
1247.72	95.9	96.7	95.8	91.4	92.4
1248.2	95.9	96.7	95.8	91.4	92.4
1248.68	95.9	96.7	95.8	91.5	92.5
1249.16	95.9	96.6	95.8	91.6	92.5
1249.65	95.8	96.6	95.8	91.6	92.5
1250.13	95.8	96.6	95.8	91.7	92.6
1250.61	95.8	96.6	95.9	91.7	92.6
1251.09	95.8	96.6	95.9	91.8	92.7
1251.58	95.8	96.6	95.9	91.9	92.7
1252.06	95.8	96.7	95.9	91.9	92.8
1252.54	95.7	96.6	95.9	92	92.8
1253.02	95.7	96.6	95.9	92	92.8
1253.5	95.7	96.6	95.9	92.1	92.9
1253.99	95.7	96.6	95.9	92.2	92.9
1254.47	95.6	96.6	95.9	92.2	93
1254.95	95.6	96.5	95.9	92.3	93
1255.43	95.6	96.5	95.9	92.3	93.1
1255.91	95.6	96.5	96	92.4	93.1
1256.4	95.5	96.4	96	92.4	93.1
1256.88	95.5	96.4	96	92.5	93.2
1257.36	95.5	96.4	96	92.5	93.2
1257.84	95.5	96.4	96	92.6	93.3
1258.33	95.5	96.4	96	92.6	93.3
1258.81	95.4	96.4	96	92.7	93.3
1259.29	95.4	96.4	96	92.7	93.4
1259.77	95.4	96.4	96	92.8	93.4
1260.25	95.4	96.4	96	92.9	93.5
1260.73	95.3	96.4	96	92.9	93.5
1261.22	95.3	96.4	96	93	93.5
1261.7	95.3	96.4	96	93	93.6
1262.18	95.3	96.3	96	93.1	93.6
1262.66	95.2	96.3	96	93.1	93.7
1263.15	95.2	96.3	96	93.2	93.7
1263.63	95.2	96.3	96	93.2	93.7
1264.11	95.2	96.2	96	93.3	93.8
1264.59	95.1	96.2	96	93.3	93.8
1265.07	95.1	96.2	96.1	93.4	93.8
1265.56	95.1	96.2	96.1	93.4	93.9
1266.04	95	96.3	96	93.5	93.9
1266.52	95	96.3	96	93.5	93.9
1267	95	96.3	96	93.6	94
1267.48	95	96.2	96	93.6	94
1267.97	94.9	96.2	96	93.7	94
1268.45	94.9	96.2	96	93.7	94.1
1268.93	94.9	96.2	96	93.8	94.1
1269.41	94.9	96.1	96	93.8	94.2
1269.9	94.8	96.1	96.1	93.9	94.2
1270.38	94.8	96.1	96.1	93.9	94.2
1270.86	94.8	96	96.1	94	94.3
1271.34	94.7	96	96.1	94	94.3
1271.82	94.7	96	96.1	94.1	94.3
1272.31	94.7	96	96.1	94.2	94.4
1272.79	94.7	96	96.1	94.2	94.4
1273.27	94.6	96	96.1	94.3	94.5
1273.75	94.6	96	96.1	94.3	94.5
1274.23	94.6	96.1	96.1	94.4	94.5
1274.72	94.6	96	96.1	94.4	94.6
1275.2	94.5	96	96.1	94.5	94.6
1275.68	94.5	96	96.1	94.5	94.6
1276.16	94.5	96	96.1	94.6	94.7
1276.64	94.4	96	96.1	94.6	94.7
1277.13	94.4	95.9	96.1	94.7	94.7
1277.61	94.4	95.9	96.1	94.7	94.8
1278.09	94.3	95.8	96.1	94.8	94.8
1278.57	94.3	95.8	96.1	94.8	94.8
1279.06	94.3	95.8	96.1	94.9	94.9
1279.54	94.2	95.8	96.1	94.9	94.9
1280.02	94.2	95.8	96.1	95	94.9
1280.5	94.2	95.8	96.1	95	95
1280.98	94.1	95.8	96.1	95.1	95
1281.47	94.1	95.8	96.1	95.1	95
1281.95	94.1	95.8	96.1	95.1	95.1
1282.43	94	95.8	96.1	95.2	95.1
1282.91	94	95.8	96.1	95.2	95.1
1283.39	93.9	95.7	96.1	95.3	95.2
1283.88	93.9	95.7	96.1	95.3	95.2
1284.36	93.9	95.7	96.1	95.4	95.2
1284.84	93.8	95.6	96.1	95.4	95.3
1285.32	93.8	95.6	96.1	95.4	95.3
1285.81	93.8	95.6	96.1	95.5	95.3
1286.29	93.7	95.5	96.1	95.5	95.3
1286.77	93.7	95.5	96.1	95.6	95.4
1287.25	93.7	95.5	96.1	95.6	95.4
1287.73	93.6	95.5	96.1	95.7	95.4
1288.22	93.6	95.5	96.1	95.7	95.5
1288.7	93.6	95.5	96.1	95.7	95.5
1289.18	93.5	95.5	96.1	95.8	95.5
1289.66	93.5	95.5	96.1	95.8	95.6
1290.14	93.4	95.5	96.1	95.9	95.6
1290.63	93.4	95.5	96.1	95.9	95.6
1291.11	93.4	95.5	96.1	96	95.7
1291.59	93.3	95.4	96	96	95.7
1292.07	93.3	95.4	96	96.1	95.7
1292.56	93.3	95.3	96	96.1	95.8
1293.04	93.2	95.3	96	96.1	95.8
1293.52	93.2	95.3	96	96.2	95.8
1294	93.1	95.3	96	96.2	95.9
1294.48	93.1	95.3	96	96.3	95.9
1294.97	93.1	95.3	96	96.3	95.9
1295.45	93	95.3	96	96.3	95.9
1295.93	93	95.3	96	96.4	96
1296.41	92.9	95.3	96	96.4	96
1296.89	92.9	95.2	96	96.4	96
1297.38	92.9	95.2	96	96.5	96.1
1297.86	92.8	95.2	96	96.5	96.1
1298.34	92.8	95.1	96	96.5	96.1
1298.82	92.7	95.1	96	96.6	96.1
1299.31	92.7	95.1	96	96.6	96.2
1299.79	92.6	95	96	96.7	96.2
1300.27	92.6	95	96	96.7	96.2
1300.75	92.6	95	96	96.7	96.2
1301.23	92.5	95	96	96.8	96.3
1301.71	92.5	95	96	96.8	96.3
1302.2	92.4	95	95.9	96.8	96.3
1302.68	92.4	95	95.9	96.9	96.3
1303.16	92.3	95	95.9	96.9	96.4
1303.64	92.3	95	95.9	96.9	96.4
1304.13	92.2	94.9	95.9	97	96.4
1304.61	92.2	94.9	95.9	97	96.5
1305.09	92.1	94.9	95.9	97	96.5
1305.57	92.1	94.9	95.9	97.1	96.5
1306.05	92	94.8	95.9	97.1	96.5
1306.54	92	94.8	95.9	97.1	96.6
1307.02	91.9	94.7	95.8	97.2	96.6
1307.5	91.9	94.7	95.8	97.2	96.6
1307.98	91.8	94.7	95.8	97.2	96.6
1308.46	91.8	94.7	95.8	97.2	96.6
1308.95	91.7	94.6	95.8	97.3	96.7
1309.43	91.7	94.6	95.8	97.3	96.7
1309.91	91.6	94.6	95.8	97.3	96.7
1310.39	91.6	94.6	95.8	97.3	96.7
1310.88	91.6	94.6	95.8	97.4	96.8
1311.36	91.5	94.6	95.8	97.4	96.8
1311.84	91.5	94.6	95.7	97.4	96.8
1312.32	91.4	94.5	95.7	97.5	96.8
1312.8	91.4	94.5	95.7	97.5	96.8
1313.29	91.3	94.5	95.7	97.5	96.9
1313.77	91.3	94.4	95.7	97.5	96.9
1314.25	91.2	94.4	95.7	97.6	96.9
1314.73	91.2	94.4	95.7	97.6	96.9
1315.21	91.2	94.3	95.7	97.6	96.9
1315.7	91.1	94.3	95.7	97.6	97
1316.18	91.1	94.3	95.6	97.7	97
1316.66	91	94.3	95.6	97.7	97
1317.14	91	94.3	95.6	97.7	97
1317.62	90.9	94.3	95.6	97.8	97.1
1318.11	90.9	94.3	95.6	97.8	97.1
1318.59	90.8	94.3	95.6	97.8	97.1
1319.07	90.8	94.3	95.6	97.8	97.1
1319.55	90.8	94.3	95.6	97.9	97.2
1320.04	90.7	94.3	95.6	97.9	97.2
1320.52	90.7	94.2	95.6	98	97.2
1321	90.7	94.2	95.6	98	97.3
1321.48	90.6	94.2	95.6	98	97.3
1321.96	90.6	94.1	95.6	98.1	97.3
1322.45	90.6	94.1	95.6	98.1	97.3
1322.93	90.5	94.1	95.6	98.1	97.4
1323.41	90.5	94.1	95.6	98.2	97.4
1323.89	90.5	94.1	95.6	98.2	97.4
1324.38	90.4	94.1	95.6	98.2	97.4
1324.86	90.4	94.1	95.6	98.3	97.5
1325.34	90.4	94.1	95.6	98.3	97.5
1325.82	90.3	94.1	95.6	98.3	97.5
1326.3	90.3	94.1	95.6	98.3	97.5
1326.79	90.3	94.1	95.6	98.4	97.5
1327.27	90.2	94.1	95.6	98.4	97.6
1327.75	90.2	94.1	95.5	98.4	97.6
1328.23	90.2	94	95.5	98.5	97.6
1328.71	90.2	94	95.5	98.5	97.6
1329.2	90.1	94	95.5	98.5	97.7
1329.68	90.1	94	95.5	98.5	97.7
1330.16	90.1	94	95.5	98.6	97.7
1330.64	90	94	95.5	98.6	97.7
1331.12	90	94	95.5	98.6	97.7
1331.61	90	94	95.5	98.6	97.8
1332.09	89.9	94	95.4	98.6	97.8
1332.57	89.9	94	95.4	98.7	97.8
1333.05	89.9	94	95.4	98.7	97.8
1333.54	89.8	93.9	95.4	98.7	97.8
1334.02	89.8	93.9	95.4	98.7	97.8
1334.5	89.8	93.9	95.4	98.7	97.8
1334.98	89.7	93.9	95.3	98.7	97.8
1335.46	89.7	93.8	95.3	98.7	97.9
1335.95	89.6	93.8	95.3	98.7	97.9
1336.43	89.6	93.8	95.3	98.7	97.9
1336.91	89.6	93.7	95.2	98.7	97.9
1337.39	89.5	93.7	95.2	98.7	97.9
1337.87	89.5	93.7	95.2	98.7	97.9
1338.36	89.5	93.7	95.2	98.7	98
1338.84	89.5	93.7	95.2	98.7	98
1339.32	89.5	93.7	95.2	98.8	98
1339.8	89.4	93.7	95.2	98.8	98
1340.29	89.4	93.7	95.2	98.8	98.1
1340.77	89.4	93.8	95.2	98.9	98.1
1341.25	89.4	93.8	95.2	98.9	98.1
1341.73	89.4	93.8	95.2	99	98.1
1342.21	89.4	93.8	95.2	99	98.2
1342.69	89.4	93.8	95.2	99	98.2
1343.18	89.4	93.7	95.2	99.1	98.2
1343.66	89.4	93.7	95.2	99.1	98.2
1344.14	89.4	93.7	95.2	99.1	98.2
1344.62	89.4	93.7	95.2	99.2	98.3
1345.11	89.4	93.7	95.2	99.2	98.3
1345.59	89.4	93.7	95.2	99.2	98.3
1346.07	89.3	93.7	95.2	99.2	98.3
1346.55	89.3	93.7	95.2	99.2	98.3
1347.03	89.3	93.7	95.2	99.3	98.3
1347.52	89.3	93.7	95.2	99.3	98.4
1348	89.3	93.7	95.2	99.3	98.4
1348.48	89.3	93.7	95.2	99.3	98.4
1348.96	89.3	93.7	95.2	99.3	98.4
1349.44	89.3	93.7	95.1	99.3	98.4
1349.93	89.2	93.7	95.1	99.3	98.4
1350.41	89.2	93.7	95.1	99.3	98.5
1350.89	89.2	93.7	95.1	99.4	98.5
1351.37	89.2	93.7	95.1	99.4	98.5
1351.86	89.2	93.7	95.1	99.4	98.5
1352.34	89.2	93.7	95.1	99.4	98.5
1352.82	89.2	93.7	95.1	99.4	98.5
1353.3	89.2	93.7	95	99.4	98.5
1353.78	89.2	93.7	95	99.4	98.5
1354.27	89.2	93.7	95	99.4	98.6
1354.75	89.2	93.7	95	99.5	98.6
1355.23	89.2	93.7	95	99.5	98.6
1355.71	89.2	93.7	95	99.5	98.6
1356.19	89.2	93.7	95	99.5	98.6
1356.68	89.2	93.7	95	99.5	98.6
1357.16	89.2	93.7	95	99.5	98.6
1357.64	89.2	93.7	95	99.5	98.6
1358.12	89.2	93.6	94.9	99.5	98.6
1358.61	89.2	93.6	94.9	99.5	98.7
1359.09	89.2	93.6	94.9	99.5	98.7
1359.57	89.1	93.6	94.9	99.5	98.7
1360.05	89.1	93.6	94.9	99.5	98.7
1360.53	89.1	93.6	94.9	99.5	98.7
1361.02	89.1	93.6	94.8	99.5	98.7
1361.5	89.1	93.6	94.8	99.5	98.7
1361.98	89.1	93.6	94.8	99.5	98.7
1362.46	89.1	93.6	94.8	99.5	98.8
1362.94	89.1	93.7	94.8	99.5	98.8
[truncated: 5,470 more rows]

## Sheet: Fig 4c
	Pi/Fe=0	Pi/Fe=0.1	Pi/Fe=0.2	Pi/Fe=0.5	Pi/Fe=1
2θ (degree)	Intensity / a.u.
10.0001	521	509	495	506	547
10.0196	502	511	509	528	569
10.0391	532	554	554	506	528
10.0586	519	554	532	516	517
10.078	501	523	486	519	519
10.0975	523	523	492	541	514
10.117	539	535	518	514	560
10.1365	509	526	526	495	522
10.156	517	507	491	522	571
10.1755	494	561	512	520	557
10.195	532	528	536	524	534
10.2145	480	555	480	495	562
10.234	521	519	517	502	508
10.2535	555	535	509	501	529
10.2729	462	473	510	506	585
10.2924	514	497	564	486	549
10.3119	479	485	482	547	551
10.3314	502	526	541	451	546
10.3509	476	517	521	526	527
10.3704	474	549	519	492	497
10.3899	504	504	472	471	523
10.4094	502	504	502	502	558
10.4289	462	541	486	507	537
10.4483	531	523	506	522	562
10.4678	539	538	471	514	535
10.4873	524	508	511	527	553
10.5068	521	532	496	430	514
10.5263	506	508	494	514	566
10.5458	494	478	505	543	543
10.5653	514	488	510	518	522
10.5848	504	435	506	505	521
10.6043	480	546	531	522	560
10.6238	472	461	479	500	568
10.6433	472	473	518	516	553
10.6627	532	486	524	456	504
10.6822	525	511	502	484	517
10.7017	502	509	529	500	506
10.7212	489	510	521	481	533
10.7407	477	489	508	525	513
10.7602	515	459	469	479	468
10.7797	511	535	509	459	523
10.7992	481	531	481	472	487
10.8186	502	508	477	469	497
10.8381	525	497	492	495	543
10.8576	499	509	481	469	528
10.8771	472	510	501	497	520
10.8966	495	492	506	450	559
10.9161	501	487	473	516	542
10.9356	516	495	517	528	538
10.9551	507	520	505	502	542
10.9746	498	525	517	507	548
10.994	511	506	545	519	556
11.0135	470	481	540	467	494
11.033	474	509	506	504	552
11.0525	487	503	480	473	558
11.072	530	519	495	531	547
11.0915	471	507	520	473	541
11.111	492	484	499	455	528
11.1305	521	498	469	482	527
11.15	495	529	497	495	552
11.1695	505	496	486	473	526
11.189	487	509	512	491	572
11.2084	506	491	538	503	522
11.2279	490	503	483	488	574
11.2474	485	496	482	500	551
11.2669	495	479	479	494	520
11.2864	489	495	480	490	473
11.3059	439	523	457	473	550
11.3254	493	528	500	526	532
11.3449	506	517	468	507	525
11.3643	526	497	468	480	469
11.3838	487	488	500	511	479
11.4033	472	521	499	475	513
11.4228	470	416	492	468	529
11.4423	495	479	495	473	500
11.4618	519	521	506	467	520
11.4813	444	490	496	424	459
11.5008	486	501	475	452	517
11.5203	447	505	465	451	571
11.5398	492	436	511	519	495
11.5593	465	546	476	502	502
11.5787	499	476	482	461	466
11.5982	495	465	490	485	508
11.6177	456	486	503	457	561
11.6372	468	524	469	454	539
11.6567	478	492	513	482	568
11.6762	504	532	495	495	506
11.6957	502	471	496	492	520
11.7152	493	517	488	482	529
11.7347	475	529	540	458	540
11.7541	474	499	479	463	487
11.7736	483	488	497	477	551
11.7931	453	519	490	492	483
11.8126	517	508	496	499	590
11.8321	483	540	449	456	501
11.8516	488	525	509	448	478
11.8711	451	535	491	498	493
11.8906	439	507	514	461	525
11.9101	476	536	506	507	515
11.9295	488	530	466	473	490
11.949	503	503	515	499	524
11.9685	500	511	504	474	540
11.988	513	511	462	480	534
12.0075	475	557	491	453	534
12.027	512	463	471	504	558
12.0465	457	508	483	496	493
12.066	511	542	477	528	507
12.0855	492	502	521	491	509
12.105	508	512	493	492	524
12.1244	508	528	468	435	473
12.1439	520	500	503	479	515
12.1634	533	524	472	457	518
12.1829	485	484	490	532	538
12.2024	460	514	487	459	514
12.2219	494	551	549	503	535
12.2414	501	540	509	454	533
12.2609	488	507	478	472	558
12.2804	535	493	470	486	506
12.2998	496	511	503	485	489
12.3193	516	482	500	470	477
12.3388	493	489	493	496	515
12.3583	490	489	444	495	517
12.3778	470	508	468	521	521
12.3973	469	522	519	459	568
12.4168	454	546	457	485	499
12.4363	509	506	518	477	510
12.4558	443	507	511	494	539
12.4753	485	511	490	453	534
12.4947	473	487	501	465	497
12.5142	443	514	487	487	553
12.5337	516	484	531	496	531
12.5532	481	505	481	475	497
12.5727	458	473	460	469	505
12.5922	475	472	501	441	489
12.6117	481	518	497	482	531
12.6312	490	517	445	448	500
12.6507	452	524	500	473	527
12.6701	512	502	446	477	522
12.6896	513	547	480	456	545
12.7091	453	483	489	471	540
12.7286	477	514	520	454	507
12.7481	487	487	483	487	490
12.7676	519	484	551	507	502
12.7871	510	517	494	511	515
12.8066	467	522	534	437	502
12.8261	504	518	495	499	516
12.8455	487	506	512	471	487
12.865	470	497	457	470	530
12.8845	531	539	496	485	518
12.904	475	531	489	432	522
12.9235	455	530	495	506	520
12.943	485	550	478	484	532
12.9625	504	493	494	425	501
12.982	483	497	475	489	568
13.0015	453	564	481	456	525
13.0209	505	522	474	497	554
13.0404	496	517	503	503	556
13.0599	474	476	501	458	559
13.0794	526	507	505	450	544
13.0989	529	519	487	501	534
13.1184	466	540	470	471	452
13.1379	472	507	488	432	515
13.1574	479	529	530	459	546
13.1769	476	533	476	446	508
13.1964	496	550	515	489	540
13.2158	499	558	487	481	500
13.2353	467	469	506	445	505
13.2548	521	517	498	446	519
13.2743	467	546	517	492	520
13.2938	473	549	521	453	560
13.3133	469	489	524	510	506
13.3328	479	501	479	508	554
13.3523	517	486	499	509	524
13.3718	502	472	497	505	492
13.3912	473	540	515	466	506
13.4107	542	488	501	525	517
13.4302	520	525	524	445	514
13.4497	497	516	516	556	491
13.4692	497	527	464	482	546
13.4887	469	537	522	468	580
13.5082	468	533	464	490	497
13.5277	523	522	489	469	522
13.5472	432	525	513	422	510
13.5666	453	555	505	495	507
13.5861	478	529	484	487	546
13.6056	481	510	499	495	477
13.6251	494	499	506	532	545
13.6446	502	507	508	509	529
13.6641	511	581	491	494	512
13.6836	527	529	527	477	546
13.7031	518	552	503	520	520
13.7226	506	571	499	470	566
13.7421	498	501	471	497	543
13.7615	495	553	515	471	518
13.781	519	513	493	520	533
13.8005	536	533	531	491	543
13.82	478	534	508	487	518
13.8395	481	546	496	500	508
13.859	521	502	472	483	516
13.8785	514	556	472	485	560
13.898	505	564	529	479	514
13.9175	565	545	600	484	537
13.9369	487	553	574	517	549
13.9564	523	536	565	465	549
13.9759	508	555	576	490	567
13.9954	530	577	566	483	561
14.0149	486	555	552	495	540
14.0344	527	543	573	512	517
14.0539	523	609	593	477	537
14.0734	540	610	592	537	547
14.0929	550	597	543	490	585
14.1124	480	612	582	537	581
14.1318	511	554	596	499	539
14.1513	526	523	534	520	578
14.1708	518	569	593	479	535
14.1903	494	585	543	512	533
14.2098	516	577	520	497	527
14.2293	500	554	547	525	512
14.2488	528	561	513	504	550
14.2683	509	512	507	485	527
14.2878	497	554	494	531	511
14.3072	487	553	532	485	507
14.3267	513	525	517	518	534
14.3462	521	544	552	508	565
14.3657	505	606	562	501	530
14.3852	514	625	512	510	530
14.4047	512	566	505	501	495
14.4242	489	593	516	484	538
14.4437	480	561	525	489	566
14.4632	487	537	541	528	561
14.4826	471	563	533	529	505
14.5021	514	553	566	537	558
14.5216	490	583	539	544	556
14.5411	464	581	519	550	535
14.5606	531	556	536	505	527
14.5801	541	563	527	521	569
14.5996	533	580	533	510	534
14.6191	536	566	536	513	557
14.6386	524	576	592	519	536
14.6581	507	550	556	542	533
14.6776	515	572	561	536	503
14.697	516	565	511	548	516
14.7165	510	570	581	508	567
14.736	535	608	589	505	536
14.7555	525	513	547	584	602
14.775	518	563	566	512	534
14.7945	519	578	564	487	541
14.814	524	578	567	534	558
14.8335	538	563	539	575	567
14.8529	483	576	562	537	543
14.8724	572	606	564	530	582
14.8919	541	586	501	516	517
14.9114	530	583	575	545	545
14.9309	521	586	615	525	592
14.9504	551	575	565	547	576
14.9699	508	573	559	495	549
14.9894	537	610	552	562	549
15.0089	535	593	548	563	525
15.0284	519	570	487	513	562
15.0479	532	585	569	535	551
15.0673	521	566	543	496	563
15.0868	553	605	563	530	579
15.1063	524	553	583	554	534
15.1258	520	579	574	510	557
15.1453	500	595	595	533	615
15.1648	516	619	576	479	601
15.1843	529	567	543	526	544
15.2038	524	585	566	496	571
15.2233	520	655	556	556	536
15.2427	568	589	551	542	600
15.2622	529	590	599	535	516
15.2817	550	587	589	553	584
15.3012	490	597	568	531	547
15.3207	540	521	555	560	526
15.3402	546	649	585	535	572
15.3597	548	633	616	512	567
15.3792	542	616	637	544	557
15.3987	518	632	553	570	527
15.4181	531	612	554	605	562
15.4376	610	630	562	596	542
15.4571	541	635	576	536	584
15.4766	544	638	579	561	544
15.4961	556	614	586	527	569
15.5156	555	631	595	540	529
15.5351	592	666	631	565	587
15.5546	555	644	596	564	577
15.5741	606	603	625	500	582
15.5936	536	593	560	576	568
15.613	527	665	633	600	560
15.6325	520	621	591	554	595
15.652	578	653	597	576	584
15.6715	530	614	572	541	599
15.691	570	631	568	518	558
15.7105	520	600	598	541	600
15.73	557	621	643	563	604
15.7495	566	657	640	509	544
15.769	556	632	605	554	620
15.7884	583	654	614	577	547
15.8079	581	650	596	524	596
15.8274	573	601	626	541	561
15.8469	561	626	630	563	601
15.8664	600	691	642	550	557
15.8859	571	606	640	555	596
15.9054	522	632	652	615	610
15.9249	573	634	619	556	565
15.9444	572	632	653	601	584
15.9639	593	643	608	537	553
15.9833	597	673	611	546	582
16.0028	542	704	611	604	579
16.0223	565	643	619	593	578
16.0418	592	672	628	577	605
16.0613	589	644	641	557	568
16.0808	586	653	650	563	580
16.1003	591	680	642	568	583
16.1198	567	662	660	560	606
16.1393	623	643	632	573	575
16.1587	583	682	657	537	581
16.1782	612	671	648	530	586
16.1977	576	646	688	571	594
16.2172	583	666	645	595	587
16.2367	567	703	643	580	593
16.2562	574	673	662	573	590
16.2757	598	686	626	566	589
16.2952	579	685	624	557	592
16.3147	579	694	628	551	627
16.3342	567	646	678	602	586
16.3536	612	646	646	612	628
16.3731	567	647	639	561	579
16.3926	556	625	629	590	554
16.4121	610	692	620	573	617
16.4316	615	705	624	627	571
16.4511	646	680	661	597	610
16.4706	577	681	629	572	582
16.4901	611	720	630	572	615
16.5096	605	679	669	551	621
16.529	581	682	597	596	572
16.5485	672	705	645	559	631
16.568	599	675	678	561	590
16.5875	582	734	658	598	589
16.607	618	757	634	569	610
16.6265	604	696	608	603	623
16.646	645	678	698	589	577
16.6655	594	669	648	609	629
16.685	616	689	668	595	604
16.7044	652	706	664	581	625
16.7239	639	745	651	631	664
16.7434	624	737	620	609	670
16.7629	607	765	695	629	621
16.7824	633	748	614	570	679
16.8019	612	702	682	602	629
16.8214	582	736	687	570	618
16.8409	645	726	678	633	625
16.8604	636	731	700	633	614
16.8799	674	722	655	655	629
16.8993	663	754	657	555	590
16.9188	642	733	694	608	630
16.9383	687	757	682	619	622
16.9578	605	756	693	610	662
16.9773	637	755	729	614	622
16.9968	612	744	705	606	638
17.0163	655	785	679	611	660
17.0358	612	749	687	636	621
17.0553	638	776	675	600	612
17.0747	612	782	683	592	677
17.0942	662	694	680	594	638
17.1137	662	733	718	577	612
17.1332	643	768	724	623	675
17.1527	660	791	732	597	642
17.1722	655	775	649	591	630
17.1917	665	770	703	632	659
17.2112	646	769	711	607	714
17.2307	632	736	732	592	652
17.2502	689	753	733	667	675
17.2696	648	741	711	646	651
17.2891	706	833	717	642	676
17.3086	709	812	720	675	644
17.3281	686	807	688	619	635
17.3476	601	786	709	609	663
17.3671	639	780	684	672	620
17.3866	678	811	724	622	646
17.4061	683	790	761	643	660
17.4256	640	819	733	583	676
17.445	667	776	731	633	655
17.4645	689	807	731	663	613
17.484	680	743	685	634	678
17.5035	674	830	702	622	663
17.523	712	825	730	635	659
17.5425	702	800	706	649	637
17.562	690	832	720	689	624
17.5815	669	806	743	642	634
17.601	694	767	735	612	670
17.6204	753	858	685	682	648
17.6399	677	794	757	666	667
17.6594	752	798	730	620	663
17.6789	688	808	739	638	621
17.6984	709	792	759	675	615
17.7179	673	765	724	629	630
17.7374	663	768	713	639	651
17.7569	759	833	729	620	667
17.7764	721	849	772	622	665
17.7959	698	795	716	631	663
17.8153	764	820	763	654	659
17.8348	667	773	681	608	625
17.8543	702	773	691	646	678
17.8738	689	861	724	662	659
17.8933	695	828	759	659	678
17.9128	727	799	733	648	697
17.9323	712	847	738	648	652
17.9518	728	849	808	645	689
17.9713	707	875	775	643	714
17.9907	724	792	799	616	650
18.0102	708	866	762	641	641
18.0297	726	842	792	663	676
18.0492	790	883	774	617	703
18.0687	758	831	745	622	699
18.0882	741	893	771	643	721
18.1077	698	859	789	628	727
18.1272	721	815	806	646	716
18.1467	706	865	787	623	657
18.1661	708	872	777	646	691
18.1856	735	811	805	661	639
18.2051	757	829	765	645	718
18.2246	737	864	801	634	720
18.2441	755	830	765	699	685
18.2636	716	845	790	691	705
18.2831	744	794	764	670	675
18.3026	694	913	819	698	679
18.3221	742	875	822	674	754
18.3416	787	899	781	671	703
18.361	779	906	776	638	736
18.3805	714	849	811	635	716
18.4	731	831	844	660	740
18.4195	720	860	869	713	716
18.439	715	887	762	659	696
18.4585	694	922	797	659	700
18.478	688	878	788	655	737
18.4975	772	904	778	669	736
18.517	839	879	800	652	710
18.5364	700	905	827	661	709
18.5559	750	906	879	713	731
18.5754	697	859	797	735	702
18.5949	772	857	794	668	760
18.6144	754	870	795	667	736
18.6339	729	889	835	714	708
18.6534	768	878	810	641	716
18.6729	782	906	836	630	715
18.6924	707	851	760	657	734
18.7118	791	903	830	666	739
18.7313	751	911	817	645	759
18.7508	789	934	775	724	684
18.7703	790	886	797	690	676
18.7898	813	924	838	740	711
18.8093	762	925	800	661	749
18.8288	744	912	768	668	680
18.8483	766	924	774	697	643
18.8678	778	981	847	649	675
18.8873	788	909	793	680	660
18.9067	775	918	794	664	715
18.9262	815	943	776	696	736
18.9457	802	924	864	683	745
18.9652	774	882	777	683	691
18.9847	800	891	794	689	720
19.0042	798	940	812	713	729
19.0237	805	932	840	652	730
19.0432	789	887	803	661	748
19.0627	826	950	818	644	717
19.0821	803	959	876	720	755
19.1016	806	915	850	674	735
19.1211	787	929	810	726	738
19.1406	764	953	825	723	747
19.1601	811	947	826	692	747
19.1796	842	993	881	712	748
19.1991	833	960	866	675	746
19.2186	753	907	843	639	724
19.2381	821	975	876	689	757
19.2575	820	931	874	724	746
19.277	789	993	856	704	757
19.2965	798	961	823	721	734
19.316	761	960	888	683	746
19.3355	818	968	770	747	756
19.355	815	960	806	736	767
19.3745	863	966	873	689	731
19.394	843	958	853	673	769
19.4135	839	966	872	729	701
19.433	832	992	818	729	804
19.4524	837	969	878	720	730
19.4719	812	967	917	713	692
19.4914	856	940	912	707	786
19.5109	830	1016	918	720	781
19.5304	842	1042	874	710	779
19.5499	880	1016	814	693	748
19.5694	859	989	834	691	814
19.5889	826	991	868	743	778
19.6084	824	1000	901	697	762
19.6278	869	995	930	706	717
19.6473	849	984	900	781	837
19.6668	860	947	910	723	724
19.6863	855	998	867	715	772
19.7058	833	1000	975	747	778
19.7253	885	962	940	741	770
19.7448	805	1032	869	710	804
19.7643	858	943	911	701	792
19.7838	826	1017	893	753	774
19.8033	899	1020	892	735	842
19.8227	898	1005	909	751	767
19.8422	887	998	863	724	787
19.8617	894	988	927	731	789
19.8812	887	1022	875	705	844
19.9007	934	966	938	794	830
19.9202	850	992	944	756	768
19.9397	899	1080	907	748	786
19.9592	900	1021	901	684	803
19.9787	898	970	861	726	776
19.9981	840	1035	861	784	789
20.0176	908	1011	916	730	798
20.0371	868	1007	932	747	777
20.0566	886	1015	897	717	769
20.0761	920	1064	962	732	831
20.0956	871	1052	887	702	841
20.1151	877	1011	970	703	772
20.1346	895	1001	955	748	778
20.1541	966	1050	925	757	793
20.1735	864	1027	880	818	840
20.193	859	1017	932	737	823
20.2125	944	991	954	724	816
20.232	919	1018	910	754	887
20.2515	943	1072	936	739	820
20.271	892	1065	905	737	800
20.2905	885	1033	965	700	818
20.31	921	999	893	756	788
20.3295	902	1049	977	774	788
20.349	912	1027	913	756	792
20.3684	865	1023	964	750	796
20.3879	926	1010	881	775	755
20.4074	905	1039	938	737	851
20.4269	887	1039	991	720	779
20.4464	964	1056	978	783	830
20.4659	886	1070	950	793	852
20.4854	887	1073	963	749	836
20.5049	939	1115	935	773	845
20.5244	860	1042	976	743	851
20.5438	905	1048	883	742	785
20.5633	971	1071	946	755	815
20.5828	968	1120	927	766	832
20.6023	922	1080	1006	814	821
20.6218	921	1085	968	815	810
20.6413	952	1071	972	761	865
20.6608	919	1057	958	800	787
20.6803	977	1143	995	740	853
20.6998	984	1075	993	749	857
20.7193	911	1107	951	808	893
20.7387	948	1096	1028	796	826
20.7582	888	1091	1001	801	816
20.7777	896	1079	969	748	852
20.7972	974	1100	947	773	853
20.8167	923	1030	1057	745	822
20.8362	962	1006	932	770	832
20.8557	921	1104	997	770	832
20.8752	969	1084	963	831	832
20.8947	995	1041	975	749	837
20.9141	949	1098	1038	719	852
20.9336	982	1121	985	812	853
20.9531	1003	1047	1013	795	866
20.9726	998	1101	952	778	868
20.9921	961	1155	1030	734	809
21.0116	895	1064	1025	836	857
21.0311	918	1073	990	803	911
21.0506	956	1092	1049	792	888
21.0701	992	1116	1020	805	835
21.0896	969	1158	920	805	840
21.109	1010	1107	1026	784	824
21.1285	975	1138	954	827	888
21.148	1028	1094	972	779	873
21.1675	990	1103	1022	727	916
21.187	990	1097	984	791	876
21.2065	983	1144	988	792	845
21.226	1032	1082	987	775	867
21.2455	989	1104	1018	835	863
21.265	948	1066	1084	799	888
21.2844	1016	1128	1003	839	931
21.3039	972	1080	1007	787	850
21.3234	986	1139	1011	759	804
21.3429	1004	1110	1023	752	890
21.3624	963	1132	1043	846	824
21.3819	1008	1200	1041	787	840
21.4014	1029	1154	999	811	891
21.4209	1014	1141	1002	816	914
21.4404	988	1128	1079	852	865
21.4598	1050	1109	982	805	905
21.4793	1006	1194	993	776	855
21.4988	1046	1129	1031	823	879
21.5183	977	1103	958	783	848
21.5378	991	1185	1019	752	874
21.5573	993	1082	1021	800	860
21.5768	1056	1119	1002	821	837
21.5963	955	1107	1042	819	907
21.6158	1043	1207	1073	811	931
21.6353	1070	1083	980	886	891
21.6547	984	1097	1008	816	888
21.6742	996	1180	1066	808	883
21.6937	1009	1152	1032	785	900
21.7132	987	1155	1055	821	912
21.7327	1073	1236	985	836	864
21.7522	977	1121	1058	794	923
21.7717	1068	1146	987	799	933
21.7912	1026	1133	1029	838	921
21.8107	1098	1187	1031	855	927
21.8301	982	1211	1057	813	878
21.8496	1074	1188	1076	812	907
21.8691	974	1180	1012	802	905
21.8886	1046	1216	990	794	929
21.9081	1048	1210	995	804	870
21.9276	1061	1175	1047	831	923
21.9471	1066	1175	1045	838	870
21.9666	1015	1125	1013	835	895
21.9861	1004	1198	1091	787	950
22.0056	1060	1162	1056	779	924
22.025	1002	1147	1101	802	886
22.0445	1048	1195	1072	802	960
22.064	976	1128	1012	841	870
22.0835	1068	1186	1086	814	906
22.103	984	1171	1033	834	944
22.1225	1009	1145	1019	792	889
22.142	1011	1185	988	776	900
22.1615	1091	1205	1029	872	876
22.181	1008	1128	1048	872	944
22.2005	956	1208	1061	875	868
22.2199	1007	1254	1115	796	927
22.2394	1019	1163	1094	828	959
22.2589	1048	1162	1072	806	909
22.2784	1052	1176	1084	879	921
22.2979	1036	1159	1019	824	891
22.3174	1035	1196	1036	845	893
22.3369	1045	1186	1054	837	966
22.3564	1039	1172	1054	841	980
22.3758	1072	1197	1064	850	975
22.3953	958	1263	1088	829	956
22.4148	1057	1134	1067	845	957
22.4343	1086	1149	1042	820	924
22.4538	1027	1212	1108	807	982
22.4733	1097	1167	1071	810	895
22.4928	1058	1204	1079	848	944
22.5123	1086	1161	1052	830	933
22.5318	1060	1155	1089	815	1022
22.5513	1035	1197	1038	887	943
22.5708	1022	1127	1098	844	934
22.5902	1061	1247	1121	824	949
22.6097	1073	1180	1090	855	990
22.6292	1092	1214	1036	845	987
22.6487	1081	1228	1114	847	938
22.6682	1021	1226	1022	831	891
22.6877	1055	1157	1040	845	894
22.7072	1050	1197	1111	899	967
22.7267	1060	1178	1062	844	942
22.7462	1074	1190	1027	833	927
22.7656	1098	1213	1087	855	941
22.7851	1079	1161	1080	807	1010
22.8046	1105	1292	1169	869	948
22.8241	1119	1226	1099	820	941
22.8436	1063	1154	1069	872	953
22.8631	1046	1199	1068	873	956
22.8826	1052	1230	1041	833	942
22.9021	1063	1247	1173	830	945
22.9216	1072	1163	1108	824	971
22.9411	1106	1236	1093	884	988
22.9605	1111	1214	1111	873	1001
22.98	1035	1166	1077	847	999
22.9995	1048	1252	1145	844	974
23.019	1093	1244	1137	847	999
23.0385	1070	1173	1084	914	969
23.058	1062	1174	1075	861	934
23.0775	1086	1248	1088	846	941
23.097	1038	1162	1042	861	942
23.1165	1050	1218	1064	850	930
23.1359	1082	1208	1124	831	963
23.1554	1040	1242	1057	901	921
23.1749	1132	1169	1077	842	1004
23.1944	1060	1214	1117	851	929
23.2139	1105	1207	1033	897	950
23.2334	1084	1207	1089	865	952
23.2529	1069	1227	1117	903	1059
23.2724	1031	1199	1105	824	988
23.2919	1058	1199	1114	866	952
23.3114	1045	1208	1097	855	1001
23.3308	1111	1225	1119	878	1031
23.3503	1071	1190	1108	904	965
23.3698	1088	1198	1086	921	951
23.3893	1122	1186	1129	858	972
23.4088	1085	1248	1115	881	951
23.4283	1031	1253	1081	842	1060
23.4478	1057	1214	1166	930	900
23.4673	1100	1205	1114	871	949
23.4868	1092	1216	1138	871	1013
23.5062	1069	1282	1132	831	984
23.5257	1112	1190	1162	889	986
23.5452	1093	1248	1126	866	999
23.5647	1046	1159	1088	868	975
23.5842	1064	1250	1122	877	966
23.6037	1055	1204	1070	843	954
23.6232	1079	1217	1177	873	994
23.6427	1035	1256	1041	837	960
23.6622	1057	1279	1072	863	958
23.6816	1097	1286	1111	880	974
23.7011	1109	1244	1126	872	1010
23.7206	1109	1245	1112	867	984
23.7401	1118	1185	1123	846	950
23.7596	1034	1215	1208	810	931
23.7791	1048	1202	1110	830	965
23.7986	1087	1229	1099	879	944
23.8181	1077	1219	1145	905	935
23.8376	1097	1194	1134	879	941
23.8571	1064	1248	1105	916	949
23.8765	1040	1203	1161	879	957
23.896	1076	1234	1052	920	992
23.9155	1065	1228	1127	887	975
23.935	1120	1256	1151	883	1001
23.9545	1091	1173	1141	884	1008
23.974	1065	1204	1101	901	1001
23.9935	1117	1219	1077	855	974
24.013	1025	1228	1070	873	991
24.0325	1042	1199	1134	864	996
24.0519	1145	1240	1254	828	966
24.0714	1066	1233	1094	844	986
24.0909	1065	1187	1153	906	1020
24.1104	992	1227	1110	861	1006
24.1299	1086	1201	1137	814	1009
24.1494	1110	1220	1125	854	992
24.1689	1012	1253	1112	882	1032
24.1884	1073	1257	1110	865	1009
24.2079	1170	1261	1190	864	1017
24.2274	1092	1184	1109	839	1000
24.2468	1098	1197	1135	848	1054
24.2663	1079	1296	1150	822	1026
24.2858	1031	1212	1118	889	1036
24.3053	1078	1210	1076	888	955
24.3248	1067	1258	1094	852	968
24.3443	1080	1198	1056	899	1026
24.3638	1082	1167	1126	864	987
24.3833	1063	1213	1136	911	953
24.4028	1115	1202	1141	882	1031
24.4222	1143	1276	1150	849	1010
24.4417	1070	1280	1141	852	1090
24.4612	1084	1250	1057	877	1043
24.4807	1108	1140	1101	873	1007
24.5002	1080	1269	1135	883	1054
24.5197	1123	1206	1109	898	1051
24.5392	1071	1224	1110	901	958
24.5587	1166	1195	1104	846	977
24.5782	1121	1274	1102	973	1037
24.5976	1088	1214	1151	864	1000
24.6171	1136	1238	1159	874	990
24.6366	1076	1244	1089	911	1002
24.6561	1053	1191	1105	900	966
24.6756	1079	1287	1139	868	1057
24.6951	1123	1175	1154	846	1123
24.7146	1144	1278	1120	840	1019
24.7341	1060	1196	1082	881	1028
24.7536	1131	1294	1111	879	995
24.7731	1109	1272	1098	837	1017
24.7925	1076	1214	1139	874	1058
24.812	1091	1158	1098	855	1033
24.8315	1078	1219	1105	930	991
24.851	1163	1252	1111	888	1050
24.8705	1122	1257	1089	878	1055
24.89	1085	1266	1146	858	996
24.9095	1117	1206	1133	867	952
24.929	1111	1277	1127	874	1046
24.9485	1114	1204	1169	871	1025
24.9679	1108	1261	1144	873	1031
24.9874	1094	1297	1114	829	1017
25.0069	1111	1234	1131	907	1037
25.0264	1110	1257	1155	866	1001
25.0459	1133	1229	1101	844	1085
25.0654	1116	1239	1132	862	1067
25.0849	1063	1229	1095	915	1073
25.1044	1123	1297	1157	831	1058
25.1239	1122	1205	1109	893	1069
25.1434	1093	1273	1096	876	1038
25.1628	1032	1247	1078	865	1028
25.1823	1123	1168	1142	876	1026
25.2018	1065	1222	1156	868	1003
25.2213	1136	1228	1096	917	1025
25.2408	1200	1254	1134	832	1092
25.2603	1095	1264	1136	806	1026
25.2798	1089	1221	1097	841	1065
25.2993	1078	1193	1090	874	1023
25.3188	1134	1156	1144	884	1076
25.3382	1095	1286	1149	877	981
25.3577	1153	1219	1062	896	1007
25.3772	1136	1240	1085	901	1015
25.3967	1130	1236	1073	871	1021
25.4162	1088	1208	1115	929	1018
25.4357	1066	1184	1066	888	1051
25.4552	1029	1208	1143	919	1040
25.4747	1108	1262	1166	895	1042
25.4942	1084	1159	1089	933	1050
25.5136	1046	1170	1096	878	991
25.5331	1117	1192	1106	891	1081
25.5526	1155	1182	1171	841	1060
25.5721	1103	1285	1134	885	1063
25.5916	1134	1233	1166	858	1049
25.6111	1091	1210	1104	873	1050
25.6306	1077	1216	1111	858	1042
25.6501	1045	1229	1128	839	1035
25.6696	1082	1231	1105	877	1012
25.6891	1089	1196	1107	887	1006
25.7085	1104	1148	1091	909	1047
25.728	1015	1243	1051	894	1072
25.7475	1134	1205	1168	841	1036
25.767	1097	1192	1115	906	1052
25.7865	1127	1227	1131	888	1041
25.806	1109	1210	1152	860	1067
25.8255	1115	1202	1079	869	1009
25.845	1054	1221	1128	885	982
25.8645	1098	1169	1107	881	1032
25.8839	1081	1215	1098	821	984
25.9034	1045	1182	1076	881	1043
25.9229	1110	1210	1110	835	1087
25.9424	1059	1215	1064	859	1043
25.9619	981	1167	1170	834	1123
25.9814	1093	1222	1057	815	1031
26.0009	1037	1210	1132	826	1047
26.0204	1081	1238	1095	850	1068
26.0399	1071	1178	1109	867	1040
26.0593	1091	1248	1095	864	1041
26.0788	1079	1199	1072	917	1029
26.0983	1053	1205	1081	852	1056
26.1178	1033	1148	1101	822	1076
26.1373	1036	1185	1128	860	1008
26.1568	1017	1182	1108	915	1060
26.1763	1098	1210	1129	836	1034
26.1958	1060	1203	1089	857	1046
26.2153	1066	1239	1133	858	1086
26.2347	1052	1209	1132	862	986
26.2542	1036	1207	1103	901	1024
26.2737	1105	1240	1076	902	1022
26.2932	1103	1197	1044	833	1060
26.3127	1106	1230	1172	866	1075
26.3322	1021	1222	1046	882	1071
26.3517	1130	1227	1152	916	1062
26.3712	1080	1185	1172	877	1125
26.3907	1113	1261	1148	891	1049
26.4102	1073	1161	1151	903	1040
26.4296	1089	1220	1156	901	1055
26.4491	1116	1191	1104	894	1055
26.4686	1011	1232	1047	886	1081
26.4881	1105	1205	1120	860	1083
26.5076	1119	1194	1060	848	1094
26.5271	1114	1251	1179	876	1114
26.5466	1076	1281	1098	869	1062
26.5661	1166	1226	1124	837	1109
26.5856	1066	1183	1088	880	1042
26.605	1118	1178	1097	872	1003
26.6245	1027	1262	1144	863	1080
26.644	1099	1226	1069	831	1057
26.6635	1083	1193	1077	902	1019
26.683	1026	1230	1041	898	994
26.7025	1118	1243	1093	840	1090
26.722	1061	1195	1156	853	1048
26.7415	1061	1189	1070	831	988
26.761	1039	1180	1127	880	1055
26.7804	1121	1211	1094	862	1093
26.7999	1064	1246	1078	882	1065
26.8194	1080	1177	1100	928	1058
26.8389	1075	1221	1054	902	1049
26.8584	1027	1144	1129	857	1082
26.8779	1005	1201	1088	862	1050
26.8974	1059	1230	1159	907	1066
26.9169	1076	1146	1070	916	1012
26.9364	1053	1195	1105	812	1007
26.9559	1046	1145	1053	886	979
26.9753	1081	1196	1081	848	1078
26.9948	1072	1226	1148	859	1043
27.0143	1080	1214	1087	838	1099
27.0338	1105	1178	1104	860	1049
27.0533	1061	1166	1033	903	1086
27.0728	1037	1166	1135	824	1027
27.0923	1081	1226	1082	852	1078
27.1118	1079	1199	1126	857	1097
27.1313	1086	1149	1101	830	1044
27.1507	1081	1209	1143	888	1121
27.1702	1080	1165	1152	870	1111
27.1897	1082	1233	1143	813	1093
27.2092	1064	1203	1166	880	1103
27.2287	1133	1186	1054	913	1028
27.2482	1096	1118	1060	856	1104
27.2677	1035	1176	1096	899	1101
27.2872	1031	1203	1017	866	1049
27.3067	1054	1202	1037	867	1097
27.3262	1092	1203	1020	876	1081
27.3456	1054	1172	1051	845	1049
27.3651	1046	1182	1118	877	1073
27.3846	1130	1149	1096	855	1087
27.4041	1023	1129	1021	835	1072
27.4236	985	1190	1084	843	1044
27.4431	1052	1107	1096	902	1061
27.4626	1016	1134	1111	868	1066
27.4821	1096	1160	1074	863	1073
27.5016	1097	1141	1097	843	1053
27.521	1084	1179	1057	872	1088
27.5405	1091	1194	1042	866	1087
27.56	1035	1149	1080	834	1113
27.5795	1055	1150	1058	873	999
27.599	1057	1168	1014	853	1033
27.6185	1019	1114	1053	856	1029
27.638	1024	1195	1091	838	1046
27.6575	1025	1200	1045	897	1092
27.677	1064	1175	1090	888	1078
27.6965	1059	1102	1053	839	1024
27.7159	1104	1119	1075	890	1082
27.7354	1016	1160	1069	828	1080
27.7549	1028	1118	1027	892	1026
27.7744	1028	1242	1038	885	1159
27.7939	1033	1154	1082	861	1109
27.8134	1052	1118	1117	871	1053
27.8329	1068	1185	1094	886	1017
27.8524	1032	1182	1100	856	1105
27.8719	1038	1098	1061	896	1118
27.8913	1091	1149	1058	859	1045
27.9108	1056	1192	1037	847	1115
27.9303	1033	1084	1090	868	1082
27.9498	1036	1168	1075	884	1056
27.9693	992	1178	1122	863	1094
27.9888	1050	1167	1023	857	1075
28.0083	1026	1162	1061	869	1054
28.0278	1030	1164	1022	805	1053
28.0473	1057	1174	1038	853	1057
28.0667	1062	1161	1026	928	1088
28.0862	991	1085	974	885	1048
28.1057	1072	1162	1085	877	1120
28.1252	1089	1125	1084	869	1126
28.1447	1039	1175	1093	865	1030
28.1642	1090	1162	1047	888	1060
28.1837	1051	1224	1105	863	1019
28.2032	1048	1187	1073	883	1012
28.2227	1106	1134	1051	860	1057
28.2422	978	1206	1048	846	1071
28.2616	1052	1141	1043	889	1072
28.2811	1077	1141	1037	877	1112
28.3006	1033	1178	1079	829	1022
28.3201	1084	1120	1098	874	1102
28.3396	1021	1155	1020	858	1042
28.3591	1030	1116	1095	845	1021
28.3786	963	1128	1083	868	1091
28.3981	1059	1167	1054	843	1096
28.4176	1038	1193	1022	877	1067
28.437	1040	1188	1068	905	1116
28.4565	1032	1127	1065	878	1070
28.476	1069	1141	1039	924	1069
28.4955	1034	1124	1059	857	1067
28.515	986	1156	1058	852	1071
28.5345	1058	1119	1039	881	1063
28.554	1040	1158	1065	917	1152
28.5735	1008	1142	1009	877	1064
28.593	1005	1139	1047	870	1043
28.6125	1036	1124	1036	809	1031
28.6319	1068	1183	1074	864	1068
28.6514	1072	1125	1083	850	1054
28.6709	1014	1183	1071	879	1109
28.6904	1038	1134	1029	879	1089
28.7099	971	1121	1042	906	1093
28.7294	1063	1147	1052	876	1099
28.7489	1054	1153	1044	864	1090
28.7684	1040	1153	1019	848	1107
28.7879	1062	1110	1073	805	1108
28.8073	1085	1144	1127	827	1126
28.8268	1000	1069	1041	858	1046
28.8463	1050	1150	1053	829	1139
28.8658	1054	1144	1118	874	1056
28.8853	965	1183	1091	821	1025
28.9048	1029	1154	1050	848	1056
28.9243	1077	1132	1012	854	1000
28.9438	1037	1061	1019	864	1074
28.9633	998	1112	1040	862	1057
28.9827	1026	1078	1060	804	1043
29.0022	1022	1159	1039	873	1067
29.0217	1087	1161	1006	883	1062
29.0412	1024	1103	1045	821	1136
29.0607	1044	1074	1080	847	1106
29.0802	994	1121	1050	840	1071
29.0997	1018	1145	1051	895	1094
29.1192	1030	1142	991	828	1056
29.1387	1033	1088	998	801	1105
29.1582	994	1165	1090	796	1114
29.1776	1088	1138	1095	869	1068
29.1971	1042	1139	1050	849	1106
29.2166	1033	1134	1032	821	1017
29.2361	1034	1094	1027	826	1140
29.2556	1028	1113	1027	852	1095
29.2751	1013	1118	1036	826	1123
29.2946	966	1100	1013	879	1064
29.3141	996	1130	1021	845	1095
29.3336	1038	1107	1044	811	1067
29.353	1038	1110	1006	863	1042
29.3725	1056	1094	974	894	1058
29.392	1000	1084	1011	809	1071
29.4115	989	1090	1061	880	1126
29.431	942	1157	1016	772	1044
29.4505	997	1092	1018	865	1119
29.47	1037	1061	1033	842	1088
29.4895	1028	1070	1008	858	1080
29.509	944	1132	980	888	1091
29.5285	988	1203	1021	860	1070
29.548	1006	1080	1015	861	1067
29.5674	1024	1088	1021	833	1056
29.5869	1055	1097	995	868	1092
29.6064	976	1181	1002	869	1100
29.6259	1056	1120	1040	860	1135
29.6454	1010	1116	1025	843	1048
29.6649	1039	1051	1024	866	1076
29.6844	934	1047	1031	881	1092
29.7039	1024	1092	1062	843	1094
29.7233	1023	1062	1045	827	1052
29.7428	1013	1091	1030	827	1108
29.7623	1005	1084	1041	821	1031
29.7818	969	1073	1051	788	1108
29.8013	1011	1093	1050	840	1068
29.8208	966	1146	1041	867	999
29.8403	995	1107	1064	779	1024
29.8598	990	1136	946	832	1107
29.8793	999	1147	1015	866	1098
29.8988	974	1135	984	802	1080
29.9182	1024	1082	1014	860	1083
29.9377	1060	1088	954	888	1062
29.9572	1042	1097	998	816	1089
29.9767	972	1050	975	825	1057
29.9962	974	1141	996	820	1053
30.0157	995	1105	1015	870	1005
30.0352	1008	1060	992	832	1031
30.0547	949	1068	959	882	1070
30.0742	987	1050	1026	875	1063
30.0937	1029	1136	1091	854	1052
30.1131	1045	1182	1008	831	1082
30.1326	1006	1082	1003	802	1066
30.1521	973	1131	973	825	1042
30.1716	1028	1063	1036	816	1080
30.1911	1037	1120	1032	813	1093
30.2106	949	1191	1017	902	1069
30.2301	1036	1036	966	892	1023
30.2496	1019	1126	981	773	1065
30.2691	1038	1045	1041	826	1021
30.2885	964	1135	968	840	1099
30.308	1037	1124	1050	820	1040
30.3275	958	1054	967	859	1074
30.347	966	1119	1006	868	972
30.3665	1023	1039	1007	859	1051
30.386	987	1067	959	834	1049
30.4055	952	1118	969	882	1067
30.425	1008	1037	975	817	1061
30.4445	996	1175	1010	839	1042
30.464	987	1105	970	793	1042
30.4834	1012	1067	1001	830	1060
30.5029	1020	1072	982	844	1066
30.5224	1036	1068	1013	819	1046
30.5419	996	1167	986	855	1021
30.5614	993	1124	986	814	1091
30.5809	963	1070	994	805	1025
30.6004	1000	1042	948	829	1020
30.6199	1044	1136	1025	824	1047
30.6394	1018	1094	956	864	1065
30.6588	994	1064	1018	816	1012
30.6783	1021	1027	1006	841	977
30.6978	987	1099	979	859	973
30.7173	996	1022	1004	813	1030
30.7368	983	1110	1033	833	1038
30.7563	979	1053	1019	834	1006
30.7758	971	1095	1024	847	1096
30.7953	983	1068	958	837	1043
30.8148	999	1024	968	832	1043
30.8343	973	1089	994	838	1003
30.8537	985	1054	963	794	1014
30.8732	1030	1077	1041	832	1039
30.8927	952	1061	1033	807	1057
30.9122	1003	1091	934	778	1050
30.9317	927	1059	946	794	1024
30.9512	950	1084	1046	812	1054
30.9707	925	1091	937	796	1013
30.9902	957	1045	1003	829	992
31.0097	956	1072	1036	821	999
31.0291	984	1092	988	797	1060
31.0486	967	1009	1032	821	1017
31.0681	984	1043	988	856	1061
31.0876	936	1072	1065	812	1023
31.1071	1049	1020	1028	813	978
31.1266	1040	1072	975	801	985
31.1461	973	1064	1005	812	1034
31.1656	931	1062	1046	817	1035
31.1851	987	1045	1005	813	1065
31.2046	977	1044	1022	858	1012
31.224	1003	1142	1033	837	1046
31.2435	1015	1079	1011	822	975
31.263	1027	1070	1030	821	1023
31.2825	1030	1074	998	825	1013
31.302	924	1070	1006	784	1060
31.3215	1000	1072	1003	864	984
31.341	1009	1056	1010	782	1022
31.3605	1021	1051	986	817	986
31.38	952	1044	1007	827	978
31.3994	944	1058	1062	848	1042
31.4189	1023	1086	985	839	973
31.4384	932	1075	985	756	960
31.4579	958	1057	1002	801	991
31.4774	974	1059	979	822	1037
31.4969	930	1042	964	812	955
31.5164	1029	1047	1008	769	998
31.5359	970	1021	967	797	944
31.5554	924	1055	963	825	1005
31.5748	944	1095	1036	806	996
31.5943	944	1005	993	769	981
31.6138	960	1058	950	828	961
31.6333	989	1044	991	834	1011
31.6528	984	1043	953	771	981
31.6723	999	1087	930	797	1010
31.6918	963	1059	940	776	983
31.7113	984	1009	1033	795	931
31.7308	951	1025	911	781	952
31.7503	952	1032	958	728	950
31.7697	935	997	924	798	949
31.7892	936	1078	981	785	991
31.8087	944	1025	915	754	982
31.8282	887	1016	938	809	984
31.8477	959	1053	1008	796	1005
31.8672	969	1042	894	812	1002
31.8867	1054	1124	1015	771	967
31.9062	941	1006	963	770	984
31.9257	926	1012	940	806	958
31.9451	948	1043	968	762	957
31.9646	979	1037	1000	812	978
31.9841	987	1006	999	822	973
32.0036	931	1012	971	758	977
32.0231	967	989	942	813	963
32.0426	938	1054	1050	798	969
32.0621	966	988	970	713	963
32.0816	1012	1025	991	775	970
32.1011	1002	972	968	750	936
32.1206	1005	1022	995	702	923
32.14	967	1070	1020	827	932
32.1595	938	999	1025	784	950
32.179	1047	1046	978	803	935
32.1985	991	1026	1028	786	970
32.218	957	1051	946	764	916
32.2375	968	1027	963	739	915
32.257	969	961	970	811	937
32.2765	873	1024	904	771	961
32.2959	965	1025	981	753	976
32.3154	983	1033	957	748	977
32.3349	920	984	933	806	915
32.3544	985	1063	995	761	941
32.3739	931	1086	947	777	957
32.3934	963	978	996	777	869
32.4129	960	1009	949	721	906
32.4324	946	955	995	766	938
32.4519	973	1005	934	762	941
32.4714	932	964	952	798	899
32.4908	897	954	974	782	962
32.5103	987	1001	912	813	905
32.5298	906	991	922	744	995
32.5493	969	1014	923	732	927
32.5688	890	995	968	791	904
32.5883	944	1023	916	754	895
32.6078	956	1007	944	806	935
32.6273	908	982	950	792	960
32.6468	942	1064	956	741	900
32.6662	887	963	941	696	907
32.6857	945	986	993	809	900
32.7052	913	927	965	721	931
32.7247	900	974	978	781	939
32.7442	910	1065	957	753	911
32.7637	936	976	958	822	937
32.7832	885	960	972	795	891
32.8027	881	1022	964	782	929
32.8222	987	1037	934	737	880
32.8417	927	994	953	738	897
32.8611	896	973	942	826	932
32.8806	977	1031	879	804	883
32.9001	889	1029	953	742	888
32.9196	937	955	921	780	876
32.9391	939	964	918	752	879
32.9586	907	1032	890	743	886
32.9781	933	988	903	784	905
32.9976	950	927	951	746	921
33.0171	917	1003	932	696	894
33.0365	892	965	879	720	947
33.056	913	963	947	707	824
33.0755	978	944	913	784	891
33.095	913	930	937	717	912
33.1145	932	964	932	710	903
33.134	980	989	925	743	893
33.1535	894	979	821	746	858
33.173	909	1015	980	756	847
33.1925	901	989	964	752	875
33.212	861	991	941	684	877
33.2314	891	942	941	733	863
33.2509	875	979	870	756	927
33.2704	875	917	914	732	864
33.2899	915	915	896	709	898
33.3094	895	918	883	739	895
33.3289	888	963	894	770	902
33.3484	976	912	906	724	923
33.3679	821	922	857	746	896
33.3874	915	944	859	746	893
33.4068	904	953	916	738	934
33.4263	932	976	909	691	870
33.4458	889	968	936	696	870
33.4653	870	990	901	679	823
33.4848	885	928	909	686	863
33.5043	855	988	912	729	885
33.5238	880	893	886	740	769
33.5433	878	977	914	713	819
33.5628	950	929	897	678	853
33.5823	894	914	917	733	875
33.6017	851	994	924	699	822
33.6212	879	912	897	744	788
33.6407	889	969	891	697	875
33.6602	873	940	881	695	844
33.6797	900	961	875	749	805
33.6992	863	993	864	706	819
33.7187	900	949	872	744	844
33.7382	880	907	895	724	871
33.7577	902	930	870	707	893
33.7771	836	889	860	704	855
33.7966	811	974	902	739	836
33.8161	855	991	819	690	843
33.8356	888	935	847	671	864
33.8551	848	890	870	704	762
33.8746	893	959	889	676	769
33.8941	816	948	890	727	836
33.9136	896	953	896	685	814
33.9331	852	953	821	712	819
33.9526	900	960	780	703	788
33.972	829	984	815	712	775
33.9915	857	883	918	656	819
34.011	877	901	829	693	863
34.0305	818	895	872	687	829
34.05	889	891	855	677	811
34.0695	853	923	898	684	810
34.089	831	928	900	735	801
34.1085	865	924	884	673	816
34.1279	816	933	882	740	781
34.1474	851	920	825	697	812
34.1669	914	908	863	689	802
34.1864	846	913	845	648	813
34.2059	845	894	823	641	782
34.2254	872	946	886	689	831
34.2449	837	921	833	692	815
34.2644	863	874	826	738	796
34.2839	833	867	884	694	805
34.3034	850	928	928	695	771
34.3228	896	913	876	676	778
34.3423	827	868	834	673	845
34.3618	871	885	800	695	846
34.3813	821	915	824	707	788
34.4008	866	845	877	663	806
34.4203	847	935	834	682	732
34.4398	813	932	855	656	788
34.4593	894	886	815	645	762
34.4788	836	901	847	685	755
34.4982	835	907	844	694	736
34.5177	864	888	872	660	805
34.5372	887	840	824	689	722
34.5567	842	883	840	675	794
34.5762	813	869	828	677	795
34.5957	824	874	851	707	765
34.6152	855	900	844	683	788
34.6347	823	851	843	690	819
34.6542	846	903	870	717	765
34.6737	864	876	845	688	723
34.6932	822	929	842	690	752
34.7126	841	885	802	602	757
34.7321	865	801	857	611	718
34.7516	846	870	803	629	797
34.7711	822	840	822	664	772
34.7906	799	853	821	647	734
34.8101	883	882	842	691	780
34.8296	848	858	853	700	753
34.8491	770	851	791	640	768
34.8685	845	842	804	587	731
34.888	830	889	839	666	783
34.9075	805	858	786	637	687
34.927	796	834	844	629	762
34.9465	824	860	808	677	776
34.966	781	786	773	631	729
34.9855	827	843	791	647	744
35.005	832	786	850	690	748
35.0245	745	900	834	652	750
35.044	879	872	789	633	733
35.0634	835	838	789	653	749
35.0829	797	856	847	635	741
35.1024	807	870	787	654	746
35.1219	843	886	770	663	698
35.1414	890	868	801	657	755
35.1609	770	822	830	639	792
35.1804	815	829	840	623	771
35.1999	813	882	777	649	749
35.2194	784	842	778	600	722
35.2388	819	874	806	648	741
35.2583	806	835	765	647	717
35.2778	829	814	784	628	729
35.2973	747	825	792	625	706
35.3168	793	888	834	622	713
35.3363	809	832	824	614	686
35.3558	766	830	768	646	704
35.3753	746	829	776	593	748
35.3948	852	830	800	599	752
35.4143	815	841	800	622	727
35.4337	817	819	801	651	751
35.4532	769	841	784	629	708
35.4727	791	817	765	637	682
35.4922	721	799	736	621	698
35.5117	796	811	767	636	697
35.5312	766	838	779	610	698
35.5507	755	777	818	625	735
35.5702	816	782	780	592	725
35.5897	823	806	774	584	710
35.6091	742	784	826	582	733
35.6286	810	815	769	619	714
35.6481	781	782	775	606	685
35.6676	791	798	773	672	669
35.6871	782	783	770	524	732
35.7066	779	823	812	615	712
35.7261	700	797	736	598	705
35.7456	763	848	720	552	757
35.7651	743	815	736	600	663
35.7846	748	778	743	586	731
35.804	756	771	761	624	692
35.8235	792	786	773	610	645
35.843	727	808	741	605	680
35.8625	825	763	740	585	697
35.882	766	817	775	585	682
35.9015	787	786	752	609	707
35.921	739	774	768	615	670
35.9405	747	778	751	613	644
35.9599	758	794	771	578	720
35.9794	770	813	737	642	703
35.9989	763	766	758	645	678
36.0184	709	783	785	534	665
36.0379	721	802	748	554	679
36.0574	769	753	731	568	714
36.0769	735	777	732	570	666
36.0964	732	780	729	592	655
36.1159	748	730	694	591	704
36.1354	766	775	827	573	664
36.1549	723	767	685	575	618
36.1743	791	789	703	619	688
36.1938	729	739	716	548	608
36.2133	790	791	718	585	634
36.2328	754	716	755	554	667
36.2523	735	768	700	532	633
36.2718	675	757	720	599	657
36.2913	696	762	689	578	669
36.3108	727	751	719	553	662
36.3302	699	812	710	607	648
36.3497	738	778	709	588	629
36.3692	744	785	702	564	632
36.3887	721	761	757	604	599
36.4082	752	754	721	539	690
36.4277	732	727	697	551	655
36.4472	737	811	695	562	603
36.4667	746	757	722	558	651
36.4862	695	739	773	586	627
36.5057	742	813	748	578	653
36.5251	767	756	718	561	638
36.5446	689	739	679	539	680
36.5641	679	724	723	551	637
36.5836	708	704	666	578	608
36.6031	751	708	737	566	596
36.6226	693	729	719	587	640
36.6421	712	704	660	593	603
36.6616	718	695	683	589	611
36.6811	677	784	699	623	628
36.7005	704	712	697	573	609
36.72	716	698	670	540	682
36.7395	709	722	669	544	618
36.759	707	716	651	507	630
36.7785	676	741	716	563	662
36.798	686	726	691	526	618
36.8175	648	776	699	548	600
36.837	707	745	707	542	632
36.8565	671	679	679	538	603
36.876	661	655	702	569	625
36.8954	685	713	659	519	591
36.9149	689	685	675	515	600
36.9344	742	716	716	549	601
36.9539	672	723	666	556	615
36.9734	703	728	642	577	566
36.9929	674	686	678	534	618
37.0124	680	678	641	515	627
37.0319	622	691	659	526	630
37.0514	700	710	657	541	629
37.0709	669	746	655	496	593
37.0903	669	723	635	557	593
37.1098	692	701	657	518	640
37.1293	655	701	640	519	607
37.1488	639	689	648	526	631
37.1683	673	719	707	540	635
37.1878	666	698	630	509	575
37.2073	698	706	651	509	605
37.2268	669	734	660	484	575
37.2463	663	712	669	533	593
37.2657	669	711	673	532	571
37.2852	684	639	624	538	597
37.3047	612	671	625	516	594
37.3242	680	718	648	553	603
37.3437	645	665	656	528	604
37.3632	709	648	669	527	575
37.3827	686	670	635	560	621
37.4022	639	683	652	494	604
37.4217	649	676	640	497	601
37.4412	666	711	660	534	642
37.4606	655	710	605	536	608
37.4801	703	700	672	478	590
37.4996	638	664	643	538	571
37.5191	636	679	624	504	620
37.5386	687	623	684	496	632
37.5581	682	682	689	515	560
37.5776	650	676	609	501	586
37.5971	649	616	689	530	604
37.6165	651	666	654	515	565
37.636	643	686	657	509	602
37.6555	645	640	658	519	572
37.675	682	682	653	507	609
37.6945	684	652	697	453	556
37.714	624	679	636	497	588
37.7335	638	668	586	527	529
37.753	636	685	626	530	585
37.7725	670	641	615	532	624
37.792	597	630	654	526	556
37.8115	618	689	667	471	601
37.8309	659	640	642	467	565
37.8504	639	655	612	489	566
37.8699	639	659	590	447	516
37.8894	620	654	624	483	568
37.9089	688	631	611	482	558
37.9284	578	670	607	482	590
37.9479	659	645	681	485	628
37.9674	627	671	621	473	591
37.9868	633	647	599	518	565
38.0063	644	659	599	509	561
38.0258	620	613	609	480	572
38.0453	580	643	608	519	537
38.0648	612	644	588	474	604
38.0843	634	664	632	481	574
38.1038	647	635	597	516	552
38.1233	597	625	597	496	568
38.1428	601	662	615	469	586
38.1623	622	658	660	465	559
38.1817	628	642	609	494	568
38.2012	605	691	596	465	567
38.2207	615	627	591	477	533
38.2402	653	646	608	493	560
38.2597	642	670	603	474	594
38.2792	629	636	632	499	572
38.2987	593	671	662	498	571
38.3182	598	661	621	462	587
38.3377	667	619	623	482	599
38.3571	615	631	594	477	544
38.3766	614	585	583	474	571
38.3961	578	629	622	464	594
38.4156	619	627	580	521	574
38.4351	612	611	636	507	572
38.4546	568	704	594	495	550
38.4741	648	668	598	457	584
38.4936	609	626	566	482	569
38.5131	616	650	614	499	522
38.5326	620	654	598	457	543
38.552	623	607	581	514	490
38.5715	620	703	625	478	554
38.591	602	595	614	472	552
38.6105	616	594	589	492	522
38.63	632	649	625	495	539
38.6495	619	607	566	468	563
38.669	598	689	628	477	547
38.6885	573	631	563	495	561
38.708	594	627	615	487	524
38.7274	627	599	589	442	581
38.7469	602	604	572	455	567
38.7664	585	663	585	477	540
38.7859	627	593	595	479	534
38.8054	591	638	589	456	610
38.8249	604	596	611	447	549
38.8444	577	675	603	456	548
38.8639	640	683	572	507	558
38.8834	629	609	579	450	550
38.9029	617	631	579	511	553
38.9223	594	617	624	466	533
38.9418	612	627	597	445	568
38.9613	606	656	595	440	574
38.9808	601	618	551	468	575
39.0003	620	618	574	507	543
39.0198	614	607	561	483	527
39.0393	598	595	585	483	550
39.0588	669	662	575	465	542
39.0782	623	638	623	470	569
39.0977	593	642	603	450	566
39.1172	573	629	595	504	613
39.1367	616	632	623	469	549
39.1562	618	607	623	497	503
39.1757	551	606	573	470	546
39.1952	598	618	601	433	587
39.2147	605	609	580	468	556
39.2342	613	642	581	467	567
39.2537	612	611	588	447	518
39.2732	647	654	579	468	528
39.2926	579	644	568	462	558
39.3121	624	601	587	483	534
39.3316	658	610	628	464	533
39.3511	587	636	557	485	579
39.3706	590	644	594	466	554
39.3901	545	671	593	489	568
39.4096	596	621	578	457	552
39.4291	606	614	594	455	532
39.4485	600	600	613	434	576
39.468	650	627	578	443	560
39.4875	612	605	539	472	523
39.507	563	619	556	486	562
39.5265	598	650	553	481	577
39.546	619	629	552	472	557
39.5655	604	576	562	472	543
39.585	592	639	570	484	533
39.6045	687	619	582	443	565
39.624	582	597	565	483	601
39.6435	597	593	538	471	582
39.6629	611	631	578	462	581
39.6824	672	609	648	479	545
39.7019	608	638	585	439	558
39.7214	594	591	601	449	527
39.7409	628	623	625	460	520
39.7604	580	652	580	453	525
39.7799	642	626	582	462	502
39.7994	592	623	594	487	528
39.8188	620	624	535	452	532
39.8383	595	596	585	503	556
39.8578	646	647	569	465	543
39.8773	571	587	559	424	545
39.8968	592	598	571	425	524
39.9163	627	571	573	462	545
39.9358	590	615	554	494	524
39.9553	582	620	585	461	518
39.9748	643	639	554	450	545
39.9943	608	612	531	432	541
40.0138	583	634	587	461	525
40.0332	611	602	542	463	519
40.0527	586	588	574	512	549
40.0722	573	641	577	435	532
40.0917	643	594	602	401	559
40.1112	570	578	599	452	547
40.1307	569	595	561	440	557
40.1502	605	638	591	433	554
40.1697	586	635	569	428	525
40.1891	552	539	540	494	476
40.2086	606	635	615	445	525
40.2281	591	592	577	505	563
40.2476	578	610	596	480	499
40.2671	591	665	557	485	568
40.2866	543	616	590	430	570
40.3061	596	609	586	470	566
40.3256	603	614	601	440	520
40.3451	562	616	538	455	518
40.3646	572	555	544	449	522
40.384	578	630	552	449	533
40.4035	583	615	556	429	552
40.423	581	622	567	462	514
40.4425	616	613	578	482	542
40.462	582	620	573	506	517
40.4815	594	601	529	468	588
40.501	590	590	570	425	525
40.5205	568	595	586	481	571
40.54	527	605	596	455	557
40.5594	572	660	584	479	519
40.5789	606	610	586	462	533
40.5984	608	586	538	433	580
40.6179	583	624	605	456	513
40.6374	602	646	561	445	573
40.6569	586	607	571	444	580
40.6764	614	542	555	419	544
40.6959	557	589	570	421	542
40.7154	605	579	523	444	553
40.7349	541	609	553	451	532
40.7543	596	592	558	449	542
40.7738	610	636	622	427	587
40.7933	557	604	552	448	556
40.8128	557	572	620	475	512
40.8323	551	624	575	459	564
40.8518	563	581	561	454	485
40.8713	579	594	550	451	559
40.8908	520	650	575	431	554
40.9103	581	600	562	460	503
40.9297	570	600	582	453	538
40.9492	553	614	581	504	520
40.9687	550	612	541	471	563
40.9882	575	645	565	456	541
41.0077	598	593	544	486	493
41.0272	589	599	603	466	602
41.0467	599	585	529	453	521
41.0662	585	591	566	497	535
41.0857	567	599	610	477	519
41.1052	613	606	616	472	562
41.1246	605	564	579	467	505
41.1441	582	599	580	455	546
41.1636	587	605	573	421	525
41.1831	566	633	588	473	574
41.2026	559	607	603	448	537
41.2221	603	651	534	423	529
41.2416	542	583	527	438	532
41.2611	597	627	619	455	539
41.2806	557	597	563	430	524
41.3	579	594	571	484	551
41.3195	553	590	610	459	503
41.339	574	604	575	425	529
41.3585	597	565	593	438	528
41.378	540	586	559	457	562
41.3975	574	575	526	424	553
41.417	620	578	566	451	551
41.4365	575	591	549	460	528
41.456	539	583	600	482	508
41.4755	601	597	558	457	541
41.4949	606	597	588	408	523
41.5144	610	580	553	458	520
41.5339	552	608	559	443	535
41.5534	578	635	566	426	539
41.5729	535	655	576	467	527
41.5924	577	548	568	478	496
41.6119	611	591	538	467	502
41.6314	566	586	523	462	535
41.6509	627	624	553	428	560
41.6703	557	632	507	463	534
41.6898	541	587	547	498	493
41.7093	574	609	521	436	549
41.7288	610	569	577	450	511
41.7483	590	547	618	471	503
41.7678	570	583	569	440	523
41.7873	584	579	584	428	596
41.8068	600	628	541	410	525
41.8263	571	598	557	449	543
41.8458	599	574	563	439	510
41.8652	548	659	626	466	518
41.8847	571	548	545	471	556
41.9042	569	614	553	477	493
41.9237	568	591	567	440	579
41.9432	581	592	552	410	525
41.9627	572	565	594	448	530
41.9822	547	610	583	446	520
42.0017	573	596	561	443	552
42.0211	636	600	547	432	516
42.0406	604	585	584	451	521
42.0601	575	601	540	477	534
42.0796	605	588	534	461	552
42.0991	553	583	587	454	529
42.1186	536	581	557	432	501
42.1381	587	566	567	491	527
42.1576	596	592	547	459	510
42.1771	578	614	579	424	526
42.1966	600	604	548	457	519
42.216	561	560	589	428	561
42.2355	561	597	573	419	542
42.255	546	588	564	432	546
42.2745	576	611	535	446	550
42.294	605	626	539	410	514
42.3135	570	617	571	436	534
42.333	582	617	566	443	583
42.3525	602	571	571	442	594
42.372	580	585	541	437	538
42.3914	586	636	565	477	560
42.4109	586	572	563	420	572
42.4304	553	633	498	439	506
42.4499	542	606	557	456	528
42.4694	575	600	558	436	552
42.4889	589	604	541	460	589
42.5084	556	626	552	414	542
42.5279	517	616	556	396	565
42.5474	567	618	588	439	544
42.5669	579	544	573	426	526
42.5863	575	661	563	426	544
42.6058	547	603	569	422	557
42.6253	638	613	622	427	512
42.6448	581	599	575	473	566
42.6643	574	591	557	450	499
42.6838	594	585	561	460	539
42.7033	589	648	558	461	569
42.7228	561	595	513	489	517
42.7423	551	646	572	439	556
42.7617	580	587	545	470	589
42.7812	570	583	533	417	571
42.8007	586	598	598	477	531
42.8202	553	599	582	437	541
42.8397	577	591	593	445	555
42.8592	615	576	597	474	542
42.8787	572	567	561	458	520
42.8982	555	571	539	465	507
42.9177	562	637	550	414	554
42.9372	597	573	584	452	532
42.9566	538	616	557	449	514
42.9761	548	612	529	460	571
42.9956	560	635	555	455	573
43.0151	581	637	523	435	526
43.0346	548	595	548	434	506
43.0541	567	580	541	471	500
43.0736	578	617	532	459	547
43.0931	572	668	478	433	518
43.1126	573	579	543	420	490
43.132	597	649	583	447	518
43.1515	562	623	525	457	526
43.171	552	579	525	421	532
43.1905	582	580	517	481	530
43.21	572	589	574	436	548
43.2295	567	560	523	467	541
43.249	566	578	497	448	521
43.2685	568	578	538	404	530
43.288	572	541	554	414	487
43.3075	562	561	587	445	540
43.3269	590	594	528	441	531
43.3464	533	598	538	466	541
43.3659	546	602	569	446	537
43.3854	545	607	532	438	528
43.4049	583	603	594	448	548
43.4244	556	583	538	443	563
43.4439	512	623	544	456	510
43.4634	517	569	537	467	471
43.4829	595	564	516	426	541
43.5023	581	543	537	420	499
43.5218	555	623	552	426	531
43.5413	597	587	603	430	514
43.5608	570	576	550	433	510
43.5803	539	574	563	424	549
43.5998	540	599	566	425	554
43.6193	576	566	518	438	531
43.6388	576	585	522	422	534
43.6583	574	572	533	454	509
43.6778	569	611	540	459	529
43.6972	609	620	506	438	541
43.7167	550	562	473	397	524
43.7362	536	581	551	458	549
43.7557	543	564	550	422	511
43.7752	562	567	556	431	558
43.7947	530	606	538	416	544
43.8142	559	556	559	435	526
43.8337	574	583	545	441	557
43.8532	531	602	510	418	529
43.8727	591	620	575	485	554
43.8921	542	569	543	386	493
43.9116	544	584	555	453	510
43.9311	587	549	571	430	493
43.9506	538	595	565	463	553
43.9701	558	568	543	456	521
43.9896	526	565	541	407	503
44.0091	571	544	494	409	548
44.0286	548	576	544	434	532
44.0481	546	601	559	444	515
44.0675	551	579	551	441	557
44.087	540	598	548	465	487
44.1065	565	573	549	442	543
44.126	539	566	567	412	527
44.1455	545	609	556	428	512
44.165	611	608	505	461	532
44.1845	549	521	520	425	547
44.204	568	554	594	430	541
44.2234	533	570	579	470	540
44.2429	562	580	509	435	522
44.2624	536	610	547	400	525
44.2819	566	549	570	457	564
44.3014	533	540	562	415	545
44.3209	547	593	519	438	548
44.3404	535	551	547	448	496
44.3599	496	579	511	431	536
44.3794	573	578	517	442	503
44.3989	571	558	546	475	522
44.4183	570	578	509	444	525
44.4378	584	568	513	438	546
44.4573	573	566	515	392	537
44.4768	559	587	511	430	515
44.4963	557	527	532	433	527
44.5158	553	574	560	426	522
44.5353	551	609	496	423	515
44.5548	559	548	535	416	492
44.5743	520	599	541	423	521
44.5938	549	575	541	412	560
44.6132	546	561	515	447	477
44.6327	536	594	503	410	546
44.6522	518	570	558	402	530
44.6717	583	585	530	458	531
44.6912	557	552	572	444	531
44.7107	544	593	484	404	524
44.7302	569	533	520	449	489
44.7497	559	597	546	419	533
44.7692	574	583	494	424	558
44.7886	570	606	553	431	515
44.8081	508	531	506	414	533
44.8276	512	556	536	445	513
44.8471	554	563	494	430	485
44.8666	556	566	533	435	512
44.8861	559	562	569	414	536
44.9056	560	545	544	438	551
44.9251	533	554	496	449	503
44.9446	519	603	480	456	523
44.9641	576	562	542	450	491
44.9835	559	545	545	429	472
45.003	588	550	517	443	504
45.0225	564	550	576	451	545
45.042	520	560	528	430	508
45.0615	526	536	505	434	473
45.081	547	531	521	410	492
45.1005	504	531	548	435	506
45.12	566	575	512	421	528
45.1394	524	561	517	397	519
45.1589	582	568	526	446	542
45.1784	544	563	525	381	515
45.1979	567	545	582	411	473
45.2174	569	542	513	418	524
45.2369	526	552	485	434	510
45.2564	563	553	521	418	526
45.2759	526	590	480	413	485
45.2954	542	575	550	414	481
45.3149	561	564	530	429	558
45.3344	565	582	519	415	494
45.3538	543	614	483	433	525
45.3733	489	567	520	413	516
45.3928	605	551	487	437	505
45.4123	508	506	496	427	499
45.4318	544	545	553	439	506
45.4513	523	533	517	406	499
45.4708	512	549	515	431	520
45.4903	554	542	473	441	548
45.5097	533	508	518	431	495
45.5292	525	546	486	400	477
45.5487	542	540	506	449	510
45.5682	505	586	492	412	543
45.5877	547	587	539	429	457
45.6072	501	560	476	423	519
45.6267	558	552	531	393	531
45.6462	531	546	480	417	511
45.6657	550	557	574	394	494
45.6852	523	558	518	402	464
45.7047	532	577	515	418	522
45.7241	546	521	501	402	500
45.7436	541	563	524	428	505
45.7631	495	551	452	376	527
45.7826	553	560	540	411	526
45.8021	557	526	509	449	545
45.8216	531	594	544	457	530
45.8411	585	520	531	410	494
45.8606	557	531	530	414	527
45.88	507	535	513	412	480
45.8995	532	553	524	435	498
45.919	540	562	475	454	509
45.9385	503	533	557	408	483
45.958	490	554	470	436	529
45.9775	527	537	523	419	512
45.997	536	561	503	396	493
46.0165	536	554	526	438	511
46.036	520	541	512	426	511
46.0555	507	525	527	405	507
46.0749	541	539	497	445	514
46.0944	543	535	506	400	543
46.1139	530	525	520	429	456
46.1334	566	545	514	424	484
46.1529	549	562	555	385	516
46.1724	597	519	526	412	505
46.1919	505	525	479	498	521
46.2114	536	572	486	384	511
46.2309	567	538	521	457	469
46.2503	531	557	500	404	475
46.2698	533	555	516	426	476
46.2893	539	561	519	401	478
46.3088	527	556	540	431	466
46.3283	538	565	539	397	478
46.3478	540	549	515	437	514
46.3673	497	515	472	412	529
46.3868	551	538	497	436	494
46.4063	539	561	494	382	500
46.4258	453	535	519	396	499
46.4452	531	526	488	429	513
46.4647	498	573	490	406	511
46.4842	529	581	474	434	491
46.5037	516	528	535	408	507
46.5232	527	615	473	388	535
46.5427	508	550	514	446	515
46.5622	568	567	477	412	519
46.5817	512	526	530	397	533
46.6012	525	516	488	396	497
46.6206	516	540	516	421	486
46.6401	524	531	459	436	461
46.6596	516	528	514	399	514
46.6791	528	540	523	423	482
46.6986	516	566	525	430	514
46.7181	514	540	528	443	487
46.7376	518	488	483	411	527
46.7571	541	530	506	397	466
46.7766	506	536	481	421	509
46.7961	475	557	516	400	464
46.8155	520	519	523	397	481
46.835	528	554	500	414	521
46.8545	514	533	494	383	486
46.874	526	560	553	399	479
46.8935	516	499	522	409	519
46.913	502	568	507	402	509
46.9325	559	572	486	410	489
46.952	510	530	475	445	485
46.9714	496	551	508	419	510
46.9909	540	575	490	403	459
47.0104	497	553	480	391	510
47.0299	533	559	525	406	516
47.0494	507	532	508	396	484
47.0689	555	549	464	358	524
47.0884	514	581	501	416	525
47.1079	536	535	510	398	492
47.1274	538	503	466	438	498
47.1469	498	524	490	407	494
47.1664	499	509	504	415	514
47.1858	517	528	480	406	473
47.2053	526	534	495	451	510
47.2248	539	502	504	430	485
47.2443	513	536	548	406	509
47.2638	530	526	459	380	556
47.2833	552	515	484	403	470
47.3028	558	538	508	395	511
47.3223	516	557	497	398	531
47.3417	509	520	499	393	479
47.3612	506	516	502	412	496
47.3807	531	527	534	381	509
47.4002	528	513	487	418	503
47.4197	491	549	507	400	515
47.4392	538	541	485	429	501
47.4587	492	508	469	372	483
47.4782	467	553	512	384	516
47.4977	494	520	464	423	506
47.5172	480	524	480	396	469
47.5367	525	501	514	411	462
47.5561	520	521	492	427	483
47.5756	541	530	462	416	490
47.5951	515	497	521	426	499
47.6146	546	532	501	363	514
47.6341	503	527	535	416	446
47.6536	530	499	499	410	499
47.6731	524	521	473	383	531
47.6926	548	515	475	376	475
47.712	516	513	493	430	487
47.7315	543	504	535	450	483
47.751	531	547	501	414	472
47.7705	491	592	477	396	506
47.79	494	498	464	428	494
47.8095	496	554	478	402	494
47.829	511	512	536	391	483
47.8485	528	494	542	420	495
47.868	501	542	492	397	503
47.8875	545	493	454	369	482
47.907	467	543	502	344	467
47.9264	527	536	473	392	485
47.9459	510	520	488	399	512
47.9654	526	521	526	427	447
47.9849	501	587	516	409	501
48.0044	533	533	505	392	508
48.0239	504	517	478	395	479
48.0434	530	506	481	407	502
48.0629	520	527	530	416	485
48.0823	499	521	489	441	490
48.1018	480	526	447	395	482
48.1213	508	561	491	373	508
48.1408	532	547	490	396	495
48.1603	488	520	488	398	492
48.1798	510	534	493	403	454
48.1993	476	487	480	381	490
48.2188	495	578	477	390	441
48.2383	518	514	469	429	491
48.2578	528	513	491	410	505
48.2772	523	476	511	358	478
48.2967	543	501	496	408	511
48.3162	530	504	511	394	543
48.3357	504	503	434	397	487
48.3552	539	503	459	379	452
48.3747	516	522	497	375	465
48.3942	520	546	452	396	469
48.4137	512	507	485	380	464
48.4332	516	498	492	401	475
48.4526	479	499	482	412	474
48.4721	502	491	441	378	499
48.4916	505	552	462	373	520
48.5111	483	553	458	384	431
48.5306	511	514	481	387	455
48.5501	481	507	479	398	517
48.5696	517	546	525	416	482
48.5891	520	531	454	433	527
48.6086	495	489	488	387	531
48.6281	512	508	495	373	445
48.6475	481	507	456	443	482
48.667	463	494	475	389	472
48.6865	534	494	444	387	466
48.706	516	466	475	371	471
48.7255	500	525	456	401	494
48.745	501	553	501	389	504
48.7645	503	486	508	416	487
48.784	496	503	463	396	476
48.8035	467	534	490	372	451
48.8229	481	492	478	381	443
48.8424	501	507	507	417	443
48.8619	506	498	463	407	491
48.8814	464	567	501	386	470
48.9009	512	507	512	408	508
48.9204	480	501	442	387	505
[truncated: 2,108 more rows]

## Sheet: Fig 4e
Pi/Fe=0					Pi/Fe=0.1					Pi/Fe=0.2					Pi/Fe=0.5					Pi/Fe=1
Ferrihydrite concentration (μg/mL)	Inhibition Rate (%)				Ferrihydrite concentration (μg/mL)	Inhibition Rate (%)				Ferrihydrite concentration (μg/mL)	Inhibition Rate (%)				Ferrihydrite concentration (μg/mL)	Inhibition Rate (%)				Ferrihydrite concentration (μg/mL)	Inhibition Rate (%)
1.5625	1.61943	3.26136	1.82186		1.5625	3.82366	6.25281	2.94647		1.5625	0.697256	5.51057	6.50022		1.5625	2.47413	3.55376	9.10931		1.5625	21.8399	11.6734	21.435
3.125	2.36167	1.95682	9.01934		3.125	-2.74404	3.75619	-1.97931		3.125	10.3464	5.48808	9.08682		3.125	17.8363	11.2461	15.587		3.125	23.5493	27.8228	23.7517
6.25	-1.64193	-0.0449843	2.15924		6.25	6.83761	9.04184	12.8655		6.25	11.0886	9.80657	7.08502		6.25	22.2672	17.3414	23.3468		6.25	44.332	42.1278	44.287
12.5	3.62123	1.7094	6.34278		12.5	3.59874	-1.77688	5.03824		12.5	10.9312	1.84435	9.60414		12.5	34.9753	32.951	33.4008		12.5	65.0922	61.6284	61.8534
25	-2.58659	1.1471	3.80117		25	3.48628	8.14215	6.18534		25	12.888	15.3171	11.516		25	56.5452	54.9933	56.6577		25	82.2762	82.3437	81.6914
