# Supplementary material for: A natural biogenic nanozyme for scavenging superoxide radicals
Source: Nat Commun. 2024 Jan 3;15:233. doi: 10.1038/s41467-023-44463-w (PMC10764798; doi:10.1038/s41467-023-44463-w)
Supplement: Supplementary file 4 — Source Data [file 41467_2023_44463_MOESM4_ESM.zip › Source Data/Figure 5.xlsx]

## Sheet: Fig 5a
Pi/Fe=0					Pi/Fe=0.1					Pi/Fe=0.2					Pi/Fe=1
Ferritin concentration (μg/mL)	Inhibition Rate (%)				Ferritin concentration (μg/mL)	Inhibition Rate (%)				Ferritin concentration (μg/mL)	Inhibition Rate (%)				Ferritin concentration (μg/mL)	Inhibition Rate (%)
1.04167	5.86064	6.57591	7.75265		1.04167	7.03738	9.25242	12.1827		1.04167	11.6521	11.4675	11.6982		1.04167	9.64467	8.12183	10.7291
2.08333	4.13013	8.02953	9.55238		2.08333	9.2755	13.3133	12.2289		2.08333	10.5215	10.4061	10.4984		2.08333	8.81403	10.1523	10.1984
4.16667	0.0922935	7.89109	9.48316		4.16667	9.50623	10.4522	9.22935		4.16667	11.1214	11.3752	11.7905		4.16667	9.32164	9.94462	10.706
8.33333	7.06045	9.57545	9.94462		8.33333	12.2058	11.2829	12.575		8.33333	13.2441	14.1209	15.1592		8.33333	7.31426	10.383	11.3982
16.6667	9.89848	11.9751	12.1366		16.6667	17.9742	15.8514	14.1901		16.6667	12.8749	12.0674	13.3133		16.6667	13.0365	15.9206	11.5828

## Sheet: Fig 5b
Pi/Fe=0					Pi/Fe=0.1					Pi/Fe=0.2					Pi/Fe=1
Ferrihydrite concentration (μg/mL)	Inhibition Rate (%)				Ferrihydrite concentration (μg/mL)	Inhibition Rate (%)				Ferrihydrite concentration (μg/mL)	Inhibition Rate (%)				Ferrihydrite concentration (μg/mL)	Inhibition Rate (%)
1.04167	2.60953	4.14173	2.75317		1.04167	2.58559	2.08283	4.7163		1.04167	2.44194	-0.191525	-2.37012		1.04167	2.99258	5.09935	4.78813
2.08333	4.11779	4.38113	5.81757		2.08333	3.32775	1.12521	1.60402		2.08333	3.37563	2.65741	-1.22097		2.08333	5.3627	5.41058	5.50634
4.16667	2.68135	4.04597	4.02203		4.16667	4.26143	3.75868	4.33325		4.16667	4.06991	3.1841	-8.40316		4.16667	4.90783	4.38113	4.16567
8.33333	2.89682	3.11228	4.7163		8.33333	3.66292	4.83601	4.97965		8.33333	4.4769	3.54321	1.02945		8.33333	5.33876	2.13072	4.97965
16.6667	3.7108	6.96672	6.20062		16.6667	8.78621	9.3129	5.88939		16.6667	3.32775	3.8305	-1.69978		16.6667	7.92435	8.85803	6.75126

## Sheet: Fig 5c
Ferrrihydrite	P content			P/Fe ratio
Ctrl	0.55875	0.523825	0.54728	0.019781
0.1	3.01936	3.07645	3.0142	0.139307
0.2	6.349	6.6083	6.28295	0.282547
1	30.1888	29.1436	29.8873	0.796941

## Sheet: Fig 5d,e
HFn-Fe			pfFn-Fe			pyFn-Fe			Fe foil			Fe2O3			FePO4
Energe (eV)	Fe K-edge XANES (a.u.)		Energe (eV)	Fe K-edge XANES (a.u.)		Energe (eV)	Fe K-edge XANES (a.u.)		Energe (eV)	Fe K-edge XANES (a.u.)		Energe (eV)	Fe K-edge XANES (a.u.)		Energe (eV)	Fe K-edge XANES (a.u.)
6916.79	0.00493		6916.77	0.0016		6916.79	0.000500273		6916.93	0.000165776		6916.66	0.00271		6916.68	0.00164
6920.66	0.00452		6920.68	0.00135		6920.68	0.000396955		6920.86	0.000153367		6920.64	0.00267		6920.66	0.0016
6924.46	0.0043		6924.53	0.00116		6924.51	0.000392014		6924.73	0.000147027		6924.49	0.00244		6924.46	0.00135
6928.55	0.00374		6928.57	0.000989038		6928.48	0.000377791		6928.79	0.000100006		6928.5	0.00201		6928.52	0.00126
6932.56	0.00302		6932.56	0.000748585		6932.56	0.00027627		6932.74	4.6403e-05		6932.45	0.00141		6932.45	0.000839435
6936.65	0.00248		6936.54	0.000477773		6936.61	0.000279279		6936.88	-1.22801e-05		6936.61	0.000990181		6936.65	0.000373839
6940.59	0.00167		6940.59	0.000426897		6940.57	0.000140781		6940.82	4.26928e-05		6940.59	0.000680009		6940.57	0.000111476
6944.46	0.00105		6944.46	0.000232366		6944.46	0.000166052		6944.67	-7.41735e-07		6944.37	0.000404449		6944.35	9.16516e-05
6948.5	0.00241		6948.48	0.000353447		6948.45	6.89621e-05		6948.61	0.00016071		6948.48	0.00165		6948.48	0.000979631
6952.41	0.000735148		6952.54	0.000500096		6952.52	0.000225041		6952.75	-8.39529e-05		6952.47	-0.000240629		6952.5	6.03469e-05
6956.57	-0.000503537		6956.54	-0.000169945		6956.57	-6.46902e-05		6956.82	-9.82739e-05		6956.52	-0.000552274		6956.59	-0.000488194
6960.55	-0.000830515		6960.53	-0.000293996		6960.48	-0.000101838		6960.82	-8.66473e-05		6960.48	-0.000876748		6960.53	-0.000454175
6964.4	-0.000968108		6964.4	-0.000402274		6964.4	-2.32371e-05		6964.65	-8.30651e-05		6964.36	-0.00095287		6964.38	-0.000235624
6968.42	-0.0013		6968.33	-0.000561235		6968.35	-6.18783e-05		6968.69	-0.000125626		6968.35	-0.00126		6968.39	-0.00015838
6972.44	-0.00142		6972.46	-0.000504997		6972.51	-0.000152511		6972.69	-0.000134677		6972.41	-0.00125		6972.41	-0.00045536
6976.55	-0.00136		6976.51	-0.00061596		6976.51	-0.00021866		6976.83	-0.000113281		6976.49	-0.00166		6976.44	-0.000679194
6980.54	-0.00181		6980.54	-0.000541026		6980.56	-0.000303676		6980.77	-0.000101317		6980.49	-0.00189		6980.54	-0.000147569
6984.39	-0.00199		6984.37	-0.000745701		6984.41	-0.000181318		6984.6	-0.000107505		6984.37	-0.0021		6984.37	-0.000215221
6988.29	-0.00277		6988.38	-0.00075812		6988.41	-0.000245208		6988.61	-9.84428e-05		6988.29	-0.00234		6988.41	-0.000811555
6992.48	-0.00244		6992.36	-0.000867763		6992.48	-0.000198533		6992.75	-0.000123209		6992.45	-0.00255		6992.45	-0.00031618
6996.57	-0.00227		6996.59	-0.000806893		6996.55	-0.000169064		6996.8	-0.000116339		6996.57	-0.00275		6996.55	-0.000277799
7000.58	-0.00256		7000.62	-0.000598037		7000.62	-0.00023081		7000.83	-0.0001086		7000.49	-0.00277		7000.6	-0.00101
7004.52	-0.00256		7004.45	-0.000637707		7004.5	-0.000324261		7004.71	-7.00144e-05		7004.48	-0.0018		7004.36	-0.000243328
7008.45	-0.00262		7008.49	-0.000564342		7008.47	-0.000206666		7008.7	-7.23319e-05		7008.49	-0.00037765		7008.49	-0.000313232
7012.54	-0.0026		7012.45	-0.00060093		7012.56	-0.000203186		7012.75	-5.53602e-05		7012.49	0.00222		7012.56	-0.000570793
7016.64	-0.00258		7016.64	-0.00047995		7016.54	-0.000151111		7016.89	-2.1941e-05		7016.61	0.00207		7016.64	0.000231894
7020.67	-0.00288		7020.67	-0.000258593		7020.62	-3.16659e-05		7020.9	3.04568e-05		7020.62	0.00103		7020.65	-0.000599138
7024.57	-0.00153		7024.57	-0.000177334		7024.57	-0.000141022		7024.78	2.65915e-05		7024.54	0.00115		7024.57	4.91569e-06
7028.49	0.000531132		7028.49	-2.74529e-05		7028.54	-0.000103843		7028.75	7.56708e-05		7028.49	0.00188		7028.52	-3.75086e-05
7032.54	0.0023		7032.52	8.06391e-05		7032.52	0.00010161		7032.8	0.000147785		7032.49	0.0027		7032.52	-0.000266952
7036.64	0.00383		7036.61	0.000240082		7036.57	7.12902e-05		7036.89	0.000232677		7036.61	0.00301		7036.66	0.000509954
7040.69	0.00436		7040.69	0.000549255		7040.69	0.000136524		7040.93	0.000284441		7040.69	0.00277		7040.67	-4.61657e-06
7044.5	0.00433		7044.61	0.000621211		7044.61	0.000123961		7044.82	0.000375061		7044.59	0.00111		7044.69	0.000548244
7048.52	0.003		7048.49	0.000769613		7048.54	0.000227133		7048.75	0.00043361		7048.42	-0.000896931		7048.45	0.000142547
7052.52	0.00145		7052.56	0.00109		7052.47	0.000470713		7052.77	0.000580368		7052.47	-0.00163		7052.54	0.00132
7056.59	7.17721e-05		7056.59	0.00137		7056.62	0.00044777		7056.73	0.000652111		7056.5	-0.00163		7056.59	0.000812858
7060.7	-5.15555e-05		7060.58	0.00144		7060.7	0.000655124		7060.93	0.000828807		7060.67	-0.00101		7060.74	0.00182
7064.64	-0.000573494		7064.66	0.00209		7064.71	0.000760375		7064.9	0.00102		7064.69	-0.000881271		7064.74	0.00152
7068.52	-0.000347373		7068.52	0.00227		7068.52	0.000990503		7068.8	0.00126		7068.52	-0.000987238		7068.54	0.00228
7072.38	0.000305742		7072.45	0.00267		7072.54	0.0012		7072.76	0.00145		7072.47	-0.00114		7072.54	0.00218
7076.57	0.000738053		7076.48	0.00298		7076.57	0.00159		7076.86	0.00182		7076.45	-0.00092888		7076.62	0.00295
7080.68	0.00102		7080.61	0.00362		7080.58	0.00191		7080.94	0.00221		7080.65	-0.000311797		7080.68	0.00332
7084.6	0.00135		7084.65	0.0042		7084.69	0.00241		7084.88	0.00271		7084.67	0.000175724		7084.72	0.0039
7088.57	0.00227		7088.59	0.00497		7088.59	0.00297		7088.71	0.00333		7088.62	0.000857953		7088.64	0.00494
7092.52	0.00285		7092.52	0.0058		7092.52	0.00378		7092.78	0.00429		7092.52	0.00167		7092.57	0.00513
7093.52	0.00248		7093.57	0.00621		7093.61	0.00401		7093.76	0.00455		7093.59	0.00154		7093.64	0.0039
7094.61	0.00297		7094.56	0.00643		7094.63	0.00414		7094.87	0.00486		7094.59	0.0017		7094.66	0.00415
7095.58	0.00321		7095.6	0.00678		7095.63	0.00448		7095.86	0.00521		7095.58	0.00227		7095.63	0.0045
7096.6	0.00335		7096.6	0.00701		7096.65	0.0046		7096.89	0.00562		7096.62	0.00285		7096.67	0.00494
7097.6	0.00378		7097.62	0.00735		7097.6	0.00495		7097.86	0.00609		7097.62	0.003		7097.67	0.0052
7098.66	0.00429		7098.66	0.00778		7098.69	0.00549		7098.93	0.0066		7098.62	0.00336		7098.69	0.00551
7099.66	0.0047		7099.64	0.00807		7099.69	0.00561		7099.97	0.00718		7099.69	0.00356		7099.66	0.00616
7100.63	0.0053		7100.7	0.00857		7100.68	0.00602		7100.44	0.00756		7100.68	0.00376		7100.73	0.00629
7101.7	0.00601		7101.65	0.00892		7101.73	0.00654		7100.97	0.00809		7101.7	0.00448		7101.77	0.00692
7102.72	0.00655		7102.77	0.00966		7102.77	0.00697		7101.47	0.00849		7102.7	0.0053		7102.77	0.00785
7103.2	0.00656		7103.2	0.00985		7103.25	0.00717		7101.94	0.00888		7103.2	0.00545		7103.25	0.00745
7103.65	0.00662		7103.7	0.01037		7103.72	0.00761		7102.44	0.00922		7103.65	0.00564		7103.68	0.00724
7104.22	0.00682		7104.2	0.01063		7104.24	0.00783		7102.99	0.00972		7104.2	0.00609		7104.24	0.00767
7104.67	0.00719		7104.7	0.01095		7104.74	0.00809		7103.46	0.0102		7104.7	0.00655		7104.72	0.00789
7105.24	0.0077		7105.15	0.01122		7105.24	0.00855		7103.89	0.01084		7105.2	0.00692		7105.27	0.00817
7105.67	0.00787		7105.69	0.0116		7105.74	0.00883		7104.48	0.01155		7105.69	0.00712		7105.74	0.0086
7106.17	0.00843		7106.19	0.01199		7106.19	0.00918		7104.93	0.01235		7106.19	0.00755		7106.19	0.00871
7106.67	0.00893		7106.65	0.0123		7106.62	0.0096		7105.46	0.01323		7106.65	0.00791		7106.65	0.00894
7107.19	0.00947		7107.17	0.01279		7107.19	0.01001		7105.96	0.01424		7107.15	0.00819		7107.22	0.00953
7107.67	0.0101		7107.67	0.0132		7107.67	0.01052		7106.41	0.01538		7107.65	0.00864		7107.69	0.01026
7108.15	0.011		7108.15	0.0137		7108.17	0.01087		7106.93	0.01675		7108.12	0.0094		7108.17	0.01088
7108.65	0.01175		7108.65	0.01427		7108.65	0.01156		7107.43	0.01842		7108.62	0.01025		7108.65	0.01134
7109.12	0.01239		7109.12	0.01494		7109.12	0.01227		7107.91	0.02046		7109.07	0.01099		7109.15	0.01175
7109.55	0.01251		7109.62	0.01577		7109.62	0.01301		7108.36	0.02324		7109.57	0.01179		7109.62	0.01223
7110.05	0.01336		7110.07	0.01663		7110.05	0.01401		7108.86	0.02686		7110.05	0.01283		7110.07	0.01323
7110.53	0.01488		7110.53	0.01788		7110.55	0.01527		7109.29	0.03184		7110.5	0.01423		7110.55	0.01435
7111.03	0.01715		7111.03	0.0195		7111.05	0.01693		7109.84	0.03902		7111.03	0.01644		7111.05	0.0159
7111.55	0.02035		7111.48	0.02184		7111.55	0.01947		7110.29	0.04973		7111.53	0.01928		7111.57	0.0182
7112	0.02474		7112	0.02531		7112.05	0.0233		7110.76	0.06713		7112.03	0.02374		7112.03	0.02125
7112.53	0.03197		7112.45	0.0309		7112.5	0.02946		7111.29	0.09563		7112.5	0.03081		7112.55	0.02603
7113.03	0.0424		7113	0.03923		7113	0.03845		7111.76	0.13539		7113	0.04107		7113.03	0.03333
7113.53	0.05262		7113.5	0.04762		7113.53	0.04737		7112.26	0.17784		7113.5	0.05028		7113.48	0.04071
7114	0.0593		7114	0.05257		7114.03	0.05277		7112.69	0.21471		7114	0.05814		7114.05	0.0449
7114.53	0.06196		7114.53	0.05454		7114.53	0.05499		7113.27	0.2449		7114.46	0.06537		7114.55	0.04736
7114.98	0.05999		7114.98	0.05333		7114.98	0.05368		7113.79	0.27155		7114.96	0.06704		7115.03	0.04749
7115.51	0.05637		7115.48	0.04914		7115.51	0.04934		7114.27	0.29621		7115.48	0.06557		7115.48	0.04362
7116.05	0.05432		7116.05	0.04554		7116.03	0.04573		7114.77	0.31754		7116.01	0.06506		7116.05	0.03992
7116.48	0.05475		7116.48	0.0444		7116.56	0.04478		7115.29	0.3347		7116.48	0.06621		7116.53	0.039
7117.06	0.05722		7117.06	0.04554		7117.06	0.04576		7115.84	0.34746		7117.01	0.06868		7117.06	0.03993
7117.56	0.06149		7117.53	0.0478		7117.56	0.04859		7116.29	0.35684		7117.46	0.07178		7117.56	0.0424
7118.03	0.06816		7118.06	0.05121		7118.06	0.0521		7116.79	0.36584		7118.03	0.07438		7118.06	0.04601
7118.54	0.0703		7118.51	0.0554		7118.54	0.05686		7117.34	0.37768		7118.54	0.07771		7118.56	0.05102
7119.06	0.07558		7119.04	0.0613		7119.06	0.0637		7117.8	0.39575		7119.04	0.08304		7119.06	0.05769
7119.54	0.08426		7119.51	0.06904		7119.54	0.07238		7118.32	0.42116		7119.51	0.09136		7119.56	0.06588
7120.09	0.09817		7120.06	0.08044		7120.09	0.08502		7118.85	0.45207		7120.06	0.10455		7120.02	0.0778
7120.59	0.11744		7120.54	0.09609		7120.59	0.10203		7119.32	0.48574		7120.59	0.12354		7120.61	0.09438
7121.09	0.14215		7121.11	0.11676		7121.09	0.1243		7119.85	0.51983		7121.07	0.15041		7121.14	0.11539
7121.62	0.17436		7121.62	0.14421		7121.64	0.15303		7120.35	0.55855		7121.62	0.18652		7121.64	0.14192
7122.12	0.21577		7122.14	0.18028		7122.16	0.1902		7120.85	0.59831		7122.09	0.23349		7122.14	0.17535
7122.64	0.2662		7122.67	0.22536		7122.64	0.23721		7121.4	0.63667		7122.62	0.29318		7122.62	0.21683
7123.15	0.32251		7123.15	0.27931		7123.15	0.2925		7121.9	0.67353		7123.15	0.36158		7123.15	0.2679
7123.65	0.38275		7123.65	0.33978		7123.65	0.35451		7122.43	0.70569		7123.6	0.43076		7123.65	0.32906
7124.15	0.44111		7124.15	0.39988		7124.1	0.41704		7122.93	0.73408		7124.12	0.49302		7124.17	0.39265
7124.65	0.50315		7124.63	0.46461		7124.68	0.48285		7123.41	0.75986		7124.65	0.55405		7124.68	0.46109
7125.15	0.5679		7125.13	0.53064		7125.15	0.55073		7123.91	0.78269		7125.13	0.61591		7125.18	0.52962
7125.68	0.63595		7125.61	0.59902		7125.68	0.6219		7124.44	0.80261		7125.66	0.6838		7125.7	0.59919
7126.13	0.70937		7126.16	0.67238		7126.18	0.6972		7124.91	0.82159		7126.16	0.75788		7126.16	0.67146
7126.61	0.78898		7126.71	0.7528		7126.71	0.77906		7125.44	0.8387		7126.66	0.83631		7126.68	0.74934
7127.16	0.86758		7127.14	0.83305		7127.16	0.85766		7125.92	0.85504		7127.11	0.91146		7127.16	0.82739
7127.64	0.95117		7127.62	0.92084		7127.64	0.94116		7126.42	0.8714		7127.59	0.98557		7127.64	0.91286
7128.1	1.03259		7128.12	1.00894		7128.07	1.02206		7126.88	0.88811		7128.05	1.05447		7128.12	0.99954
7128.65	1.1095		7128.6	1.09421		7128.65	1.099		7127.45	0.90502		7128.62	1.1207		7128.65	1.08595
7129.15	1.17892		7129.15	1.17232		7129.15	1.16811		7127.88	0.92411		7129.1	1.18071		7129.1	1.16647
7129.6	1.23722		7129.56	1.23806		7129.6	1.22406		7128.41	0.94462		7129.58	1.22744		7129.6	1.23584
7130.08	1.28869		7130.08	1.29415		7130.08	1.2711		7128.93	0.96587		7130.06	1.26249		7130.11	1.29687
7130.51	1.32841		7130.56	1.336		7130.59	1.30611		7129.39	0.98747		7130.51	1.28387		7130.56	1.34134
7131.06	1.3593		7131.04	1.36583		7131.06	1.33025		7129.84	1.00726		7131.06	1.29848		7131.06	1.3712
7131.52	1.38151		7131.54	1.3843		7131.52	1.34539		7130.35	1.02511		7131.5	1.31219		7131.54	1.38846
7131.98	1.39499		7131.98	1.39339		7131.98	1.35309		7130.85	1.03858		7131.95	1.32803		7131.98	1.39404
7132.48	1.40251		7132.45	1.39614		7132.48	1.35651		7131.33	1.04538		7132.45	1.34714		7132.5	1.39265
7132.98	1.40369		7133.01	1.39433		7132.93	1.35595		7131.78	1.04513		7132.91	1.36479		7133.03	1.38533
7133.49	1.3998		7133.49	1.3897		7133.49	1.35298		7132.22	1.0385		7133.49	1.37652		7133.49	1.37508
7133.97	1.39274		7133.92	1.38397		7133.94	1.34883		7132.74	1.02621		7133.92	1.37899		7133.94	1.36466
7134.42	1.38223		7134.44	1.37797		7134.47	1.34402		7133.27	1.0107		7134.44	1.37128		7134.4	1.35524
7135	1.37039		7135	1.37271		7135	1.33997		7133.77	0.99399		7134.97	1.3544		7135	1.34785
7135.48	1.35766		7135.48	1.36792		7135.48	1.33547		7134.28	0.97837		7135.48	1.3322		7135.5	1.34152
7135.93	1.34532		7135.96	1.36354		7135.96	1.3312		7134.76	0.96352		7135.91	1.3095		7135.96	1.33686
7136.46	1.33243		7136.46	1.35855		7136.46	1.32718		7135.24	0.95126		7136.44	1.28684		7136.44	1.33326
7136.96	1.3196		7136.91	1.35206		7136.96	1.32054		7135.74	0.94146		7136.94	1.26753		7136.91	1.32889
7137.49	1.30577		7137.44	1.34348		7137.52	1.31295		7136.24	0.93465		7137.42	1.25088		7137.52	1.32332
7137.95	1.29116		7137.97	1.3327		7137.99	1.30383		7136.75	0.93015		7137.95	1.23554		7137.97	1.31505
7138.5	1.27423		7138.45	1.31814		7138.5	1.29068		7137.25	0.9285		7138.45	1.21796		7138.48	1.30388
7139	1.25599		7139.03	1.30123		7139.03	1.2745		7137.78	0.92919		7138.98	1.19911		7139	1.2894
7139.51	1.23764		7139.51	1.28318		7139.51	1.2583		7138.23	0.93172		7139.48	1.17965		7139.53	1.27276
7139.99	1.21806		7140.01	1.26273		7139.99	1.23961		7138.76	0.93638		7139.96	1.15794		7140.01	1.25319
7140.52	1.19845		7140.49	1.24158		7140.42	1.22044		7139.32	0.9421		7140.47	1.13636		7140.49	1.233
7141.02	1.18034		7140.97	1.22151		7140.95	1.2013		7139.77	0.94793		7140.95	1.11632		7141	1.21308
7141.53	1.16218		7141.55	1.201		7141.55	1.1819		7140.28	0.95393		7141.45	1.0961		7141.48	1.19306
7142.05	1.14553		7142.08	1.18137		7142.05	1.16443		7140.78	0.95911		7142.03	1.07811		7142.05	1.17387
7142.56	1.13021		7142.58	1.16295		7142.58	1.14602		7141.28	0.96277		7142.56	1.06214		7142.56	1.15528
7143.09	1.11644		7143.06	1.1464		7143.06	1.12975		7141.84	0.96516		7143.04	1.0485		7143.09	1.13813
7143.62	1.10396		7143.52	1.12947		7143.62	1.11523		7142.34	0.96598		7143.55	1.03657		7143.59	1.12189
7144.1	1.09323		7144.07	1.11452		7144.07	1.10038		7142.82	0.96562		7144.07	1.0286		7144.07	1.10673
7144.6	1.08329		7144.6	1.09946		7144.6	1.08601		7143.35	0.96439		7144.56	1.0227		7144.56	1.09249
7145.06	1.07467		7145.08	1.08586		7145.11	1.07362		7143.88	0.96284		7145.08	1.01929		7145.06	1.07898
7145.59	1.06703		7145.56	1.07357		7145.59	1.0619		7144.36	0.96173		7145.59	1.01797		7145.61	1.06712
7146.05	1.05932		7146.09	1.06163		7146.14	1.05017		7144.84	0.96158		7146.09	1.01799		7146.14	1.05551
7146.62	1.05226		7146.62	1.05063		7146.62	1.03857		7145.37	0.96266		7146.62	1.01851		7146.65	1.04475
7147.1	1.04518		7147.06	1.04027		7147.13	1.03006		7145.83	0.96509		7147.1	1.01869		7147.1	1.035
7147.61	1.037		7147.61	1.02974		7147.61	1.01952		7146.43	0.9693		7147.59	1.01742		7147.63	1.0253
7148.14	1.02822		7148.07	1.0195		7148.16	1.00978		7146.89	0.97487		7148.12	1.0144		7148.12	1.01594
7148.62	1.0186		7148.62	1.01001		7148.62	1.00057		7147.37	0.98113		7148.55	1.00926		7148.62	1.00677
7149.1	1.00791		7149.1	0.99981		7149.13	0.99105		7147.9	0.98876		7149.06	1.00187		7149.1	0.99803
7149.59	0.99701		7149.59	0.99029		7149.59	0.98195		7148.4	0.99646		7149.54	0.99357		7149.59	0.98899
7150.09	0.98516		7150.09	0.97998		7150.09	0.97176		7148.86	1.0038		7150.09	0.98371		7150.11	0.98036
7150.57	0.97297		7150.57	0.96948		7150.6	0.96259		7149.37	1.01088		7150.57	0.97355		7150.6	0.97106
7151.05	0.9612		7151.05	0.95931		7151.01	0.95122		7149.85	1.01672		7151.03	0.96371		7151.01	0.96153
7151.56	0.94848		7151.54	0.94827		7151.54	0.94143		7150.35	1.02155		7151.54	0.95317		7151.56	0.95181
7152.04	0.93685		7152.02	0.93768		7152.04	0.93171		7150.84	1.02606		7152.02	0.94414		7152.04	0.94169
7152.52	0.92513		7152.48	0.92652		7152.52	0.92108		7151.32	1.02948		7152.48	0.93481		7152.52	0.93179
7152.98	0.91475		7152.98	0.91638		7152.98	0.91113		7151.85	1.03274		7152.98	0.92738		7153.01	0.92129
7153.44	0.90414		7153.44	0.90527		7153.44	0.90121		7152.28	1.03553		7153.42	0.91846		7153.42	0.91088
7153.95	0.89382		7153.95	0.89426		7153.95	0.89063		7152.74	1.03775		7153.92	0.91027		7153.97	0.90075
7154.45	0.88472		7154.43	0.88402		7154.43	0.88122		7153.22	1.03958		7154.4	0.90275		7154.48	0.89056
7154.94	0.87555		7154.96	0.87324		7154.96	0.87116		7153.73	1.04095		7154.94	0.89501		7154.96	0.88045
7155.42	0.86742		7155.42	0.86425		7155.44	0.8616		7154.21	1.04163		7155.42	0.88768		7155.47	0.87056
7155.93	0.85964		7155.88	0.85617		7155.93	0.85342		7154.72	1.04158		7155.9	0.88049		7155.97	0.861
7156.41	0.8531		7156.43	0.84691		7156.43	0.84653		7155.2	1.04086		7156.41	0.8738		7156.43	0.85188
7156.94	0.84671		7156.91	0.83744		7156.96	0.83821		7155.73	1.03968		7156.89	0.86605		7156.94	0.84368
7157.44	0.84114		7157.42	0.82996		7157.44	0.83108		7156.21	1.03823		7157.4	0.85873		7157.44	0.83615
7157.86	0.83575		7157.93	0.82308		7157.93	0.82544		7156.74	1.03675		7157.9	0.85216		7157.93	0.82894
7158.41	0.83169		7158.41	0.81742		7158.44	0.82076		7157.23	1.03547		7158.39	0.84677		7158.41	0.8228
7158.97	0.82793		7158.92	0.81256		7158.97	0.81678		7157.71	1.03421		7158.85	0.84167		7158.97	0.81759
7159.43	0.82488		7159.43	0.80883		7159.47	0.81351		7158.17	1.03339		7159.4	0.8382		7159.47	0.81305
7159.93	0.82277		7159.93	0.80587		7159.91	0.81089		7158.73	1.03303		7159.91	0.83567		7159.96	0.81004
7160.44	0.82098		7160.42	0.80399		7160.46	0.80936		7159.23	1.03278		7160.42	0.83403		7160.39	0.80756
7160.97	0.82048		7160.9	0.80287		7161	0.80909		7159.69	1.03246		7160.95	0.83301		7161	0.80677
7161.45	0.82045		7161.43	0.8028		7161.5	0.80984		7160.25	1.03244		7161.45	0.833		7161.48	0.80621
7161.99	0.82137		7161.96	0.80361		7162.01	0.81105		7160.73	1.03231		7161.94	0.83336		7161.99	0.80729
7162.47	0.82283		7162.42	0.80525		7162.47	0.81311		7161.26	1.03187		7162.45	0.83472		7162.49	0.80885
7163.56	0.82807		7163.51	0.81143		7163.56	0.8197		7161.67	1.03123		7163.49	0.8398		7163.49	0.81594
7164.62	0.8359		7164.55	0.82071		7164.57	0.82943		7162.28	1.03037		7164.55	0.84726		7164.6	0.82538
7165.61	0.84508		7165.59	0.83228		7165.61	0.84218		7162.74	1.0291		7165.61	0.85455		7165.61	0.83814
7166.61	0.85647		7166.61	0.84571		7166.63	0.85435		7163.82	1.02603		7166.53	0.86176		7166.61	0.85247
7167.62	0.87003		7167.62	0.86086		7167.65	0.86749		7164.86	1.02278		7167.6	0.87092		7167.6	0.8688
7168.62	0.88507		7168.62	0.8769		7168.66	0.88175		7165.93	1.01999		7168.62	0.88156		7168.62	0.88733
7169.63	0.90096		7169.63	0.89382		7169.61	0.89885		7166.87	1.01783		7169.68	0.89454		7169.68	0.90349
7170.6	0.91657		7170.63	0.9111		7170.6	0.91639		7167.91	1.01633		7170.58	0.9099		7170.63	0.92061
7171.57	0.93251		7171.6	0.92819		7171.6	0.93339		7168.91	1.01461		7171.57	0.92824		7171.65	0.93798
7172.59	0.94843		7172.57	0.94473		7172.59	0.94945		7169.9	1.01237		7172.57	0.94842		7172.57	0.95462
7173.56	0.96464		7173.54	0.96133		7173.56	0.96514		7170.87	1.00893		7173.54	0.97085		7173.56	0.97051
7174.53	0.9815		7174.51	0.97877		7174.53	0.98155		7171.89	1.00458		7174.53	0.99516		7174.56	0.98697
7175.5	0.99771		7175.45	0.9959		7175.48	0.99785		7172.83	0.99844		7175.5	1.01602		7175.52	1.0039
7176.42	1.00937		7176.47	1.00979		7176.47	1.00878		7173.85	0.99106		7176.42	1.03022		7176.52	1.01681
7177.4	1.0182		7177.44	1.01979		7177.52	1.01728		7174.73	0.98323		7177.37	1.04199		7177.47	1.02539
7178.46	1.02524		7178.44	1.02769		7178.49	1.02421		7175.74	0.9744		7178.44	1.05035		7178.49	1.03224
7179.48	1.03119		7179.44	1.0341		7179.48	1.02996		7176.76	0.96537		7179.44	1.05439		7179.51	1.03748
7180.48	1.03574		7180.45	1.03948		7180.48	1.03465		7177.66	0.95686		7180.41	1.05752		7180.5	1.04131
7181.5	1.03924		7181.48	1.04357		7181.5	1.03854		7178.66	0.95001		7181.48	1.06		7181.5	1.04467
7182.47	1.04174		7182.5	1.04657		7182.52	1.04172		7179.7	0.94506		7182.52	1.06136		7182.55	1.04664
7183.52	1.04316		7183.49	1.04853		7183.54	1.04232		7180.77	0.94296		7183.54	1.06073		7183.49	1.04784
7184.54	1.0435		7184.47	1.04961		7184.54	1.04339		7181.77	0.94313		7184.49	1.05943		7184.56	1.04765
7185.59	1.04354		7185.51	1.05021		7185.59	1.0441		7182.74	0.94485		7185.56	1.05777		7185.64	1.04948
7186.61	1.04397		7186.59	1.05072		7186.63	1.04403		7183.74	0.94805		7186.61	1.05579		7186.63	1.0472
7187.66	1.04621		7187.63	1.05124		7187.63	1.04387		7184.81	0.95287		7187.53	1.05381		7187.63	1.04697
7188.63	1.04732		7188.63	1.0515		7188.65	1.04572		7185.85	0.95923		7188.61	1.05253		7188.65	1.04703
7189.65	1.04852		7189.63	1.05161		7189.65	1.04403		7186.8	0.96761		7189.65	1.05134		7189.65	1.04852
7190.58	1.04762		7190.63	1.0511		7190.7	1.04364		7187.85	0.97651		7190.65	1.04946		7190.63	1.04675
7191.65	1.04256		7191.63	1.0506		7191.7	1.04381		7188.87	0.98606		7191.65	1.04707		7191.73	1.04601
7192.65	1.03947		7192.68	1.04934		7192.68	1.04314		7189.92	0.99552		7192.63	1.04381		7192.68	1.04519
7193.65	1.03761		7193.6	1.04751		7193.7	1.04265		7190.92	1.00572		7193.63	1.03987		7193.65	1.04386
7194.58	1.03566		7194.6	1.04565		7194.65	1.03992		7191.9	1.01579		7194.6	1.03551		7194.65	1.04227
7195.58	1.03402		7195.56	1.04317		7195.6	1.03855		7192.9	1.02464		7195.58	1.03115		7195.58	1.04038
7196.58	1.03222		7196.53	1.041		7196.58	1.03698		7193.9	1.03107		7196.51	1.02631		7196.6	1.03868
7197.46	1.03016		7197.48	1.03838		7197.51	1.03507		7194.85	1.03438		7197.51	1.02188		7197.51	1.03674
7198.49	1.02858		7198.46	1.03527		7198.53	1.03273		7195.85	1.03416		7198.41	1.01775		7198.53	1.03423
7199.41	1.0264		7199.46	1.03223		7199.54	1.03006		7196.82	1.03136		7199.49	1.01381		7199.51	1.03193
7200.51	1.02454		7200.44	1.02879		7200.54	1.02669		7197.75	1.0256		7200.49	1.009		7200.49	1.03065
7201.47	1.02231		7201.27	1.02495		7201.49	1.02403		7198.78	1.01833		7201.47	1.00403		7201.47	1.02714
7202.49	1.01984		7202.47	1.02157		7202.52	1.02021		7199.78	1.00975		7202.47	0.99892		7202.49	1.02233
7203.5	1.01699		7203.5	1.01746		7203.55	1.01774		7200.73	1.00006		7203.5	0.99382		7203.55	1.01911
7204.55	1.0143		7204.55	1.01311		7204.55	1.01314		7201.61	0.98952		7204.5	0.98919		7204.6	1.01581
7205.53	1.01121		7205.45	1.00932		7205.55	1.01014		7202.79	0.97862		7205.53	0.98473		7205.55	1.01201
7206.56	1.00763		7206.51	1.00571		7206.51	1.00604		7203.72	0.96727		7206.53	0.98127		7206.53	1.00819
7207.61	1.00432		7207.59	1.0021		7207.63	1.00083		7204.79	0.9564		7207.59	0.97876		7207.63	1.00481
7208.61	1.00103		7208.59	0.99803		7208.61	0.99684		7205.82	0.94693		7208.59	0.97642		7208.64	1.0014
7209.64	0.99792		7209.64	0.99452		7209.67	0.99328		7206.78	0.94023		7209.62	0.97508		7209.67	0.99782
7210.67	0.99511		7210.62	0.99107		7210.65	0.99002		7207.85	0.93748		7210.62	0.97398		7210.53	0.9962
7211.68	0.992		7211.73	0.98789		7211.7	0.9876		7208.93	0.93941		7211.68	0.97337		7211.7	0.99165
7212.68	0.98942		7212.66	0.98511		7212.66	0.98442		7209.91	0.94674		7212.71	0.97302		7212.68	0.98894
7213.66	0.98707		7213.64	0.98245		7213.66	0.98123		7210.92	0.9593		7213.66	0.97308		7213.66	0.98651
7214.67	0.98495		7214.65	0.98062		7214.67	0.97986		7211.92	0.97731		7214.65	0.97358		7214.7	0.98454
7215.65	0.98298		7215.65	0.97898		7215.65	0.97812		7212.98	0.99926		7215.65	0.97509		7215.68	0.98403
7216.59	0.98152		7216.56	0.97728		7216.69	0.97678		7213.96	1.02359		7216.59	0.97646		7216.69	0.98053
7217.59	0.98006		7217.57	0.97635		7217.59	0.97672		7214.92	1.04831		7217.57	0.97891		7217.59	0.97905
7218.55	0.97919		7218.48	0.97529		7218.58	0.97608		7215.97	1.07256		7218.55	0.98153		7218.55	0.97938
7219.48	0.97828		7219.48	0.97461		7219.53	0.97516		7216.88	1.09452		7219.51	0.98426		7219.53	0.97906
7220.52	0.97767		7220.49	0.97412		7220.52	0.97445		7217.86	1.1135		7220.49	0.98706		7220.47	0.9786
7221.45	0.97712		7221.48	0.97361		7221.53	0.97418		7218.85	1.12848		7221.48	0.98916		7221.5	0.9804
7222.51	0.9769		7222.51	0.97301		7222.51	0.97398		7219.73	1.13972		7222.44	0.99124		7222.44	0.97957
7223.49	0.97635		7223.49	0.97293		7223.49	0.97354		7220.79	1.14579		7223.4	0.99238		7223.49	0.976
7224.5	0.97628		7224.43	0.97256		7224.5	0.97333		7221.77	1.14704		7224.48	0.99327		7224.5	0.97267
7225.49	0.97622		7225.51	0.97231		7225.44	0.97262		7222.71	1.14277		7225.49	0.9939		7225.54	0.97344
7226.52	0.97553		7226.55	0.972		7226.52	0.97226		7223.76	1.13356		7226.5	0.99395		7226.52	0.97148
7227.56	0.97593		7227.56	0.97164		7227.51	0.97269		7224.82	1.12059		7227.51	0.99361		7227.56	0.97092
7228.52	0.97566		7228.52	0.97133		7228.52	0.97127		7225.78	1.10521		7228.54	0.99292		7228.47	0.96987
7229.58	0.9755		7229.58	0.97101		7229.58	0.9719		7226.82	1.08748		7229.55	0.99161		7229.6	0.96947
7230.61	0.9752		7230.61	0.97069		7230.61	0.97078		7227.75	1.06845		7230.61	0.99029		7230.64	0.96906
7231.57	0.97475		7231.65	0.97027		7231.62	0.97169		7228.84	1.04981		7231.62	0.98892		7231.72	0.96874
7232.64	0.97455		7232.64	0.97016		7232.64	0.97195		7229.87	1.03052		7232.64	0.98805		7232.64	0.9681
7233.65	0.97425		7233.62	0.96953		7233.67	0.97174		7230.91	1.01183		7233.65	0.98783		7233.7	0.96806
7234.63	0.97395		7234.63	0.96969		7234.68	0.97222		7231.97	0.99389		7234.63	0.98751		7234.71	0.96826
7235.62	0.97388		7235.67	0.96974		7235.72	0.9717		7232.91	0.97732		7235.65	0.98809		7235.69	0.96843
7236.46	0.97332		7236.63	0.96983		7236.66	0.97294		7233.94	0.96353		7236.63	0.98884		7236.66	0.96852
7237.6	0.97359		7237.6	0.96976		7237.55	0.97313		7234.88	0.95124		7237.6	0.98961		7237.65	0.96904
7238.61	0.97381		7238.64	0.97059		7238.64	0.97355		7235.97	0.94181		7238.61	0.99051		7238.64	0.97
7239.57	0.97402		7239.57	0.97115		7239.65	0.97423		7236.98	0.935		7239.6	0.99166		7239.57	0.97246
7240.54	0.97423		7240.51	0.97181		7240.56	0.9752		7237.92	0.93084		7240.56	0.99186		7240.51	0.97168
7241.48	0.97466		7241.48	0.97257		7241.43	0.97578		7238.88	0.92881		7241.43	0.99207		7241.5	0.97297
7242.47	0.97513		7242.54	0.97366		7242.54	0.97712		7239.67	0.92869		7242.44	0.99208		7242.49	0.97608
7243.48	0.97584		7243.48	0.97466		7243.48	0.97753		7240.86	0.93074		7243.48	0.99104		7243.36	0.97704
7244.42	0.97664		7244.47	0.97594		7244.45	0.97855		7241.77	0.93431		7244.45	0.99017		7244.45	0.97857
7245.44	0.97754		7245.51	0.97711		7245.31	0.97993		7242.74	0.93919		7245.44	0.98821		7245.39	0.97863
7246.43	0.97846		7246.48	0.97878		7246.48	0.98181		7243.76	0.94523		7246.43	0.98608		7246.43	0.98075
7247.52	0.98001		7247.52	0.98011		7247.54	0.98313		7244.79	0.95209		7247.47	0.98447		7247.54	0.98285
7248.46	0.98155		7248.51	0.98191		7248.51	0.9846		7245.69	0.95869		7248.48	0.98276		7248.56	0.98446
7249.53	0.98351		7249.4	0.98331		7249.5	0.98592		7246.77	0.96525		7249.5	0.98102		7249.38	0.98757
7250.52	0.98513		7250.52	0.9852		7250.44	0.98796		7247.79	0.97073		7250.44	0.97975		7250.52	0.99002
7251.56	0.98697		7251.56	0.98738		7251.61	0.98988		7248.81	0.97485		7251.53	0.97916		7251.58	0.99057
7252.63	0.98887		7252.6	0.98913		7252.53	0.99173		7249.82	0.97745		7252.58	0.979		7252.6	0.99278
7253.47	0.9904		7253.62	0.99137		7253.64	0.99391		7250.74	0.97817		7253.59	0.97926		7253.59	0.99467
7254.61	0.9929		7254.46	0.99285		7254.64	0.99609		7251.73	0.97736		7254.61	0.97985		7254.66	0.99718
7255.6	0.99501		7255.7	0.99537		7255.7	0.99877		7252.88	0.97542		7255.6	0.98101		7255.65	0.99922
7256.7	0.99736		7256.65	0.9978		7256.7	0.99984		7253.94	0.97272		7256.65	0.98259		7256.65	1.00281
7257.62	0.99945		7257.64	0.9998		7257.64	1.00209		7254.89	0.97004		7257.62	0.9847		7257.57	1.00284
7258.64	1.00147		7258.69	1.00177		7258.71	1.00374		7255.95	0.96767		7258.64	0.98741		7258.66	1.00518
7259.61	1.00361		7259.63	1.00361		7259.61	1.0061		7256.95	0.96662		7259.61	0.98988		7259.63	1.00712
7260.65	1.00581		7260.65	1.00562		7260.65	1.00747		7257.94	0.9669		7260.6	0.99294		7260.65	1.00887
7261.6	1.00792		7261.6	1.00731		7261.62	1.00963		7258.94	0.96854		7261.57	0.99564		7261.62	1.01008
7262.57	1.01015		7262.59	1.009		7262.59	1.01153		7259.9	0.97142		7262.54	0.99814		7262.59	1.0119
7264.38	1.01527		7264.41	1.01167		7264.46	1.01431		7260.92	0.97522		7264.41	1.00374		7264.41	1.0162
7266.38	1.01866		7266.38	1.0156		7266.4	1.01613		7261.82	0.97888		7266.38	1.00652		7266.38	1.01566
7268.37	1.01705		7268.34	1.01735		7268.39	1.02018		7262.84	0.98283		7268.37	1.00976		7268.39	1.01473
7270.41	1.02007		7270.41	1.01855		7270.41	1.02125		7264.68	0.98931		7270.36	1.01053		7270.44	1.01783
7272.48	1.02271		7272.46	1.01953		7272.46	1.02232		7266.65	0.99542		7272.33	1.01153		7272.46	1.01867
7274.53	1.02362		7274.53	1.02015		7274.51	1.02264		7268.67	1.00314		7274.48	1.01305		7274.41	1.01893
7276.48	1.02323		7276.55	1.02025		7276.58	1.02342		7270.71	1.01446		7276.55	1.0174		7276.55	1.01766
7278.63	1.02267		7278.63	1.01978		7278.68	1.02284		7272.71	1.02767		7278.53	1.02295		7278.65	1.0179
7280.6	1.02084		7280.63	1.01897		7280.6	1.02108		7274.78	1.03909		7280.55	1.02897		7280.6	1.01592
7282.53	1.01842		7282.53	1.01755		7282.6	1.02018		7276.73	1.04623		7282.51	1.02913		7282.56	1.01538
7284.53	1.01657		7284.51	1.01615		7284.53	1.01867		7278.85	1.05203		7284.46	1.029		7284.53	1.01334
7286.41	1.01429		7286.36	1.01416		7286.41	1.01684		7280.88	1.0591		7286.39	1.02843		7286.41	1.01264
7288.37	1.01216		7288.42	1.01246		7288.44	1.01475		7282.83	1.06769		7288.37	1.02726		7288.42	1.01123
7290.42	1.01022		7290.42	1.0103		7290.4	1.01302		7284.81	1.07686		7290.4	1.02408		7290.4	1.009
7292.45	1.00812		7292.4	1.00812		7292.43	1.01048		7286.64	1.08481		7292.43	1.0219		7292.43	1.00803
7294.46	1.00563		7294.39	1.00598		7294.46	1.00915		7288.64	1.08916		7294.46	1.01994		7294.51	1.00571
7296.5	1.003		7296.52	1.00384		7296.5	1.00727		7290.67	1.08614		7296.5	1.01765		7296.57	1.00523
7298.58	1.00137		7298.53	1.00199		7298.53	1.00505		7292.68	1.07424		7298.48	1.01457		7298.56	1.00271
7300.57	0.99934		7300.57	1.00021		7300.62	1.00352		7294.71	1.05671		7300.55	1.01098		7300.57	1.00163
7302.58	0.99752		7302.58	0.99877		7302.61	1.00117		7296.67	1.03668		7302.56	1.00688		7302.56	1.00014
7304.55	0.99621		7304.52	0.9973		7304.55	0.99985		7298.84	1.01824		7304.55	1.00303		7304.57	0.99867
7306.51	0.99527		7306.54	0.99614		7306.54	0.99852		7300.8	1.00238		7306.49	0.99888		7306.51	0.99833
7308.43	0.99465		7308.48	0.99534		7308.45	0.99674		7302.86	0.98977		7308.43	0.99513		7308.45	0.99669
7310.4	0.99435		7310.32	0.99437		7310.47	0.99477		7304.8	0.98028		7310.37	0.99133		7310.4	0.99664
7312.41	0.99427		7312.36	0.99394		7312.44	0.99591		7306.79	0.97363		7312.39	0.98759		7312.31	0.99575
7314.43	0.99433		7314.41	0.99346		7314.31	0.99539		7308.7	0.97009		7314.41	0.98384		7314.43	0.99511
7316.43	0.99449		7316.43	0.99322		7316.45	0.99311		7310.67	0.9691		7316.43	0.9801		7316.45	0.99542
7318.48	0.99483		7318.48	0.9932		7318.45	0.99278		7312.69	0.9703		7318.48	0.97728		7318.45	0.99418
7320.55	0.99505		7320.55	0.993		7320.5	0.99355		7314.66	0.97163		7320.47	0.97521		7320.52	0.99444
7322.52	0.9954		7322.52	0.99312		7322.52	0.99395		7316.68	0.97248		7322.52	0.97476		7322.55	0.99396
7324.6	0.99606		7324.57	0.99318		7324.57	0.99427		7318.73	0.97266		7324.55	0.97594		7324.57	0.99316
7326.55	0.99643		7326.6	0.99342		7326.55	0.9954		7320.78	0.97295		7326.58	0.97866		7326.55	0.9935
7328.53	0.99672		7328.5	0.99359		7328.55	0.99491		7322.8	0.97323		7328.5	0.98221		7328.53	0.9928
7330.46	0.99714		7330.51	0.99369		7330.48	0.99559		7324.83	0.97394		7330.43	0.98683		7330.48	0.99295
7332.41	0.99738		7332.41	0.9939		7332.41	0.99571		7326.83	0.97474		7332.36	0.99177		7332.39	0.99302
7334.34	0.99733		7334.34	0.99411		7334.42	0.99622		7328.76	0.9752		7334.34	0.99714		7334.36	0.99267
7336.32	0.99721		7336.3	0.99436		7336.4	0.99621		7330.66	0.97453		7336.35	1.0029		7336.37	0.99349
7338.35	0.99717		7338.41	0.99489		7338.38	0.99643		7332.61	0.97225		7338.35	1.00844		7338.38	0.99328
7340.41	0.99737		7340.36	0.99497		7340.41	0.99696		7334.65	0.96918		7340.41	1.01424		7340.41	0.9935
7342.48	0.99741		7342.48	0.99541		7342.48	0.99794		7336.63	0.96624		7342.45	1.01792		7342.48	0.9945
7344.51	0.9981		7344.51	0.99589		7344.51	0.99732		7338.66	0.96539		7344.54	1.0167		7344.51	0.99411
7346.58	0.99913		7346.5	0.99615		7346.58	0.99799		7340.69	0.96714		7346.53	1.01627		7346.53	0.99482
7348.57	0.99998		7348.52	0.99653		7348.59	0.99891		7342.73	0.97226		7348.57	1.01504		7348.59	0.99544
7350.51	1.00036		7350.53	0.99702		7350.51	0.99876		7344.77	0.98092		7350.51	1.01367		7350.51	0.99521
7352.49	1.00059		7352.47	0.9973		7352.52	0.99887		7346.83	0.9918		7352.42	1.01248		7352.49	0.99623
7354.39	1.00054		7354.39	0.99782		7354.39	0.99997		7348.82	1.00335		7354.36	1.01102		7354.41	0.99652
7356.3	1.00005		7356.33	0.99814		7356.33	0.99969		7350.73	1.01419		7356.3	1.01		7356.25	0.9967
7358.35	0.99949		7358.4	0.99854		7358.35	1.00112		7352.73	1.02413		7358.37	1.00834		7358.42	0.99801
7360.39	0.99871		7360.34	0.99899		7360.39	1.00036		7354.67	1.03332		7360.34	1.00669		7360.39	0.99831
7362.39	0.99842		7362.41	0.99939		7362.36	1.00102		7356.58	1.0418		7362.34	1.00543		7362.41	0.99875
7364.41	0.99865		7364.39	0.99963		7364.39	1.0018		7358.55	1.05002		7364.34	1.00377		7364.41	0.99992
7366.36	0.99887		7366.44	1.00021		7366.44	1.0024		7360.62	1.05739		7366.41	1.00197		7366.49	0.99999
7368.39	0.99967		7368.49	1.00071		7368.46	1.00327		7362.67	1.06333		7368.44	1.00107		7368.46	1.00043
7370.51	1.00094		7370.49	1.00115		7370.51	1.00294		7364.72	1.06764		7370.46	1.00031		7370.54	1.00197
7372.49	1.00112		7372.46	1.00174		7372.52	1.00383		7366.72	1.06918		7372.46	0.99919		7372.52	1.0011
7374.47	1.00146		7374.47	1.00206		7374.47	1.00306		7368.69	1.06795		7374.34	0.99804		7374.47	1.00134
7376.45	1.002		7376.4	1.00228		7376.42	1.00254		7370.74	1.06368		7376.42	0.99608		7376.42	1.00254
7378.32	1.00196		7378.35	1.00275		7378.35	1.00385		7372.77	1.05607		7378.3	0.99498		7378.35	1.00269
7380.33	1.00248		7380.33	1.00307		7380.3	1.00314		7374.6	1.04539		7380.28	0.99487		7380.33	1.00283
7382.31	1.0028		7382.31	1.00332		7382.34	1.00409		7376.68	1.03174		7382.26	0.99642		7382.31	1.00358
7384.4	1.00361		7384.37	1.0037		7384.35	1.00475		7378.63	1.01593		7384.32	0.99696		7384.32	1.00338
7386.28	1.0036		7386.38	1.004		7386.38	1.00448		7380.56	0.99909		7386.33	0.99562		7386.35	1.00321
7388.47	1.00417		7388.44	1.004		7388.44	1.00511		7382.57	0.98389		7388.39	0.99342		7388.47	1.00391
7390.45	1.00432		7390.45	1.00422		7390.48	1.00493		7384.53	0.97254		7390.45	0.99203		7390.51	1.00409
7392.52	1.00431		7392.52	1.00448		7392.36	1.00464		7386.59	0.96609		7392.47	0.99222		7392.47	1.00328
7394.51	1.00426		7394.53	1.00433		7394.51	1.00482		7388.7	0.96425		7394.51	0.99287		7394.53	1.00373
7396.45	1.00428		7396.5	1.0043		7396.47	1.00551		7390.77	0.96585		7396.45	0.9941		7396.52	1.00362
7398.44	1.00428		7398.33	1.00414		7398.44	1.00526		7392.68	0.96932		7398.41	0.99511		7398.46	1.00285
7400.35	1.0041		7400.38	1.00403		7400.38	1.00492		7394.74	0.97337		7400.35	0.99745		7400.35	1.00271
7402.35	1.00379		7402.32	1.00375		7402.32	1.00494		7396.73	0.97704		7402.32	1.00066		7402.37	1.00297
7404.23	1.00323		7404.29	1.00357		7404.36	1.00479		7398.75	0.9795		7404.18	1.00312		7404.36	1.00228
7406.31	1.00289		7406.33	1.00327		7406.31	1.00455		7400.56	0.98075		7406.28	1.00523		7406.33	1.00166
7408.38	1.00315		7408.38	1.00278		7408.36	1.00405		7402.58	0.98141		7408.33	1.00798		7408.38	1.00163
7410.35	1.00255		7410.33	1.00243		7410.41	1.00354		7404.62	0.982		7410.35	1.00992		7410.25	1.00161
7412.33	1.00174		7412.46	1.00216		7412.38	1.00287		7406.54	0.98296		7412.43	1.01147		7412.4	1.00028
7415.39	1.00085		7415.47	1.00148		7415.39	1.00209		7408.62	0.98411		7415.42	1.01269		7415.52	0.99941
7418.51	1.00016		7418.56	1.00086		7418.54	1.00125		7410.66	0.98567		7418.48	1.01295		7418.48	0.99948
7421.45	0.99945		7421.43	1.00036		7421.43	1.00039		7412.74	0.98714		7421.37	1.0123		7421.43	0.99837
7424.29	0.99914		7424.29	0.99966		7424.34	1.00037		7415.62	0.98886		7424.26	1.01052		7424.34	0.99829
7427.34	1.00017		7427.34	0.9994		7427.34	0.99898		7418.72	0.98925		7427.21	1.00869		7427.36	0.99928
7430.31	0.99757		7430.39	0.99898		7430.39	0.99827		7421.69	0.98782		7430.31	1.00585		7430.23	0.99625
7433.39	0.99772		7433.44	0.99837		7433.24	0.99813		7424.58	0.98463		7433.37	1.00293		7433.44	0.99739
7436.35	0.99753		7436.53	0.99819		7436.5	0.99727		7427.6	0.98217		7436.45	1.00016		7436.5	0.99666
7439.56	0.99805		7439.51	0.9979		7439.48	0.9977		7430.62	0.98212		7439.48	0.99716		7439.4	0.99655
7442.54	0.99806		7442.36	0.99743		7442.54	0.99756		7433.65	0.98424		7442.54	0.99443		7442.54	0.99668
7445.43	0.99768		7445.45	0.99787		7445.48	0.99763		7436.74	0.988		7445.45	0.992		7445.45	0.99639
7448.41	0.9978		7448.39	0.99796		7448.36	0.99774		7439.8	0.99383		7448.34	0.99046		7448.41	0.99686
7451.35	0.99782		7451.35	0.99805		7451.38	0.99745		7442.78	1.00196		7451.33	0.99001		7451.4	0.99691
7454.43	0.99794		7454.32	0.99802		7454.37	0.99743		7445.53	1.01031		7454.35	0.99018		7454.43	0.99673
7457.42	0.99785		7457.45	0.99825		7457.45	0.99836		7448.55	1.01738		7457.34	0.99088		7457.5	0.99734
7460.58	0.99841		7460.47	0.99857		7460.55	0.99807		7451.46	1.02207		7460.45	0.99227		7460.47	0.99705
7463.63	0.99862		7463.58	0.999		7463.55	0.99818		7454.53	1.02445		7463.55	0.9937		7463.58	0.99708
7466.56	0.99824		7466.61	0.9993		7466.56	0.99882		7457.71	1.02535		7466.5	0.99498		7466.53	0.99756
7469.51	0.99921		7469.51	0.99972		7469.51	0.99873		7460.81	1.02522		7469.46	0.9962		7469.48	0.99776
7472.44	1.00001		7472.44	1.00016		7472.47	0.99855		7463.87	1.02358		7472.41	0.99772		7472.47	0.99794
7475.42	1.00053		7475.4	1.0006		7475.42	0.99873		7466.85	1.01942		7475.4	0.99942		7475.4	0.99857
7478.36	1.00042		7478.46	1.00132		7478.36	0.99835		7469.75	1.01437		7478.38	1.00052		7478.3	0.99887
7481.48	1.00033		7481.4	1.0015		7481.48	0.99787		7472.68	1.00849		7481.4	1.00132		7481.53	0.99902
7484.6	1.00018		7484.6	1.00154		7484.58	0.99841		7475.5	1.00315		7484.55	1.00206		7484.66	0.99939
7487.62	1.00119		7487.68	1.00166		7487.68	0.99952		7478.68	0.9995		7487.62	1.0034		7487.68	1.00066
7490.57	0.9996		7490.62	1.00215		7490.62	0.99943		7481.72	0.99641		7490.54	1.00212		7490.62	0.99907
7493.6	1.00046		7493.54	1.00222		7493.54	1.00037		7484.9	0.99218		7493.52	1.00185		7493.6	1.00032
7496.52	1.00028		7496.33	1.00238		7496.49	1.0002		7487.92	0.9876		7496.47	1.00157		7496.33	1.00043
7499.44	1.00023		7499.47	1.00303		7499.44	1.00016		7490.89	0.98332		7499.31	1.00121		7499.55	1.00096
7502.5	1.00012		7502.53	1.00324		7502.5	1.00044		7493.83	0.98061		7502.5	1.00128		7502.53	1.00088
7505.54	1.00042		7505.59	1.00306		7505.57	1.0007		7496.76	0.97994		7505.49	1.00102		7505.57	1.00151
7508.5	1.00006		7508.71	1.00298		7508.68	1.00111		7499.76	0.98156		7508.6	1.00041		7508.68	1.00203
7511.67	1.00053		7511.67	1.00289		7511.62	1.00051		7502.58	0.98406		7511.62	0.99992		7511.54	1.00162
7514.64	1.00076		7514.66	1.0029		7514.61	1.00069		7505.83	0.98685		7514.58	0.99948		7514.69	1.00196
7517.47	1.00033		7517.58	1.00274		7517.63	1.00127		7508.95	0.98901		7517.63	0.99956		7517.6	1.00333
7520.54	1.00099		7520.52	1.0028		7520.52	1.00113		7511.97	0.98992		7520.52	0.99947		7520.52	1.004
7523.49	1.00103		7523.41	1.00282		7523.46	1.00105		7514.82	0.98993		7523.41	0.99943		7523.41	1.00387
7526.54	1.0013		7526.38	1.0028		7526.54	1.00067		7517.84	0.98977		7526.52	0.99978		7526.57	1.0036
7529.52	1.00195		7529.55	1.00284		7529.6	1.00111		7520.76	0.98992		7529.52	0.9996		7529.63	1.00415
7544.52	1.00401		7532.63	1.00284		7532.71	1.00135		7523.76	0.99078		7532.66	0.99971		7532.74	1.00382
7547.48	1.0041		7535.67	1.00287		7535.75	1.00088		7526.81	0.99208		7535.69	1.00015		7535.72	1.00313
7568.51	1.00494		7538.65	1.00282		7538.68	1.0001		7529.79	0.9937		7538.52	0.9998		7538.7	1.00275
7577.33	1.00336		7541.53	1.00277		7541.64	1.00011		7532.93	0.99555		7541.53	0.99982		7541.66	1.00271
7580.6	1.00314		7544.52	1.00288		7544.46	0.9996		7535.96	0.99642		7544.44	1.00037		7544.57	1.00301
7583.7	1.00262		7547.51	1.0029		7547.48	0.99958		7538.92	0.99672		7547.51	1.00052		7547.53	1.00313
7586.67	1.00257		7550.5	1.00295		7550.45	0.99774		7541.85	0.99651		7550.5	1.00097		7550.53	1.00297
7589.61	1.00222		7553.41	1.00279		7553.52	0.9975		7544.76	0.99656		7553.52	1.00106		7553.6	1.00284
7592.45	1.00209		7556.44	1.00267		7556.63	0.99815		7547.59	0.99658		7556.63	1.00119		7556.52	1.00253
7595.48	1.0023		7559.68	1.00286		7559.71	0.99777		7550.64	0.9974		7559.68	1.00134		7559.74	1.00247
7598.48	1.00226		7562.63	1.00279		7562.66	0.99907		7553.71	0.99951		7562.61	1.00143		7562.66	1.00256
7601.52	1.00325		7565.61	1.00286		7565.61	0.99939		7556.93	1.00245		7565.58	1.00199		7565.67	1.00312
7604.61	1.00262		7568.51	1.00285		7568.51	0.9992		7559.93	1.00561		7568.48	1.00138		7568.4	1.00253
7607.51	1.00177		7571.49	1.00275		7571.49	0.99957		7562.9	1.00821		7571.47	1.00151		7571.47	1.00275
7610.72	1.00203		7574.45	1.00244		7574.51	0.99948		7565.83	1.00989		7574.48	1.00139		7574.51	1.00248
7613.49	1.00149		7577.47	1.00234		7577.5	0.9989		7568.76	1.01029		7577.44	1.00142		7577.55	1.00221
7616.54	1.00176		7580.62	1.00236		7580.62	0.99903		7571.77	1.00947		7580.6	1.00134		7580.65	1.00256
7619.48	1.00195		7583.67	1.00224		7583.56	0.99945		7574.59	1.00709		7583.45	1.00097		7583.67	1.00259
7622.51	1.00184		7586.67	1.00205		7586.72	0.99971		7577.6	1.00407		7586.64	1.00127		7586.67	1.00263
7625.53	1.00197		7589.61	1.00195		7589.61	0.99965		7580.9	1.00076		7589.42	1.00122		7589.61	1.00257
7628.59	1.00168		7592.47	1.0019		7592.5	0.99938		7583.91	0.99768		7592.45	1.00129		7592.5	1.00238
7631.65	1.00142		7595.45	1.00197		7595.42	0.99961		7586.88	0.99573		7595.45	1.00103		7595.45	1.00209
7634.66	1.00149		7598.48	1.00188		7598.45	0.99948		7589.88	0.9947		7598.45	1.00084		7598.45	1.00195
7637.64	1.00168		7601.52	1.0017		7601.52	1.00003		7592.75	0.99441		7601.52	1.00071		7601.57	1.00231
7640.57	1.00234		7604.5	1.00162		7604.58	0.99968		7595.75	0.99499		7604.56	1.00039		7604.58	1.00223
7643.48	1.00211		7607.62	1.00157		7607.65	1.0007		7598.76	0.99565		7607.49	1.00019		7607.68	1.00234
7646.44	1.00155		7610.72	1.00164		7610.72	1.00044		7601.85	0.99662		7610.67	1.00039		7610.75	1.00237
7649.51	1.00147		7613.66	1.00161		7613.6	0.99933		7604.8	0.99673		7613.6	1.00055		7613.52	1.00225
7652.53	1.00127		7616.4	1.00139		7616.54	0.99821		7607.93	0.99617		7616.51	1.00086		7616.48	1.00236
7655.61	1.00121		7619.48	1.00163		7619.45	0.99893		7610.94	0.9951		7619.4	1.0014		7619.51	1.00264
7658.64	1.00143		7622.48	1.00185		7622.4	1.00087		7613.88	0.9942		7622.48	1.00192		7622.34	1.0027
7661.62	1.00126		7625.53	1.00202		7625.4	1.0012		7616.76	0.99398		7625.51	1.00235		7625.56	1.00297
7664.59	1.00131		7628.43	1.00191		7628.59	1.00151		7619.7	0.99465		7628.54	1.00256		7628.59	1.00454
7667.35	1.00087		7631.57	1.00205		7631.65	1.00171		7622.75	0.99593		7631.6	1.00269		7631.68	1.00457
7670.44	1.00135		7634.66	1.00224		7634.66	1.00166		7625.81	0.99733		7634.63	1.00263		7634.69	1.00453
7673.45	1.00146		7637.53	1.00224		7637.59	1.00195		7628.7	0.99803		7637.61	1.00226		7637.67	1.00357
7676.49	1.00122		7640.54	1.00241		7640.46	1.00161		7631.9	0.99838		7640.54	1.00195		7640.49	1.00308
7679.59	1.00127		7643.48	1.0026		7643.39	1.00163		7634.94	0.9979		7643.45	1.00225		7643.48	1.00238
7682.61	1.0008		7646.41	1.00217		7646.46	1.00233		7637.92	0.99686		7646.44	1.00063		7646.44	1.00235
7685.69	1.00078		7649.48	1.00229		7649.46	1.00231		7640.82	0.99591		7649.43	1.00055		7649.51	1.00273
7688.6	1.00057		7652.51	1.00238		7652.56	1.00255		7643.75	0.99485		7652.45	1.0002		7652.56	1.00278
7691.43	1.00046		7655.61	1.00226		7655.61	1.00269		7646.55	0.99396		7655.59	0.99988		7655.64	1.00295
7694.29	1.0003		7658.64	1.00231		7658.64	1.00264		7649.76	0.99364		7658.61	1.00036		7658.67	1.0029
7697.27	1.00018		7661.62	1.00218		7661.62	1.00292		7652.81	0.9937		7661.59	0.99987		7661.67	1.00289
7700.47	1.00122		7664.54	1.00208		7664.56	1.0028		7655.89	0.99401		7664.54	0.99996		7664.59	1.00291
7703.45	1.00428		7667.43	1.00197		7667.46	1.00296		7658.92	0.99448		7667.43	1.00005		7667.46	1.00286
7728.51	1.00356		7670.47	1.00196		7670.33	1.0026		7661.89	0.99537		7670.44	0.99989		7670.41	1.00279
7744.39	1.00293		7673.31	1.00169		7673.45	1.00266		7664.84	0.99647		7673.42	0.9998		7673.45	1.00274
7748.4	1.0009		7676.49	1.0018		7676.52	1.00292		7667.74	0.99774		7676.47	1.00005		7676.52	1.00276
7752.36	1.00017		7679.48	1.00167		7679.57	1.00306		7670.58	0.99931		7679.54	0.99992		7679.65	1.00268
7756.52	1.00044		7682.61	1.00168		7682.64	1.00285		7673.76	1.00073		7682.59	1.00022		7682.64	1.00272
7760.49	1.00006		7685.69	1.00165		7685.52	1.00329		7676.8	1.00201		7685.61	1.00031		7685.69	1.00271
7764.49	1.00095		7688.57	1.00152		7688.6	1.00337		7679.71	1.00337		7688.43	1.00048		7688.6	1.00253
7768.38	1.00019		7691.32	1.00116		7691.32	1.00334		7682.92	1.00434		7691.49	1.00074		7691.49	1.0025
7772.36	1.00132		7694.4	1.00123		7694.29	1.00366		7685.97	1.00491		7694.38	1.00102		7694.46	1.00259
7776.37	1.00209		7697.41	1.00111		7697.44	1.00342		7688.83	1.00461		7697.38	1.00132		7697.44	1.00247
7780.48	1.00081		7700.47	1.00106		7700.47	1.00398		7691.71	1.00428		7700.41	1.00171		7700.47	1.00244
7784.5	1.00036		7703.53	1.00097		7703.53	1.00279		7694.66	1.00367		7703.48	1.00196		7703.59	1.00234
7788.52	1.00203		7706.57	1.00075		7706.63	1.0027		7697.72	1.00323		7706.54	1.00212		7706.63	1.00203
7792.44	0.99987		7709.61	1.00069		7709.5	1.00272		7700.61	1.00264		7709.59	1.0021		7709.64	1.00195
7796.36	0.99886		7712.54	1.00062		7712.57	1.00229		7703.67	1.00237		7712.57	1.00237		7712.63	1.00175
7800.34	0.99843		7716.46	1.00075		7716.46	1.00129		7706.85	1.00196		7716.38	1.00264		7716.49	1.00151
7804.35	0.99818		7720.33	1.00055		7720.39	1.0016		7709.92	1.00154		7720.28	1.0026		7720.39	1.00142
7808.54	1.00196		7724.43	1.00062		7724.43	1.00155		7712.83	1.0008		7724.4	1.00271		7724.37	1.00137
7812.51	1.00386		7728.48	1.00038		7728.51	1.00174		7716.69	0.99992		7728.42	1.00231		7728.53	1.00137
7816.5	1.00324		7732.56	1.00049		7732.58	1.00196		7720.67	0.99945		7732.53	1.00211		7732.61	1.00108
7820.36	1.00005		7736.61	1.0003		7736.61	1.00123		7724.63	0.99908		7736.56	1.00193		7736.7	1.00101
7824.25	0.99862		7740.5	1.00017		7740.53	1.00079		7728.79	0.99939		7740.44	1.00151		7740.59	1.00099
7828.35	0.99817		7744.42	1.00009		7744.42	1.0005		7732.87	0.99957		7744.39	1.00128		7744.42	1.00094
7832.39	0.99699		7748.43	0.99993		7748.29	1.00056		7736.84	0.99988		7748.35	1.00083		7748.32	1.00142
7836.41	0.99644		7752.45	0.99979		7752.45	1.00069		7740.78	1.00004		7752.42	1.00054		7752.48	1.00173
7840.55	0.99608		7756.58	0.99968		7756.58	1.00092		7744.68	1.00017		7756.5	1.00012		7756.58	1.00073
7844.4	0.99623		7760.55	0.99959		7760.58	1.00069		7748.72	1.00042		7760.52	0.99972		7760.58	1.00021
7848.31	0.99621		7764.58	1		7764.58	0.99962		7752.73	1.0008		7764.52	1.00037		7764.58	1.00067
7852.32	0.99617		7768.35	0.99942		7768.38	0.99979		7756.87	1.00105		7768.35	0.99942		7768.44	0.99953
7856.36	0.99611		7772.39	0.99935		7772.33	1.00049		7760.78	1.00081		7772.39	0.99905		7772.42	0.99967
7860.46	0.99559		7776.29	0.99936		7776.37	1.00029		7764.81	1.00055		7776.37	0.99885		7776.43	0.99944
7864.51	0.99527		7780.48	0.99957		7780.45	0.99986		7768.64	1.00006		7780.45	0.99886		7780.53	0.99924
7868.51	0.99514		7784.56	0.99961		7784.56	1.00047		7772.62	0.99955		7784.5	0.99909		7784.56	0.99905
7872.27	0.99447		7788.52	1.00002		7788.52	1.00041		7776.72	0.99911		7788.49	1.00015		7788.58	0.99945
7876.18	0.99437		7792.44	0.99951		7792.47	1.00048		7780.71	0.99901		7792.41	0.99914		7792.47	0.99802
7880.31	0.99346		7796.33	0.99881		7796.36	0.99862		7784.84	0.99934		7796.33	0.99974		7796.33	0.99847
7884.38	0.99405		7800.25	0.99848		7800.36	0.99888		7788.75	0.99935		7800.31	0.99933		7800.34	0.99849
7888.45	0.99304		7804.38	0.99831		7804.26	0.99893		7792.67	0.99937		7804.29	0.99928		7804.32	0.99801
7892.44	0.99245		7808.51	0.99833		7808.54	0.99915		7796.64	0.99986		7808.43	0.99926		7808.51	0.99777
7896.37	0.99221		7812.53	0.99842		7812.53	0.99857		7800.62	1.00046		7812.51	0.99947		7812.48	0.99785
7900.34	0.99232		7816.44	0.99828		7816.47	0.99919		7804.67	1.00087		7816.36	0.99906		7816.42	0.99702
7904.26	0.99142		7820.3	0.99797		7820.3	0.9988		7808.69	1.00157		7820.27	0.99903		7820.33	0.99724
7908.35	0.99153		7824.34	0.99792		7824.34	0.99859		7812.82	1.00227		7824.34	0.99901		7824.34	0.99732
7912.39	0.99043		7828.38	0.9977		7828.29	0.99892		7816.76	1.00268		7828.23	0.99895		7828.29	0.99732
			7832.45	0.99748		7832.42	0.99799		7820.51	1.00283		7832.39	0.99873		7832.45	0.99691
			7836.47	0.99735		7836.5	0.99821		7824.6	1.00327		7836.38	0.99821		7836.52	0.99651
			7840.55	0.99711		7840.52	0.99776		7828.61	1.00349		7840.49	0.99822		7840.55	0.9962
			7844.43	0.99705		7844.34	0.99685		7832.74	1.00389		7844.34	0.99827		7844.34	0.99596
			7848.34	0.9968		7848.2	0.99749		7836.76	1.00414		7848.28	0.99784		7848.34	0.99577
			7852.23	0.99641		7852.32	0.99622		7840.78	1.00432		7852.2	0.99762		7852.35	0.99553
			7856.33	0.99635		7856.36	0.99624		7844.72	1.00444		7856.33	0.99755		7856.39	0.99537
			7860.49	0.99604		7860.38	0.99604		7848.61	1.0045		7860.38	0.99738		7860.52	0.99505
			7864.51	0.99596		7864.42	0.99533		7852.64	1.0043		7864.51	0.99725		7864.51	0.99469
			7868.51	0.99571		7868.51	0.99612		7856.62	1.0046		7868.42	0.99679		7868.51	0.99433
			7872.33	0.99533		7872.3	0.99552		7860.79	1.00429		7872.27	0.99673		7872.33	0.99401
			7876.27	0.99526		7876.3	0.99579		7864.75	1.00396		7876.18	0.99682		7876.21	0.99412
			7880.31	0.99493		7880.22	0.99521		7868.74	1.00369		7880.28	0.99672		7880.31	0.99409
			7884.38	0.9946		7884.38	0.99407		7872.59	1.00343		7884.26	0.99652		7884.32	0.99341
			7888.42	0.99414		7888.42	0.99435		7876.51	1.00331		7888.45	0.9963		7888.45	0.99256
			7892.5	0.99407		7892.5	0.99398		7880.6	1.00298		7892.5	0.9961		7892.56	0.99243
			7896.37	0.99369		7896.34	0.99306		7884.67	1.003		7896.34	0.99567		7896.37	0.9921
			7900.16	0.99355		7900.28	0.99291		7888.74	1.0027		7900.14	0.99562		7900.22	0.99169
			7904.17	0.99309		7904.2	0.99192		7892.77	1.0029		7904.17	0.99567		7904.2	0.99125
			7908.26	0.99281		7908.23	0.99184		7896.61	1.00251		7908.26	0.99547		7908.29	0.99098
			7912.33	0.99235		7912.39	0.99266		7900.55	1.00271		7912.33	0.99538		7912.39	0.99057
									7904.55	1.00239		7904.55	1.00239		7904.55	1.00239
									7908.62	1.00258		7908.62	1.00258		7908.62	1.00258
									7912.66	1.00253		7912.66	1.00253		7912.66	1.00253

## Sheet: Fig 5f
HFn-Fe			pfFn-Fe			pyFn-Fe			Fe foil			Fe2O3			FePO4
Distance (Å)	FTk3 x(k)		Distance (Å)	FTk3 x(k)		Distance (Å)	FTk3 x(k)		Distance (Å)	FTk3 x(k)		Distance (Å)	FTk3 x(k)		Distance (Å)	FTk3 x(k)
0	0.2576		0	0.14321		0	0.05846		0	1.48407		0	0.09097		0	0.25413
0.03068	0.25447		0.03068	0.13636		0.03068	0.06159		0.03068	1.47081		0.03068	0.08612		0.03068	0.25163
0.06136	0.24717		0.06136	0.11611		0.06136	0.06922		0.06136	1.43285		0.06136	0.07175		0.06136	0.24626
0.09204	0.24194		0.09204	0.08343		0.09204	0.07806		0.09204	1.37567		0.09204	0.04851		0.09204	0.24411
0.12272	0.24768		0.12272	0.04053		0.12272	0.08572		0.12272	1.30842		0.12272	0.01854		0.12272	0.25355
0.1534	0.27143		0.1534	0.02143		0.1534	0.0916		0.1534	1.24347		0.1534	0.0251		0.1534	0.2807
0.18408	0.31335		0.18408	0.07789		0.18408	0.09711		0.18408	1.19502		0.18408	0.06805		0.18408	0.32525
0.21476	0.36739		0.21476	0.14229		0.21476	0.10572		0.21476	1.17571		0.21476	0.11554		0.21476	0.38143
0.24544	0.42537		0.24544	0.20833		0.24544	0.12164		0.24544	1.19203		0.24544	0.16456		0.24544	0.44158
0.27612	0.47949		0.27612	0.27249		0.27612	0.14747		0.27612	1.24127		0.27612	0.21254		0.27612	0.49827
0.3068	0.52297		0.3068	0.33138		0.3068	0.18291		0.3068	1.31265		0.3068	0.25684		0.3068	0.5449
0.33748	0.55011		0.33748	0.38175		0.33748	0.22571		0.33748	1.39163		0.33748	0.29477		0.33748	0.57576
0.36816	0.55628		0.36816	0.42063		0.36816	0.27287		0.36816	1.46387		0.36816	0.32372		0.36816	0.5861
0.39883	0.53802		0.39883	0.44554		0.39883	0.32128		0.39883	1.51746		0.39883	0.34136		0.39883	0.57215
0.42951	0.49305		0.42951	0.45483		0.42951	0.36795		0.42951	1.54384		0.42951	0.34586		0.42951	0.53128
0.46019	0.42044		0.46019	0.44813		0.46019	0.41018		0.46019	1.5382		0.46019	0.33627		0.46019	0.46206
0.49087	0.32069		0.49087	0.4271		0.49087	0.44566		0.49087	1.49983		0.49087	0.31313		0.49087	0.36433
0.52155	0.19618		0.52155	0.39684		0.52155	0.47275		0.52155	1.43267		0.52155	0.27978		0.52155	0.23929
0.55223	0.05922		0.55223	0.36812		0.55223	0.49063		0.55223	1.34633		0.55223	0.24519		0.55223	0.08964
0.58291	0.13159		0.58291	0.35908		0.58291	0.4996		0.58291	1.25725		0.58291	0.22822		0.58291	0.08268
0.61359	0.30922		0.61359	0.38952		0.61359	0.50137		0.61359	1.18905		0.61359	0.25268		0.61359	0.26969
0.64427	0.49724		0.64427	0.46635		0.64427	0.49935		0.64427	1.16871		0.64427	0.32372		0.64427	0.46746
0.67495	0.6869		0.67495	0.58075		0.67495	0.4989		0.67495	1.21557		0.67495	0.42705		0.67495	0.66912
0.70563	0.87108		0.70563	0.71944		0.70563	0.50695		0.70563	1.32987		0.70563	0.54809		0.70563	0.86757
0.73631	1.04299		0.73631	0.87109		0.73631	0.53087		0.73631	1.49382		0.73631	0.67668		0.73631	1.05565
0.76699	1.1965		0.76699	1.02689		0.76699	0.57645		0.76699	1.68253		0.76699	0.80531		0.76699	1.22649
0.79767	1.32652		0.79767	1.17993		0.79767	0.64649		0.79767	1.87249		0.79767	0.92806		0.79767	1.37404
0.82835	1.42961		0.82835	1.32493		0.82835	0.74101		0.82835	2.04436		0.82835	1.04032		0.82835	1.49366
0.85903	1.50468		0.85903	1.45844		0.85903	0.85884		0.85903	2.18324		0.85903	1.13912		0.85903	1.58284
0.88971	1.55379		0.88971	1.57918		0.88971	0.99902		0.88971	2.27848		0.88971	1.22371		0.88971	1.64216
0.92039	1.58325		0.92039	1.68866		0.92039	1.16152		0.92039	2.32372		0.92039	1.29631		0.92039	1.67647
0.95107	1.60447		0.95107	1.79168		0.95107	1.34731		0.95107	2.31727		0.95107	1.36287		0.95107	1.69618
0.98175	1.63435		0.98175	1.89653		0.98175	1.55799		0.98175	2.26301		0.98175	1.43348		0.98175	1.71831
1.01243	1.69375		1.01243	2.01469		1.01243	1.79532		1.01243	2.17151		1.01243	1.52179		1.01243	1.76591
1.04311	1.80309		1.04311	2.15932		1.04311	2.06062		1.04311	2.0616		1.04311	1.6428		1.04311	1.86421
1.07379	1.97625		1.07379	2.34293		1.07379	2.35426		1.07379	1.96135		1.07379	1.8092		1.07379	2.03331
1.10447	2.2166		1.10447	2.57459		1.10447	2.67529		1.10447	1.90585		1.10447	2.02804		1.10447	2.28157
1.13515	2.51767		1.13515	2.85804		1.13515	3.02115		1.13515	1.9278		1.13515	2.29928		1.13515	2.60458
1.16583	2.86689		1.16583	3.1912		1.16583	3.38767		1.16583	2.0422		1.16583	2.61673		1.16583	2.98918
1.1965	3.24914		1.1965	3.56701		1.1965	3.76905		1.1965	2.23785		1.1965	2.96996		1.1965	3.41817
1.22718	3.64888		1.22718	3.97481		1.22718	4.15805		1.22718	2.48429		1.22718	3.34612		1.22718	3.8734
1.25786	4.05113		1.25786	4.40169		1.25786	4.54624		1.25786	2.74454		1.25786	3.73114		1.25786	4.33704
1.28854	4.44187		1.28854	4.8335		1.28854	4.92428		1.28854	2.98306		1.28854	4.11049		1.28854	4.79216
1.31922	4.8082		1.31922	5.25561		1.31922	5.28228		1.31922	3.16836		1.31922	4.46979		1.31922	5.22294
1.3499	5.13854		1.3499	5.65353		1.3499	5.61013		1.3499	3.27334		1.3499	4.79516		1.3499	5.61485
1.38058	5.42269		1.38058	6.01334		1.38058	5.89796		1.38058	3.27528		1.38058	5.07373		1.38058	5.95485
1.41126	5.65207		1.41126	6.32215		1.41126	6.13642		1.41126	3.15617		1.41126	5.29392		1.41126	6.23162
1.44194	5.81978		1.44194	6.56847		1.44194	6.31712		1.44194	2.9038		1.44194	5.44592		1.44194	6.43578
1.47262	5.92074		1.47262	6.74254		1.47262	6.43293		1.47262	2.51487		1.47262	5.52197		1.47262	6.56011
1.5033	5.95179		1.5033	6.83664		1.5033	6.47829		1.5033	2.00465		1.5033	5.5167		1.5033	6.59969
1.53398	5.91171		1.53398	6.84534		1.53398	6.44944		1.53398	1.44759		1.53398	5.42736		1.53398	6.55204
1.56466	5.8012		1.56466	6.7657		1.56466	6.34461		1.56466	1.15012		1.56466	5.25398		1.56466	6.41719
1.59534	5.62285		1.59534	6.59733		1.59534	6.16416		1.59534	1.61739		1.59534	4.99945		1.59534	6.19762
1.62602	5.38099		1.62602	6.34248		1.62602	5.91058		1.62602	2.64175		1.62602	4.6695		1.62602	5.89822
1.6567	5.08158		1.6567	6.00593		1.6567	5.58848		1.6567	3.92756		1.6567	4.27258		1.6567	5.52609
1.68738	4.73201		1.68738	5.59491		1.68738	5.20447		1.68738	5.37519		1.68738	3.81965		1.68738	5.09032
1.71806	4.34083		1.71806	5.11883		1.71806	4.767		1.71806	6.93868		1.71806	3.32387		1.71806	4.60172
1.74874	3.91753		1.74874	4.58904		1.74874	4.28609		1.74874	8.5844		1.74874	2.80019		1.74874	4.07246
1.77942	3.47222		1.77942	4.01844		1.77942	3.77302		1.77942	10.2817		1.77942	2.26486		1.77942	3.51567
1.8101	3.01536		1.8101	3.42109		1.8101	3.24002		1.8101	12.0004		1.8101	1.73491		1.8101	2.94505
1.84078	2.55749		1.84078	2.81174		1.84078	2.69986		1.84078	13.7108		1.84078	1.22756		1.84078	2.37445
1.87146	2.10884		1.87146	2.20539		1.87146	2.1655		1.87146	15.3836		1.87146	0.75954		1.87146	1.81739
1.90214	1.67915		1.90214	1.61679		1.90214	1.64974		1.90214	16.9909		1.90214	0.34663		1.90214	1.28675
1.93282	1.27734		1.93282	1.05999		1.93282	1.16506		1.93282	18.5065		1.93282	0.02543		1.93282	0.79435
1.9635	0.91129		1.9635	0.54788		1.9635	0.72429		1.9635	19.9066		1.9635	0.26698		1.9635	0.35109
1.99418	0.58769		1.99418	0.0927		1.99418	0.34713		1.99418	21.1705		1.99418	0.44787		1.99418	0.05393
2.02485	0.31204		2.02485	0.30004		2.02485	0.16116		2.02485	22.2809		2.02485	0.54538		2.02485	0.36446
2.05553	0.09199		2.05553	0.61844		2.05553	0.34752		2.05553	23.2242		2.05553	0.57454		2.05553	0.61973
2.08621	0.09877		2.08621	0.8599		2.08621	0.54498		2.08621	23.9909		2.08621	0.58011		2.08621	0.80536
2.11689	0.21776		2.11689	1.02226		2.11689	0.68532		2.11689	24.5755		2.11689	0.65145		2.11689	0.92095
2.14757	0.29369		2.14757	1.1062		2.14757	0.76365		2.14757	24.9765		2.14757	0.87176		2.14757	0.96858
2.17825	0.33261		2.17825	1.1153		2.17825	0.78315		2.17825	25.1958		2.17825	1.24391		2.17825	0.95254
2.20893	0.35059		2.20893	1.05631		2.20893	0.75167		2.20893	25.2389		2.20893	1.73204		2.20893	0.87916
2.23961	0.37393		2.23961	0.93988		2.23961	0.68271		2.23961	25.1139		2.23961	2.30404		2.23961	0.7569
2.27029	0.43281		2.27029	0.78301		2.27029	0.59911		2.27029	24.8312		2.27029	2.93418		2.27029	0.59711
2.30097	0.54285		2.30097	0.61665		2.30097	0.5391		2.30097	24.4025		2.30097	3.59954		2.30097	0.41785
2.33165	0.69904		2.33165	0.50534		2.33165	0.55111		2.33165	23.8406		2.33165	4.27837		2.33165	0.26573
2.36233	0.88783		2.36233	0.54082		2.36233	0.65446		2.36233	23.1584		2.36233	4.94964		2.36233	0.27254
2.39301	1.09584		2.39301	0.72161		2.39301	0.82277		2.39301	22.3686		2.39301	5.59326		2.39301	0.44455
2.42369	1.31157		2.42369	0.96959		2.42369	1.021		2.42369	21.4831		2.42369	6.19048		2.42369	0.65897
2.45437	1.5251		2.45437	1.23363		2.45437	1.22432		2.45437	20.5127		2.45437	6.72445		2.45437	0.87251
2.48505	1.72778		2.48505	1.48761		2.48505	1.41631		2.48505	19.4674		2.48505	7.18068		2.48505	1.06943
2.51573	1.91206		2.51573	1.71583		2.51573	1.58551		2.51573	18.3558		2.51573	7.5476		2.51573	1.24092
2.54641	2.07149		2.54641	1.90762		2.54641	1.72372		2.54641	17.1859		2.54641	7.81699		2.54641	1.38127
2.57709	2.20075		2.57709	2.05554		2.57709	1.82525		2.57709	15.9653		2.57709	7.98429		2.57709	1.48692
2.60777	2.29571		2.60777	2.15477		2.60777	1.88655		2.60777	14.7017		2.60777	8.04891		2.60777	1.55617
2.63845	2.3535		2.63845	2.20283		2.63845	1.90603		2.63845	13.403		2.63845	8.01434		2.63845	1.58907
2.66913	2.37248		2.66913	2.19943		2.66913	1.88393		2.66913	12.0785		2.66913	7.88825		2.66913	1.58724
2.69981	2.35232		2.69981	2.1463		2.69981	1.82213		2.69981	10.7388		2.69981	7.68237		2.69981	1.55369
2.73049	2.29393		2.73049	2.047		2.73049	1.72393		2.73049	9.39656		2.73049	7.41226		2.73049	1.49267
2.76117	2.1994		2.76117	1.90666		2.76117	1.59391		2.76117	8.06685		2.76117	7.09689		2.76117	1.40939
2.79184	2.07195		2.79184	1.73175		2.79184	1.43756		2.79184	6.76822		2.79184	6.75787		2.79184	1.30975
2.82252	1.91582		2.82252	1.5297		2.82252	1.26112		2.82252	5.52416		2.82252	6.41825		2.82252	1.20007
2.8532	1.73617		2.8532	1.30864		2.8532	1.07121		2.8532	4.36688		2.8532	6.1007		2.8532	1.08666
2.88388	1.53902		2.88388	1.07701		2.88388	0.87466		2.88388	3.34617		2.88388	5.8249		2.88388	0.97545
2.91456	1.33121		2.91456	0.84324		2.91456	0.67829		2.91456	2.54787		2.91456	5.60465		2.91456	0.87143
2.94524	1.12054		2.94524	0.61549		2.94524	0.48897		2.94524	2.10626		2.94524	5.44521		2.94524	0.77812
2.97592	0.91619		2.97592	0.40147		2.97592	0.31466		2.97592	2.10609		2.97592	5.34213		2.97592	0.69705
3.0066	0.72986		3.0066	0.20919		3.0066	0.17123		3.0066	2.42043		3.0066	5.2823		3.0066	0.62752
3.03728	0.57773		3.03728	0.06331		3.03728	0.12147		3.03728	2.84328		3.03728	5.24691		3.03728	0.56693
3.06796	0.48116		3.06796	0.12543		3.06796	0.19538		3.06796	3.2478		3.06796	5.21514		3.06796	0.51168
3.09864	0.45576		3.09864	0.23138		3.09864	0.28827		3.09864	3.57519		3.09864	5.16748		3.09864	0.45839
3.12932	0.48988		3.12932	0.31049		3.12932	0.36834		3.12932	3.80062		3.12932	5.08793		3.12932	0.40507
3.16	0.55201		3.16	0.3606		3.16	0.43103		3.16	3.91682		3.16	4.9652		3.16	0.35207
3.19068	0.61641		3.19068	0.38436		3.19068	0.47685		3.19068	3.92775		3.19068	4.79304		3.19068	0.3031
3.22136	0.66905		3.22136	0.38713		3.22136	0.50801		3.22136	3.8466		3.22136	4.57014		3.22136	0.26609
3.25204	0.70363		3.25204	0.37717		3.25204	0.52748		3.25204	3.69578		3.25204	4.29981		3.25204	0.25184
3.28272	0.71818		3.28272	0.36575		3.28272	0.53842		3.28272	3.50793		3.28272	3.98953		3.28272	0.26669
3.3134	0.71349		3.3134	0.36579		3.3134	0.54371		3.3134	3.3268		3.3134	3.65052		3.3134	0.30556
3.34408	0.6923		3.34408	0.38714		3.34408	0.54559		3.34408	3.20499		3.34408	3.29733		3.34408	0.35709
3.37476	0.65896		3.37476	0.4313		3.37476	0.54547		3.37476	3.19387		3.37476	2.94737		3.37476	0.41118
3.40544	0.61931		3.40544	0.49181		3.40544	0.54392		3.40544	3.32498		3.40544	2.62024		3.40544	0.46086
3.43612	0.58033		3.43612	0.55935		3.43612	0.54093		3.43612	3.59599		3.43612	2.3362		3.43612	0.50162
3.4668	0.54953		3.4668	0.62535		3.4668	0.53631		3.4668	3.97524		3.4668	2.11296		3.4668	0.53076
3.49748	0.53339		3.49748	0.68318		3.49748	0.53018		3.49748	4.41848		3.49748	1.96036		3.49748	0.54702
3.52816	0.53521		3.52816	0.72812		3.52816	0.5233		3.52816	4.88221		3.52816	1.87508		3.52816	0.55047
3.55884	0.55374		3.55884	0.75717		3.55884	0.51731		3.55884	5.32897		3.55884	1.83997		3.55884	0.54248
3.58952	0.58398		3.58952	0.76893		3.58952	0.5146		3.58952	5.72801		3.58952	1.82989		3.58952	0.52575
3.62019	0.61946		3.62019	0.76343		3.62019	0.51783		3.62019	6.05451		3.62019	1.81956		3.62019	0.50431
3.65087	0.65412		3.65087	0.74215		3.65087	0.52916		3.65087	6.28868		3.65087	1.78869		3.65087	0.48327
3.68155	0.68329		3.68155	0.70793		3.68155	0.5494		3.68155	6.41513		3.68155	1.72357		3.68155	0.46827
3.71223	0.7038		3.71223	0.66495		3.71223	0.57751		3.71223	6.42259		3.71223	1.61661		3.71223	0.46418
3.74291	0.71394		3.74291	0.61862		3.74291	0.61082		3.74291	6.30383		3.74291	1.4654		3.74291	0.47337
3.77359	0.71321		3.77359	0.57532		3.77359	0.64559		3.77359	6.05584		3.77359	1.27174		3.77359	0.49484
3.80427	0.70217		3.80427	0.54154		3.80427	0.67775		3.80427	5.6804		3.80427	1.04111		3.80427	0.52472
3.83495	0.68222		3.83495	0.52236		3.83495	0.70335		3.83495	5.18541		3.83495	0.78307		3.83495	0.55783
3.86563	0.65543		3.86563	0.51954		3.86563	0.719		3.86563	4.58769		3.86563	0.51562		3.86563	0.58912
3.89631	0.6243		3.89631	0.53069		3.89631	0.72204		3.89631	3.91984		3.89631	0.29661		3.89631	0.61437
3.92699	0.59147		3.92699	0.55031		3.92699	0.71065		3.92699	3.24674		3.92699	0.32322		3.92699	0.63051
3.95767	0.55936		3.95767	0.57196		3.95767	0.68396		3.95767	2.70247		3.95767	0.56211		3.95767	0.63561
3.98835	0.52982		3.98835	0.58987		3.98835	0.64208		3.98835	2.52124		3.98835	0.83618		3.98835	0.62886
4.01903	0.50378		4.01903	0.59977		4.01903	0.58619		4.01903	2.88625		4.01903	1.10033		4.01903	0.61052
4.04971	0.48103		4.04971	0.59892		4.04971	0.51865		4.04971	3.70479		4.04971	1.33913		4.04971	0.58188
4.08039	0.46032		4.08039	0.5861		4.08039	0.44332		4.08039	4.78192		4.08039	1.54384		4.08039	0.54526
4.11107	0.43975		4.11107	0.56139		4.11107	0.36631		4.11107	5.98885		4.11107	1.70882		4.11107	0.50397
4.14175	0.41713		4.14175	0.52609		4.14175	0.29761		4.14175	7.2525		4.14175	1.83072		4.14175	0.46229
4.17243	0.39056		4.17243	0.48258		4.17243	0.25304		4.17243	8.52591		4.17243	1.90831		4.17243	0.42526
4.20311	0.35868		4.20311	0.43436		4.20311	0.2489		4.20311	9.77405		4.20311	1.94242		4.20311	0.39798
4.23379	0.3209		4.23379	0.38601		4.23379	0.28392		4.23379	10.968		4.23379	1.93592		4.23379	0.38419
4.26447	0.27757		4.26447	0.34313		4.26447	0.33979		4.26447	12.0825		4.26447	1.89373		4.26447	0.38464
4.29515	0.23021		4.29515	0.31166		4.29515	0.39972		4.29515	13.0955		4.29515	1.82278		4.29515	0.39658
4.32583	0.18209		4.32583	0.29602		4.32583	0.4536		4.32583	13.9876		4.32583	1.73204		4.32583	0.41503
4.35651	0.13999		4.35651	0.29654		4.35651	0.49561		4.35651	14.7423		4.35651	1.63238		4.35651	0.43465
4.38719	0.11708		4.38719	0.30882		4.38719	0.52233		4.38719	15.3459		4.38719	1.53625		4.38719	0.45096
4.41786	0.12611		4.41786	0.32624		4.41786	0.53188		4.41786	15.7883		4.41786	1.45666		4.41786	0.46074
4.44854	0.15963		4.44854	0.34268		4.44854	0.52354		4.44854	16.0623		4.44854	1.40517		4.44854	0.46197
4.47922	0.20169		4.47922	0.35373		4.47922	0.49755		4.47922	16.1647		4.47922	1.38903		4.47922	0.45367
4.5099	0.24272		4.5099	0.35663		4.5099	0.45499		4.5099	16.0953		4.5099	1.40883		4.5099	0.43573
4.54058	0.27779		4.54058	0.35002		4.54058	0.39766		4.54058	15.8577		4.54058	1.45849		4.54058	0.40881
4.57126	0.30406		4.57126	0.33364		4.57126	0.32805		4.57126	15.4591		4.57126	1.52774		4.57126	0.37414
4.60194	0.31978		4.60194	0.30808		4.60194	0.24926		4.60194	14.9094		4.60194	1.60533		4.60194	0.33351
4.63262	0.32398		4.63262	0.27467		4.63262	0.16538		4.63262	14.2219		4.63262	1.68119		4.63262	0.28918
4.6633	0.31634		4.6633	0.23539		4.6633	0.08447		4.6633	13.4124		4.6633	1.7474		4.6633	0.24389
4.69398	0.2971		4.69398	0.19294		4.69398	0.05538		4.69398	12.4988		4.69398	1.79834		4.69398	0.20101
4.72466	0.26712		4.72466	0.15113		4.72466	0.11974		4.72466	11.5013		4.72466	1.83045		4.72466	0.16473
4.75534	0.22782		4.75534	0.11584		4.75534	0.19492		4.75534	10.4414		4.75534	1.84195		4.75534	0.13985
4.78602	0.18138		4.78602	0.09623		4.78602	0.26365		4.78602	9.34183		4.78602	1.83248		4.78602	0.12979
4.8167	0.13136		4.8167	0.09911		4.8167	0.32178		4.8167	8.22673		4.8167	1.80283		4.8167	0.13295
4.84738	0.08589		4.84738	0.1179		4.84738	0.36711		4.84738	7.12133		4.84738	1.75471		4.84738	0.14327
4.87806	0.06931		4.87806	0.14111		4.87806	0.39836		4.87806	6.0529		4.87806	1.69046		4.87806	0.15469
4.90874	0.09994		4.90874	0.16185		4.90874	0.41497		4.90874	5.05218		4.90874	1.61287		4.90874	0.16337
4.93942	0.14916		4.93942	0.17695		4.93942	0.41706		4.93942	4.15632		4.93942	1.525		4.93942	0.16747
4.9701	0.1997		4.9701	0.18509		4.9701	0.40539		4.9701	3.41293		4.9701	1.43004		4.9701	0.1664
5.00078	0.24586		5.00078	0.186		5.00078	0.38133		5.00078	2.88043		5.00078	1.33115		5.00078	0.16045
5.03146	0.28483		5.03146	0.18012		5.03146	0.34683		5.03146	2.60909		5.03146	1.23136		5.03146	0.1505
5.06214	0.31488		5.06214	0.16848		5.06214	0.30434		5.06214	2.59547		5.06214	1.13352		5.06214	0.13788
5.09282	0.33492		5.09282	0.15268		5.09282	0.25688		5.09282	2.7652		5.09282	1.04026		5.09282	0.12428
5.1235	0.34439		5.1235	0.13485		5.1235	0.20818		5.1235	3.02196		5.1235	0.95391		5.1235	0.11157
5.15418	0.34321		5.15418	0.11778		5.15418	0.16315		5.15418	3.29306		5.15418	0.87649		5.15418	0.10155
5.18486	0.33172		5.18486	0.10474		5.18486	0.12877		5.18486	3.53553		5.18486	0.80965		5.18486	0.09537
5.21553	0.31073		5.21553	0.09861		5.21553	0.11322		5.21553	3.72704		5.21553	0.75457		5.21553	0.09294
5.24621	0.28137		5.24621	0.10005		5.24621	0.11821		5.24621	3.85765		5.24621	0.71183		5.24621	0.09293
5.27689	0.2451		5.27689	0.1068		5.27689	0.13458		5.27689	3.92474		5.27689	0.68132		5.27689	0.09347
5.30757	0.20366		5.30757	0.11536		5.30757	0.15209		5.30757	3.93018		5.30757	0.66216		5.30757	0.09286
5.33825	0.159		5.33825	0.12274		5.33825	0.16486		5.33825	3.87871		5.33825	0.65287		5.33825	0.08995
5.36893	0.11332		5.36893	0.12703		5.36893	0.17016		5.36893	3.77693		5.36893	0.65154		5.36893	0.08428
5.39961	0.06959		5.39961	0.1272		5.39961	0.16707		5.39961	3.63268		5.39961	0.65615		5.39961	0.07604
5.43029	0.0355		5.43029	0.12296		5.43029	0.15586		5.43029	3.45467		5.43029	0.66481		5.43029	0.06621
5.46097	0.03803		5.46097	0.11466		5.46097	0.13777		5.46097	3.25213		5.46097	0.67593		5.46097	0.05687
5.49165	0.06563		5.49165	0.10327		5.49165	0.11531		5.49165	3.03466		5.49165	0.68827		5.49165	0.05161
5.52233	0.09239		5.52233	0.0905		5.52233	0.09315		5.52233	2.81209		5.52233	0.70099		5.52233	0.05406
5.55301	0.11332		5.55301	0.07901		5.55301	0.07987		5.55301	2.59426		5.55301	0.71356		5.55301	0.06431
5.58369	0.12721		5.58369	0.07237		5.58369	0.08492		5.58369	2.39069		5.58369	0.72571		5.58369	0.07919
5.61437	0.13382		5.61437	0.07349		5.61437	0.1067		5.61437	2.2101		5.61437	0.73733		5.61437	0.09562
5.64505	0.13354		5.64505	0.08202		5.64505	0.13589		5.64505	2.05945		5.64505	0.74842		5.64505	0.11157
5.67573	0.12743		5.67573	0.0948		5.67573	0.16572		5.67573	1.94289		5.67573	0.75896		5.67573	0.12574
5.70641	0.11733		5.70641	0.10849		5.70641	0.19236		5.70641	1.86069		5.70641	0.76888		5.70641	0.13733
5.73709	0.10616		5.73709	0.12071		5.73709	0.21352		5.73709	1.80897		5.73709	0.77802		5.73709	0.1459
5.76777	0.09823		5.76777	0.12994		5.76777	0.22772		5.76777	1.78043		5.76777	0.78607		5.76777	0.15129
5.79845	0.09829		5.79845	0.13525		5.79845	0.23413		5.79845	1.76592		5.79845	0.79264		5.79845	0.15363
5.82913	0.10854		5.82913	0.13619		5.82913	0.23239		5.82913	1.75626		5.82913	0.79724		5.82913	0.15328
5.85981	0.12699		5.85981	0.13264		5.85981	0.22264		5.85981	1.74346		5.85981	0.79936		5.85981	0.15082
5.89049	0.14975		5.89049	0.12483		5.89049	0.20548		5.89049	1.72152		5.89049	0.79849		5.89049	0.14699
5.92117	0.17339		5.92117	0.11324		5.92117	0.18193		5.92117	1.68668		5.92117	0.79422		5.92117	0.14263
5.95185	0.19547		5.95185	0.09858		5.95185	0.15353		5.95185	1.6374		5.95185	0.78624		5.95185	0.13854
5.98253	0.21428		5.98253	0.08181		5.98253	0.12252		5.98253	1.57428		5.98253	0.77437		5.98253	0.13532
6.0132	0.2287		6.0132	0.06414		6.0132	0.09254		6.0132	1.50001		6.0132	0.75861		6.0132	0.13332
6.04388	0.23807		6.04388	0.04721		6.04388	0.07059		6.04388	1.41925		6.04388	0.73913		6.04388	0.13246
6.07456	0.24217		6.07456	0.03368		6.07456	0.06727		6.07456	1.33858		6.07456	0.71623		6.07456	0.13235
6.10524	0.24112		6.10524	0.02784		6.10524	0.08327		6.10524	1.26612		6.10524	0.69038		6.10524	0.13238
6.13592	0.23544		6.13592	0.03115		6.13592	0.10731		6.13592	1.2108		6.13592	0.66215		6.13592	0.13188
6.1666	0.22599		6.1666	0.03827		6.1666	0.13145		6.1666	1.18074		6.1666	0.63222		6.1666	0.13026
6.19728	0.21397		6.19728	0.04461		6.19728	0.15203		6.19728	1.18109		6.19728	0.60133		6.19728	0.12707
6.22796	0.20087		6.22796	0.04819		6.22796	0.16729		6.22796	1.21232		6.22796	0.57026		6.22796	0.12207
6.25864	0.1884		6.25864	0.04826		6.25864	0.17632		6.25864	1.27014		6.25864	0.53984		6.25864	0.11519
6.28932	0.17823		6.28932	0.04463		6.28932	0.17884		6.28932	1.34724		6.28932	0.51092		6.28932	0.10653
6.32	0.17171		6.32	0.03743		6.32	0.175		6.32	1.43541		6.32	0.48434		6.32	0.09635
6.35068	0.16942		6.35068	0.02706		6.35068	0.16535		6.35068	1.52714		6.35068	0.46096		6.35068	0.085
6.38136	0.17096		6.38136	0.01419		6.38136	0.15086		6.38136	1.61626		6.38136	0.44158		6.38136	0.07291
6.41204	0.17513		6.41204	0.00333		6.41204	0.13294		6.41204	1.69815		6.41204	0.4269		6.41204	0.06055
6.44272	0.18034		6.44272	0.01742		6.44272	0.11354		6.44272	1.76959		6.44272	0.4174		6.44272	0.04843
6.4734	0.18509		6.4734	0.03355		6.4734	0.09539		6.4734	1.82857		6.4734	0.41327		6.4734	0.03715
6.50408	0.18818		6.50408	0.04913		6.50408	0.08217		6.50408	1.87407		6.50408	0.41433		6.50408	0.02755
6.53476	0.18882		6.53476	0.06328		6.53476	0.07752		6.53476	1.90588		6.53476	0.42002		6.53476	0.02121
6.56544	0.1866		6.56544	0.07526		6.56544	0.08207		6.56544	1.9244		6.56544	0.42948		6.56544	0.02025
6.59612	0.18152		6.59612	0.08446		6.59612	0.09244		6.59612	1.93048		6.59612	0.44162		6.59612	0.02451
6.6268	0.17386		6.6268	0.09044		6.6268	0.10435		6.6268	1.9253		6.6268	0.45528		6.6268	0.03149
6.65748	0.16421		6.65748	0.09299		6.65748	0.11477		6.65748	1.9102		6.65748	0.4693		6.65748	0.03952
6.68816	0.15339		6.68816	0.09211		6.68816	0.12191		6.68816	1.8866		6.68816	0.48262		6.68816	0.04788
6.71884	0.14239		6.71884	0.08809		6.71884	0.12483		6.71884	1.85595		6.71884	0.49432		6.71884	0.05621
6.74952	0.13227		6.74952	0.08155		6.74952	0.12321		6.74952	1.81964		6.74952	0.50365		6.74952	0.06418
6.7802	0.124		6.7802	0.07357		6.7802	0.11722		6.7802	1.77899		6.7802	0.51004		6.7802	0.07145
6.81087	0.11824		6.81087	0.06582		6.81087	0.10748		6.81087	1.73522		6.81087	0.5131		6.81087	0.07763
6.84155	0.11511		6.84155	0.06063		6.84155	0.09516		6.84155	1.68952		6.84155	0.51262		6.84155	0.08232
6.87223	0.11416		6.87223	0.06028		6.87223	0.08214		6.87223	1.64298		6.87223	0.50855		6.87223	0.08512
6.90291	0.11453		6.90291	0.06548		6.90291	0.0713		6.90291	1.5967		6.90291	0.50096		6.90291	0.08573
6.93359	0.11528		6.93359	0.07479		6.93359	0.06635		6.93359	1.55174		6.93359	0.49007		6.93359	0.0839
6.96427	0.11557		6.96427	0.08596		6.96427	0.06968		6.96427	1.50914		6.96427	0.47614		6.96427	0.07959
6.99495	0.11486		6.99495	0.09702		6.99495	0.07991		6.99495	1.46992		6.99495	0.45952		6.99495	0.07294
7.02563	0.1129		7.02563	0.10657		7.02563	0.0935		7.02563	1.43504		7.02563	0.44054		7.02563	0.0645
7.05631	0.10978		7.05631	0.11366		7.05631	0.10735		7.05631	1.40534		7.05631	0.41956		7.05631	0.0554
7.08699	0.10582		7.08699	0.11769		7.08699	0.11936		7.08699	1.38151		7.08699	0.39689		7.08699	0.04788
7.11767	0.10154		7.11767	0.11832		7.11767	0.12822		7.11767	1.36396		7.11767	0.37282		7.11767	0.04551
7.14835	0.09756		7.14835	0.11549		7.14835	0.13309		7.14835	1.35284		7.14835	0.34759		7.14835	0.05099
7.17903	0.09446		7.17903	0.10936		7.17903	0.13354		7.17903	1.3479		7.17903	0.32144		7.17903	0.06316
7.20971	0.09257		7.20971	0.10033		7.20971	0.1294		7.20971	1.34851		7.20971	0.29458		7.20971	0.07899
7.24039	0.09189		7.24039	0.08905		7.24039	0.12078		7.24039	1.35365		7.24039	0.2673		7.24039	0.09608
7.27107	0.09205		7.27107	0.07642		7.27107	0.10805		7.27107	1.36191		7.27107	0.2399		7.27107	0.11282
7.30175	0.0924		7.30175	0.06373		7.30175	0.09172		7.30175	1.37154		7.30175	0.21281		7.30175	0.12806
7.33243	0.09221		7.33243	0.05278		7.33243	0.07252		7.33243	1.38056		7.33243	0.18657		7.33243	0.14094
7.36311	0.09081		7.36311	0.04587		7.36311	0.05131		7.36311	1.38677		7.36311	0.16191		7.36311	0.15079
7.39379	0.08772		7.39379	0.04469		7.39379	0.02916		7.39379	1.38788		7.39379	0.13966		7.39379	0.15713
7.42447	0.08273		7.42447	0.04843		7.42447	0.00908		7.42447	1.38158		7.42447	0.12079		7.42447	0.15963
7.45515	0.07593		7.45515	0.05437		7.45515	0.01816		7.45515	1.36567		7.45515	0.10617		7.45515	0.15814
7.48583	0.06792		7.48583	0.06007		7.48583	0.03785		7.48583	1.33808		7.48583	0.09622		7.48583	0.1527
7.51651	0.06		7.51651	0.06395		7.51651	0.05572		7.51651	1.29703		7.51651	0.0905		7.51651	0.14349
7.54719	0.05448		7.54719	0.06514		7.54719	0.0706		7.54719	1.24108		7.54719	0.08772		7.54719	0.13087
7.57787	0.05435		7.57787	0.06323		7.57787	0.08185		7.57787	1.16925		7.57787	0.08622		7.57787	0.11535
7.60854	0.06122		7.60854	0.05811		7.60854	0.08905		7.60854	1.08104		7.60854	0.08472		7.60854	0.09758
7.63922	0.07385		7.63922	0.04994		7.63922	0.09197		7.63922	0.97662		7.63922	0.08279		7.63922	0.07835
7.6699	0.08985		7.6699	0.03916		7.6699	0.09058		7.6699	0.85691		7.6699	0.08122		7.6699	0.05863
7.70058	0.10716		7.70058	0.02664		7.70058	0.08502		7.70058	0.72392		7.70058	0.0822		7.70058	0.03983
7.73126	0.1243		7.73126	0.01515		7.73126	0.07565		7.73126	0.5815		7.73126	0.08883		7.73126	0.02489
7.76194	0.14016		7.76194	0.01577		7.76194	0.06302		7.76194	0.4378		7.76194	0.10351		7.76194	0.02113
7.79262	0.15389		7.79262	0.02899		7.79262	0.04799		7.79262	0.31389		7.79262	0.12658		7.79262	0.02955
7.8233	0.16482		7.8233	0.0445		7.8233	0.03215		7.8233	0.26493		7.8233	0.15683		7.8233	0.04052
7.85398	0.17243		7.85398	0.05953		7.85398	0.02038		7.85398	0.33852		7.85398	0.19255		7.85398	0.04976
7.88466	0.17636		7.88466	0.073		7.88466	0.02445		7.88466	0.4852		7.88466	0.23208		7.88466	0.05597
7.91534	0.17638		7.91534	0.08418		7.91534	0.04006		7.91534	0.65695		7.91534	0.27391		7.91534	0.05861
7.94602	0.17242		7.94602	0.0925		7.94602	0.05774		7.94602	0.83505		7.94602	0.31661		7.94602	0.05751
7.9767	0.16456		7.9767	0.09757		7.9767	0.07467		7.9767	1.01118		7.9767	0.35885		7.9767	0.05269
8.00738	0.15303		8.00738	0.09915		8.00738	0.0897		8.00738	1.18049		8.00738	0.39936		8.00738	0.04438
8.03806	0.13824		8.03806	0.09714		8.03806	0.10214		8.03806	1.33958		8.03806	0.43698		8.03806	0.03296
8.06874	0.12076		8.06874	0.09162		8.06874	0.11157		8.06874	1.48597		8.06874	0.47067		8.06874	0.01902
8.09942	0.10147		8.09942	0.08283		8.09942	0.11773		8.09942	1.61783		8.09942	0.49953		8.09942	0.00488
8.1301	0.08173		8.1301	0.07111		8.1301	0.12058		8.1301	1.73394		8.1301	0.52282		8.1301	0.01591
8.16078	0.06397		8.16078	0.05699		8.16078	0.12027		8.16078	1.83364		8.16078	0.54004		8.16078	0.03391
8.19146	0.05284		8.19146	0.04108		8.19146	0.11713		8.19146	1.91675		8.19146	0.55086		8.19146	0.0521
8.22214	0.05393		8.22214	0.02421		8.22214	0.11173		8.22214	1.98354		8.22214	0.55523		8.22214	0.0696
8.25282	0.06656		8.25282	0.0088		8.25282	0.10485		8.25282	2.03466		8.25282	0.55332		8.25282	0.08571
8.2835	0.08495		8.2835	0.01403		8.2835	0.09752		8.2835	2.07105		8.2835	0.54555		8.2835	0.09983
8.31418	0.10496		8.31418	0.02972		8.31418	0.09092		8.31418	2.09382		8.31418	0.53261		8.31418	0.11143
8.34486	0.12446		8.34486	0.04459		8.34486	0.08631		8.34486	2.10422		8.34486	0.51539		8.34486	0.12013
8.37554	0.14233		8.37554	0.0575		8.37554	0.08462		8.37554	2.10348		8.37554	0.49503		8.37554	0.12566
8.40621	0.15786		8.40621	0.06788		8.40621	0.08608		8.40621	2.09276		8.40621	0.4728		8.40621	0.12789
8.43689	0.17063		8.43689	0.07534		8.43689	0.0901		8.43689	2.07312		8.43689	0.45013		8.43689	0.12684
8.46757	0.18038		8.46757	0.07964		8.46757	0.09558		8.46757	2.04544		8.46757	0.42842		8.46757	0.12269
8.49825	0.18699		8.49825	0.08071		8.49825	0.10132		8.49825	2.01046		8.49825	0.40899		8.49825	0.11574
8.52893	0.19044		8.52893	0.07861		8.52893	0.10629		8.52893	1.96883		8.52893	0.39285		8.52893	0.10649
8.55961	0.19084		8.55961	0.07357		8.55961	0.10974		8.55961	1.92108		8.55961	0.38059		8.55961	0.09561
8.59029	0.18837		8.59029	0.06599		8.59029	0.11117		8.59029	1.86779		8.59029	0.37221		8.59029	0.08396
8.62097	0.18331		8.62097	0.05648		8.62097	0.11034		8.62097	1.80959		8.62097	0.36716		8.62097	0.07272
8.65165	0.176		8.65165	0.04597		8.65165	0.10721		8.65165	1.74727		8.65165	0.36444		8.65165	0.06339
8.68233	0.16686		8.68233	0.03598		8.68233	0.10194		8.68233	1.68183		8.68233	0.3628		8.68233	0.05764
8.71301	0.15633		8.71301	0.0293		8.71301	0.0949		8.71301	1.61452		8.71301	0.36095		8.71301	0.05657
8.74369	0.14491		8.74369	0.02934		8.74369	0.08662		8.74369	1.54682		8.74369	0.35774		8.74369	0.0598
8.77437	0.13314		8.77437	0.03585		8.77437	0.07788		8.77437	1.48048		8.77437	0.35222		8.77437	0.06565
8.80505	0.12157		8.80505	0.04522		8.80505	0.06964		8.80505	1.41738		8.80505	0.34373		8.80505	0.07229
8.83573	0.11076		8.83573	0.05478		8.83573	0.06304		8.83573	1.35945		8.83573	0.33189		8.83573	0.07835
8.86641	0.10126		8.86641	0.06316		8.86641	0.05914		8.86641	1.30849		8.86641	0.31657		8.86641	0.08293
8.89709	0.09353		8.89709	0.06959		8.89709	0.05843		8.89709	1.26596		8.89709	0.29789		8.89709	0.08548
8.92777	0.0879		8.92777	0.07363		8.92777	0.0605		8.92777	1.23283		8.92777	0.27614		8.92777	0.0857
8.95845	0.08447		8.95845	0.07503		8.95845	0.06423		8.95845	1.20935		8.95845	0.25179		8.95845	0.0835
8.98913	0.08308		8.98913	0.07374		8.98913	0.06834		8.98913	1.19509		8.98913	0.22545		8.98913	0.07889
9.01981	0.08338		9.01981	0.06981		9.01981	0.07178		9.01981	1.18892		9.01981	0.19778		9.01981	0.07205
9.05049	0.0849		9.05049	0.06344		9.05049	0.07381		9.05049	1.1892		9.05049	0.16955		9.05049	0.0632
9.08117	0.0872		9.08117	0.05495		9.08117	0.07395		9.08117	1.19404		9.08117	0.14153		9.08117	0.05267
9.11185	0.08995		9.11185	0.04476		9.11185	0.07195		9.11185	1.20145		9.11185	0.11456		9.11185	0.04087
9.14253	0.09289		9.14253	0.0335		9.14253	0.06771		9.14253	1.20958		9.14253	0.08954		9.14253	0.02835
9.17321	0.09589		9.17321	0.02225		9.17321	0.06131		9.17321	1.21678		9.17321	0.06755		9.17321	0.01626
9.20388	0.09889		9.20388	0.01416		9.20388	0.05293		9.20388	1.22172		9.20388	0.05012		9.20388	0.01017
9.23456	0.10186		9.23456	0.01629		9.23456	0.04284		9.23456	1.22333		9.23456	0.03942		9.23456	0.01816
9.26524	0.10479		9.26524	0.02579		9.26524	0.03144		9.26524	1.22083		9.26524	0.0369		9.26524	0.03024
9.29592	0.10768		9.29592	0.03645		9.29592	0.01927		9.29592	1.21366		9.29592	0.04034		9.29592	0.04236
9.3266	0.1105		9.3266	0.0464		9.3266	0.00801		9.3266	1.20147		9.3266	0.04576		9.3266	0.05372
9.35728	0.11319		9.35728	0.05494		9.35728	0.01031		9.35728	1.18404		9.35728	0.05069		9.35728	0.06396
9.38796	0.1157		9.38796	0.0617		9.38796	0.0222		9.38796	1.16129		9.38796	0.05416		9.38796	0.07288
9.41864	0.11794		9.41864	0.06647		9.41864	0.03433		9.41864	1.1332		9.41864	0.05598		9.41864	0.08037
9.44932	0.11982		9.44932	0.06916		9.44932	0.0457		9.44932	1.09983		9.44932	0.05632		9.44932	0.08636
9.48	0.12124		9.48	0.06981		9.48	0.05593		9.48	1.0613		9.48	0.05555		9.48	0.09084
9.51068	0.12213		9.51068	0.06853		9.51068	0.06482		9.51068	1.0178		9.51068	0.05416		9.51068	0.09388
9.54136	0.12242		9.54136	0.06555		9.54136	0.0723		9.54136	0.96954		9.54136	0.05269		9.54136	0.09552
9.57204	0.12206		9.57204	0.06116		9.57204	0.07839		9.57204	0.91684		9.57204	0.05163		9.57204	0.0959
9.60272	0.12101		9.60272	0.05579		9.60272	0.08324		9.60272	0.86004		9.60272	0.0514		9.60272	0.09514
9.6334	0.11929		9.6334	0.04994		9.6334	0.08708		9.6334	0.79958		9.6334	0.05224		9.6334	0.09337
9.66408	0.11689		9.66408	0.04423		9.66408	0.09023		9.66408	0.73597		9.66408	0.05426		9.66408	0.09076
9.69476	0.11384		9.69476	0.0394		9.69476	0.09307		9.69476	0.66981		9.69476	0.05748		9.69476	0.08747
9.72544	0.11019		9.72544	0.03617		9.72544	0.09594		9.72544	0.60179		9.72544	0.06189		9.72544	0.08363
9.75612	0.10599		9.75612	0.03503		9.75612	0.09917		9.75612	0.53272		9.75612	0.06752		9.75612	0.0794
9.7868	0.10129		9.7868	0.03589		9.7868	0.10292		9.7868	0.46359		9.7868	0.07446		9.7868	0.07489
9.81748	0.09616		9.81748	0.03813		9.81748	0.10724		9.81748	0.39564		9.81748	0.08277		9.81748	0.07024
9.84816	0.09064		9.84816	0.04098		9.84816	0.11201		9.84816	0.33052		9.84816	0.09252		9.84816	0.06553
9.87884	0.08482		9.87884	0.04378		9.87884	0.11702		9.87884	0.27077		9.87884	0.10365		9.87884	0.06084
9.90952	0.07874		9.90952	0.04612		9.90952	0.12196		9.90952	0.22042		9.90952	0.11603		9.90952	0.05622
9.9402	0.07247		9.9402	0.04775		9.9402	0.1265		9.9402	0.18583		9.9402	0.12943		9.9402	0.05171
9.97088	0.06611		9.97088	0.04859		9.97088	0.13034		9.97088	0.17402		9.97088	0.14354		9.97088	0.04731
