# Supplementary material for: A natural biogenic nanozyme for scavenging superoxide radicals
Source: Nat Commun. 2024 Jan 3;15:233. doi: 10.1038/s41467-023-44463-w (PMC10764798; doi:10.1038/s41467-023-44463-w)
Supplement: Supplementary file 4 — Source Data [file 41467_2023_44463_MOESM4_ESM.zip › Source Data/Figure 6.xlsx]

## Sheet: Fig 6a
HFn-Fe					pfFn-Fe					pyFn-Fe
Time (min)	OD562 (Fe2+-Ferrizone)				Time (min)	OD562 (Fe2+-Ferrizone)				Time (min)	OD562 (Fe2+-Ferrizone)
0	0.0723	0.0757	0.0747		0	0.0697	0.0715	0.072		0	0.0658	0.0678	0.0681
1	0.0786	0.0869	0.0817		1	0.0867	0.0924	0.0886		1	0.0769	0.0828	0.078
2	0.0836	0.1021	0.0911		2	0.1021	0.11	0.1055		2	0.0847	0.0944	0.088
3	0.0865	0.1083	0.0982		3	0.1157	0.1231	0.1194		3	0.0937	0.1056	0.0961
4	0.0891	0.1138	0.1027		4	0.1277	0.1328	0.1315		4	0.1005	0.1107	0.1037
5	0.0926	0.1205	0.1076		5	0.1395	0.1428	0.1439		5	0.1077	0.1185	0.1093
6	0.0942	0.128	0.111		6	0.1507	0.1541	0.1547		6	0.1131	0.1251	0.1159
7	0.0974	0.1263	0.115		7	0.1616	0.1685	0.1659		7	0.1191	0.1298	0.1226
8	0.101	0.1295	0.1185		8	0.1714	0.1765	0.1761		8	0.125	0.1361	0.1296
9	0.1033	0.136	0.1222		9	0.1813	0.1867	0.1858		9	0.1298	0.1428	0.1355
10	0.1046	0.1396	0.1243		10	0.1903	0.1953	0.1946		10	0.1346	0.1476	0.1399
11	0.1069	0.1453	0.1274		11	0.1995	0.2047	0.2054		11	0.1383	0.152	0.1452
12	0.1091	0.1448	0.1309		12	0.208	0.2132	0.2124		12	0.1429	0.1577	0.1491
13	0.1117	0.1483	0.1341		13	0.2163	0.2195	0.2218		13	0.1471	0.1611	0.1528
14	0.1133	0.15	0.135		14	0.2242	0.2281	0.229		14	0.1514	0.1636	0.1574
15	0.1141	0.1528	0.136		15	0.2318	0.2345	0.2389		15	0.1536	0.1676	0.1587
16	0.1185	0.1549	0.1375		16	0.2392	0.2421	0.2453		16	0.1572	0.17	0.1625
17	0.1181	0.1545	0.1395		17	0.246	0.2477	0.2518		17	0.1592	0.172	0.1644
18	0.1196	0.1566	0.1413		18	0.2525	0.2535	0.2584		18	0.1627	0.1752	0.1664
19	0.1233	0.1586	0.1438		19	0.2593	0.2579	0.2648		19	0.1661	0.1787	0.1681
20	0.1238	0.1603	0.1457		20	0.2644	0.2622	0.2698		20	0.1687	0.1803	0.1704
21	0.1255	0.1621	0.1478		21	0.2708	0.2695	0.2744		21	0.1699	0.1809	0.1726
22	0.1279	0.1644	0.1492		22	0.2767	0.273	0.2798		22	0.1726	0.1836	0.1754
23	0.1276	0.1654	0.1514		23	0.2818	0.2778	0.2855		23	0.1743	0.1835	0.1769
24	0.1298	0.1673	0.1526		24	0.2868	0.2811	0.2902		24	0.1764	0.186	0.1787
25	0.1306	0.1678	0.153		25	0.2912	0.2862	0.2958		25	0.1778	0.1866	0.1804
26	0.133	0.1687	0.1532		26	0.296	0.2895	0.2997		26	0.1784	0.1882	0.1803
27	0.1339	0.171	0.154		27	0.301	0.2951	0.3052		27	0.1803	0.1902	0.1831
28	0.1344	0.1721	0.1553		28	0.3048	0.2966	0.3074		28	0.1813	0.191	0.1848
29	0.1342	0.1725	0.1549		29	0.3079	0.3005	0.3124		29	0.1826	0.1914	0.1859
30	0.1379	0.1718	0.1561		30	0.3117	0.3042	0.316		30	0.1835	0.1935	0.1873

## Sheet: Fig 6b
HFn-Fe					pfFn-Fe					pyFn-Fe
Xanthine concentration (mM)	OD562 (Fe2+-Ferrizone)				Xanthine concentration (mM)	OD562 (Fe2+-Ferrizone)				Xanthine concentration (mM)	OD562 (Fe2+-Ferrizone)
0.1	0.067	0.0712	0.0716		0.1	0.113	0.1165	0.1044		0.1	0.0908	0.0933	0.0961
0.2	0.0818	0.0722	0.0772		0.2	0.1423	0.1711	0.1465		0.2	0.1329	0.1269	0.1318
0.4	0.1046	0.1014	0.1014		0.4	0.2485	0.2628	0.2586		0.4	0.1784	0.1833	0.1751

## Sheet: Fig 6c
HFn-Fe					pfFn-Fe					pyFn-Fe
Time (min)	OD562 (Fe2+-Ferrizone)				Time (min)	OD562 (Fe2+-Ferrizone)				Time (min)	OD562 (Fe2+-Ferrizone)
0	0.0846	0.0783	0.0778		0	0.0622	0.0559	0.0516		0	0.0675	0.0587	0.0541
1	0.0859	0.0813	0.0785		1	0.0624	0.0566	0.0527		1	0.0679	0.0591	0.0552
2	0.0869	0.0809	0.0798		2	0.0623	0.0578	0.0544		2	0.0686	0.0599	0.0553
3	0.0909	0.0811	0.0796		3	0.0615	0.0588	0.0544		3	0.0691	0.0602	0.0557
4	0.0927	0.0833	0.0776		4	0.0619	0.0599	0.0558		4	0.0693	0.061	0.0564
5	0.0973	0.0824	0.0793		5	0.0625	0.0598	0.0561		5	0.0685	0.0613	0.0569
6	0.0934	0.0835	0.0805		6	0.0643	0.0606	0.0561		6	0.0684	0.0616	0.0569
7	0.0905	0.082	0.0796		7	0.0645	0.0614	0.0567		7	0.0693	0.0618	0.0573
8	0.0913	0.0846	0.0805		8	0.065	0.0624	0.0576		8	0.0693	0.0623	0.0576
9	0.0912	0.0846	0.0795		9	0.0659	0.0632	0.0579		9	0.0702	0.0628	0.0583
10	0.091	0.084	0.0806		10	0.066	0.0637	0.0587		10	0.07	0.0629	0.0585
11	0.0927	0.0833	0.0803		11	0.0667	0.0637	0.0594		11	0.0714	0.0634	0.0589
12	0.0947	0.0835	0.0811		12	0.067	0.0645	0.06		12	0.0712	0.0637	0.0594
13	0.0922	0.0851	0.081		13	0.0674	0.0651	0.0606		13	0.0718	0.064	0.0593
14	0.0928	0.0846	0.0814		14	0.0702	0.0654	0.0611		14	0.0715	0.0643	0.0596
15	0.0931	0.0855	0.0823		15	0.0678	0.0668	0.0618		15	0.0723	0.0649	0.0602
16	0.0956	0.0866	0.0821		16	0.0687	0.0671	0.0627		16	0.0727	0.0651	0.0604
17	0.0958	0.0867	0.0835		17	0.0687	0.0678	0.0629		17	0.0738	0.0651	0.0603
18	0.0966	0.0874	0.0829		18	0.07	0.068	0.0633		18	0.0746	0.0659	0.0604
19	0.095	0.0872	0.0834		19	0.0699	0.0684	0.0641		19	0.0742	0.0655	0.061
20	0.0949	0.0895	0.0839		20	0.071	0.0688	0.0646		20	0.0744	0.0658	0.0609
21	0.0982	0.0887	0.0831		21	0.072	0.0695	0.065		21	0.0746	0.066	0.0613
22	0.1026	0.0902	0.0865		22	0.0714	0.0705	0.0659		22	0.0763	0.0663	0.0616
23	0.0982	0.0879	0.0833		23	0.0718	0.0707	0.0662		23	0.0747	0.0665	0.0616
24	0.1012	0.0893	0.0856		24	0.073	0.0709	0.0667		24	0.075	0.0671	0.0624
25	0.1043	0.091	0.0846		25	0.0732	0.0715	0.067		25	0.075	0.0672	0.062
26	0.1028	0.0905	0.0865		26	0.0734	0.072	0.0679		26	0.075	0.0673	0.0623
27	0.0966	0.0914	0.0846		27	0.0734	0.0724	0.0687		27	0.0757	0.0675	0.0626
28	0.1084	0.0906	0.0857		28	0.0737	0.0726	0.0686		28	0.076	0.0679	0.0626
29	0.112	0.0899	0.086		29	0.0746	0.0731	0.0691		29	0.0763	0.0679	0.0627
30	0.1004	0.0907	0.0866		30	0.075	0.0734	0.0702		30	0.0766	0.0678	0.063

## Sheet: Figure 6d
	Percent (%)
HFn-Fe	0.611951	0.598519	0.120702
pfFn-Fe	3.06628	3.12961	3.02023
pyFn-Fe	1.32004	1.37953	1.00342

## Sheet: Fig 6e
	Inhibition Rate (%)
pfFn-Fe	69.2004	72.7859	71.8776
Fe3+ (pfFn-Fe)	20.9275	21.4892	17.4615
pyFn-Fe	72.774	73.9811	72.9055
Fe3+ (pyFn-Fe)	20.8677	12.3939	13.9357

## Sheet: Fig 6f
	OD562 (Fe2+-Ferrizone)
ddH2O	0.0837	0.0755	0.0741
pfFn-Fe	0.0878	0.0813	0.0853
pyFn-Fe	0.0721	0.0618	0.0684
Fe3+	0.4983	0.4978	0.4708

## Sheet: Fig 6g
	pyFn-Fe
Magnetic field (G)	Iron concnetration (μg/mL)
	0	20	40	80	160
3460	0.00550797	0.00434734	0.00389058	-0.00330402	-0.00502975
3460.1	0.00123633	0.00128596	0.00125315	-0.00204764	-0.00171758
3460.2	-0.00382232	-0.000616357	-0.00073383	-0.000852895	-0.000554242
3460.29	-0.00318993	0.000391686	0.00289952	0.000873051	-0.00316001
3460.39	-0.000823708	0.00148703	0.00750296	0.00526408	-0.00638589
3460.49	-0.00221988	0.000601448	0.00726622	0.00754572	-0.00470649
3460.59	-0.00313992	-0.000426887	0.00531142	0.00732876	-0.00217214
3460.68	-0.00126045	-9.87448e-05	0.00169633	0.00736943	-0.00375283
3460.78	0.000222545	-0.000795082	-0.00216344	0.0040966	-0.00477798
3460.88	-0.000627359	-0.00213063	-0.00398301	-0.00252994	-0.00338986
3460.98	-0.00158651	-0.000840024	-0.0021592	-0.00556368	-5.15903e-05
3461.07	-0.000167098	0.00311546	0.000904343	-0.00517364	0.000862638
3461.17	0.000159186	0.00625143	-0.00265344	-0.00359729	-0.000198701
3461.27	0.000231116	0.00635277	-0.0057119	0.00173954	0.00112833
3461.37	0.0016251	0.00470939	-0.00503149	0.0066996	0.000836625
3461.46	2.52963e-06	0.00287098	-0.00568128	0.00452233	-0.0016971
3461.56	-0.00140708	0.00025735	-0.0042129	-0.0020887	-0.00403977
3461.66	-2.58636e-05	-0.00413707	0.000273989	-0.00221523	-0.00460436
3461.76	-0.00101247	-0.00835145	0.00274641	0.00317718	-0.00182817
3461.86	-0.0014405	-0.00698303	0.00180614	0.00672997	0.0018343
3461.95	0.00145828	-0.00248693	0.00314452	0.00867353	0.00426554
3462.05	0.00168883	-0.0020793	0.00530186	0.00864941	0.00631868
3462.15	-0.00116972	-0.00353705	0.00340555	0.00619368	0.00686627
3462.25	-0.00214621	-0.00401566	-0.000581072	0.00310853	0.00453267
3462.34	-8.12914e-05	-0.00155062	-0.00204203	0.00207536	0.00202126
3462.44	0.000150627	0.00331899	0.000179531	0.000522147	0.00142174
3462.54	-0.000695921	0.00355206	0.00175066	-0.00160534	0.00250315
3462.64	0.00226113	-0.000229423	0.0025728	-0.00238043	0.00354509
3462.73	0.00335225	-0.00336412	0.00275191	-0.00559493	0.00258736
3462.83	-0.00032005	-0.00403656	-0.00133638	-0.010242	-0.00068393
3462.93	-0.00246929	-0.00248492	-0.00772823	-0.011037	-0.00436951
3463.03	0.000140385	-0.000223152	-0.00931663	-0.00530877	-0.00457857
3463.12	0.00351482	0.00247027	-0.00379897	0.000673648	-0.00267217
3463.22	0.00214866	0.00271826	0.00193707	0.00148288	0.000875563
3463.32	-0.00139366	0.00307139	0.00244135	0.000967219	0.00681464
3463.42	-0.0022373	0.00506882	-0.00021657	-0.000343005	0.00505151
3463.52	0.000220722	0.00101291	-5.46874e-05	-0.00312164	-0.00252472
3463.61	0.00357507	-0.00365056	0.00511462	-0.00321929	-0.00264873
3463.71	0.00402803	-0.00191349	0.00791255	-0.00316367	0.000237998
3463.81	0.00213028	-0.000176074	0.0028387	-0.0051151	-0.00138909
3463.91	-0.00269334	0.000184479	-0.00394722	-0.00312115	-0.00237
3464	-0.00383511	0.000753088	-0.00580562	0.000966778	-0.00123658
3464.1	0.00369334	-0.000407935	-0.00255599	0.000940266	0.000143783
3464.2	0.00620743	-0.00380487	0.000150929	-0.00139496	0.00339638
3464.3	0.00367395	-0.0075659	-0.000906648	-0.00429775	0.00295841
3464.39	0.00261055	-0.00767929	-0.000690499	-0.00593327	-0.000485897
3464.49	-0.000395173	-0.00122734	0.00224274	-0.00394339	-0.000342851
3464.59	0.000692793	0.00494448	0.00316542	-0.000759393	0.000690525
3464.69	0.00529581	0.00563033	0.00176617	0.00249843	-0.000908138
3464.79	0.00396658	0.00365908	0.00181377	0.00251927	-0.00302876
3464.88	0.00276658	-0.000847711	0.000715577	-0.00111139	-0.00438247
3464.98	0.00402145	-0.00476995	0.00121743	-0.00350745	-0.00671209
3465.08	0.0020276	-0.00518116	0.00449351	-0.00263883	-0.00592257
3465.18	0.00167169	-0.000446954	0.00445839	0.000556603	-0.00192741
3465.27	0.00287891	0.00591585	0.00534732	0.000858999	0.000652981
3465.37	0.00192844	0.00508362	0.00726941	-0.00110384	0.00219655
3465.47	0.000632082	-0.000851509	0.00225153	-0.00249696	0.0047065
3465.57	-0.000991037	-0.00408002	-0.00396896	-0.00424057	0.00738626
3465.66	-0.00176146	-0.00179223	-0.00175824	-0.0044125	0.00686036
3465.76	-0.00104816	0.000254783	-0.000225395	-0.00251606	0.00445199
3465.86	-0.00244982	-0.00115698	-0.0049971	-0.000384927	0.00262312
3465.96	-0.0040421	-0.00283155	-0.00637817	0.000602775	0.000405489
3466.05	-0.00285235	-0.00419433	-0.000850883	-0.000851668	-0.00264896
3466.15	-0.00172566	-0.00307091	0.0028953	-0.00401629	-0.00306186
3466.25	-0.00469046	-0.000244532	-0.00170711	-0.00323067	0.00230548
3466.35	-0.0094987	-0.000162394	-0.00633989	0.00062722	0.0042581
3466.45	-0.00658324	-0.00382113	-0.00497553	0.00169683	-0.00111449
3466.54	0.000926454	-0.00920592	-0.00229946	0.00066855	-0.00312468
3466.64	0.00023518	-0.0116855	-0.000935738	-0.00189868	-0.00274627
3466.74	-0.00485009	-0.0105024	-0.00183096	-0.00735389	-0.00425962
3466.84	-0.00583029	-0.00872201	-0.00313448	-0.00819767	-0.00286058
3466.93	-0.00672759	-0.00552934	-0.00244107	-0.00199671	0.00206072
3467.03	-0.00508928	-0.00200712	-0.00173654	0.00268535	0.00391366
3467.13	0.00150794	-0.00353678	-0.00201483	0.0051743	0.00159984
3467.23	0.00358981	-0.00415276	-0.00451841	0.00490859	-6.5665e-05
3467.32	0.00103999	-0.000487065	-0.0073487	0.00377143	-0.00226003
3467.42	-0.00142194	0.000964162	-0.00852221	0.00191536	-0.00235363
3467.52	-0.00197627	0.000707682	-0.009894	-0.00312504	0.00200551
3467.62	0.000109483	-0.0009367	-0.00776309	-0.00563449	0.00427537
3467.71	-0.000840756	-0.000171592	-0.00205268	-0.00559717	0.000935078
3467.81	-0.00243066	0.00181688	0.00363325	-0.00626679	-0.00418029
3467.91	-0.00203278	-0.00260866	0.00759439	-0.00804823	-0.00739391
3468.01	-0.0032332	-0.00671999	0.00616072	-0.00728578	-0.00759114
3468.11	-0.00196662	-0.00451222	0.0022516	-0.00311699	-0.00496503
3468.2	-0.0007137	-0.00182638	-0.000381309	-0.000343051	-0.00271005
3468.3	-0.00329909	-0.000884257	-0.00298935	0.000572721	-0.00105718
3468.4	-0.0029648	0.00163847	-0.00341965	-0.000805798	-0.00108069
3468.5	-0.000154568	0.00260284	-0.00214163	-0.0041446	-0.00109937
3468.59	-0.00175558	-0.00311796	-0.00301695	-0.00431388	-0.00148883
3468.69	-0.00803152	-0.00696901	-0.00386757	-2.99011e-05	-0.00632457
3468.79	-0.00963464	-0.00338347	-0.00289697	0.00306878	-0.00790489
3468.89	-0.00361579	-0.000534526	-0.00189552	0.00307748	-0.00491351
3468.98	0.00101578	-0.00198494	-0.000558531	0.00181556	-0.00351809
3469.08	0.00262025	-0.00624158	-0.000201043	-0.00207671	-0.00516502
3469.18	0.0028974	-0.00854524	-0.0020833	-0.00562917	-0.00652356
3469.28	-0.000563524	-0.00559823	-0.00393501	-0.00384515	-0.00429286
3469.38	-0.00403767	-0.00214667	-0.00330854	0.000423671	-0.00131456
3469.47	-0.00271621	0.000183423	-0.000927237	0.00227937	0.00101506
3469.57	-0.000453249	0.00282945	-0.000127546	0.0011335	4.32745e-05
3469.67	0.000453152	0.00226168	4.07696e-05	-8.97766e-05	-0.00248226
3469.77	0.000379411	0.000341008	0.000952489	0.000262393	-0.0034421
3469.86	-0.00118691	0.00507792	-0.000778361	0.00104581	-0.00353419
3469.96	-0.000120868	0.00992799	-0.00373315	0.00108646	-0.000905258
3470.06	0.00259226	0.00569278	-0.0040566	-0.000721686	0.000735222
3470.16	-0.000634943	0.000955963	-0.0037633	-0.000469248	-0.00122139
3470.25	-0.0052793	0.000329093	-0.00299741	0.00273856	-0.00413375
3470.35	-0.00509634	0.00140531	-0.00120074	0.000994474	-0.00638433
3470.45	-0.00403858	0.00214958	-0.00244831	-0.00378748	-0.00483146
3470.55	-0.00520427	0.00196367	-0.00461971	-0.00584143	-0.000906523
3470.64	-0.00585778	0.00271302	-0.00730659	-0.00675722	-0.000331528
3470.74	-0.00221616	0.0023071	-0.0114465	-0.00637751	-0.00158078
3470.84	0.00205244	0.00147145	-0.0100259	-0.00647923	-0.00136029
3470.94	0.00271785	0.00175011	-0.00462805	-0.00795344	-0.0015683
3471.04	0.00141829	-0.000374862	-0.00250783	-0.00764148	-0.00221405
3471.13	-0.000691624	-0.00615223	-0.00396234	-0.00711132	-0.00393631
3471.23	-0.00446461	-0.00963997	-0.00575511	-0.00428188	-0.00580034
3471.33	-0.00589405	-0.00779498	-0.00751738	-0.000556425	-0.00375599
3471.43	-0.00380663	-0.00279819	-0.00638955	-0.00129403	-0.0032195
3471.52	-0.00197524	-0.000365026	-0.0012389	-0.00330777	-0.00694615
3471.62	0.000160278	-0.00475936	0.00149066	-0.00355353	-0.00935624
3471.72	-0.00134444	-0.00857159	-0.000638172	-0.000772492	-0.00826377
3471.82	-0.00409146	-0.00586599	-0.00468686	0.00154767	-0.00324512
3471.91	-0.00123549	8.22289e-05	-0.00563057	-6.50995e-05	0.00229944
3472.01	-0.00140196	0.00522276	-0.00396039	-0.00147581	0.00218461
3472.11	-0.00666644	0.00625945	-0.00518566	-0.000369006	0.00165353
3472.21	-0.00700258	0.00451845	-0.00698939	-0.000782398	0.00349974
3472.3	-0.00291829	0.00314793	-0.00399226	-0.00297512	0.00116665
3472.4	-0.00213188	0.00211567	-0.000538197	-0.00314328	-3.62034e-05
3472.5	-0.00437515	0.00245455	-0.00199816	-0.00244639	0.00282257
3472.6	-0.00408158	0.00232164	-0.0046615	-0.00050001	0.00258573
3472.7	-0.000383828	-0.000469436	-0.00394495	-7.68587e-06	0.0010582
3472.79	0.00183666	-0.00179317	-0.0026689	-0.00267539	0.00261282
3472.89	0.00113368	-0.001964	-0.00607589	-0.00275398	0.00102141
3472.99	-0.000573929	-0.00251661	-0.0106928	-0.00230949	-0.000901007
3473.09	-0.00363973	-0.00163643	-0.00927699	-0.00385151	0.00320552
3473.18	-0.00541973	-0.000292202	-0.00509899	-0.0055927	0.000647522
3473.28	-0.00509534	0.0024269	-0.00135931	-0.00476794	-0.00986253
3473.38	-0.00371997	0.00306072	0.00297974	-0.00249924	-0.0135911
3473.48	0.00119276	-0.00286708	0.00293927	-0.00108234	-0.00813406
3473.57	0.00567146	-0.00980704	-0.00177921	-0.000410406	-0.00287886
3473.67	0.00425562	-0.0103289	-0.00496391	-0.000705359	-0.00435953
3473.77	0.00186505	-0.00398605	-0.00514572	-0.000504736	-0.00516794
3473.87	0.000253795	0.00160774	-0.00521533	-0.000489326	-0.00128138
3473.96	-0.00408932	0.00095054	-0.00417599	-0.00205372	0.00134364
3474.06	-0.00856714	0.000425061	4.20238e-05	-0.00361243	0.00247049
3474.16	-0.00722922	0.00214229	0.00394063	-0.00224203	0.00265721
3474.26	-0.00207032	-0.00102508	0.00457948	0.000598687	-0.000260423
3474.36	0.00114349	-0.00474949	0.00245761	0.00316872	-0.00113757
3474.45	0.00101276	-0.00308187	0.000560988	0.00172928	0.000512628
3474.55	-0.0031495	-0.000139947	-7.46266e-05	-0.00282862	0.000239322
3474.65	-0.00537584	0.00148218	-0.00160224	-0.00329312	0.0025587
3474.75	-0.00437961	-0.000546731	-0.0025621	-0.00299912	0.00523782
3474.84	-0.00621034	-0.00192849	-0.00409378	-0.00720208	0.00290314
3474.94	-0.0068417	0.00231015	-0.00615816	-0.010442	-0.000449665
3475.04	-0.0022005	0.00410991	-0.00740491	-0.00765417	0.00185891
3475.14	9.09958e-05	0.000677849	-0.00801614	-0.00236966	0.00518486
3475.23	-0.00416086	-0.00248949	-0.0052825	0.000786106	0.00128775
3475.33	-0.00661762	-0.00150482	-0.00507902	0.000193424	-0.00194385
3475.43	-0.00718163	0.00234583	-0.00788426	-0.000629585	0.00183668
3475.53	-0.00947362	0.00429943	-0.00620456	0.000562177	0.00497166
3475.62	-0.00721418	0.00416168	-0.000653384	0.00280112	0.00231359
3475.72	-0.00281925	0.00393519	0.00329682	0.00267277	-0.00163578
3475.82	-0.00438045	0.00174161	0.000247512	-0.0025946	-0.00152956
3475.92	-0.00833802	-0.0019543	-0.004345	-0.00537991	0.00358652
3476.02	-0.00797933	-0.000440869	-0.00444989	-0.00210433	0.00552419
3476.11	-0.00708039	0.0038763	-0.00156392	-0.00101763	-0.000460534
3476.21	-0.00898401	0.00124689	0.000132534	-0.00559749	-0.00385027
3476.31	-0.00767779	-0.0046196	-0.00220105	-0.00743226	-0.00278733
3476.41	-0.00291118	-0.00599192	-0.00180528	-0.00344812	-0.00125916
3476.5	-0.00119497	-0.00497441	0.00237176	0.000995403	0.00166099
3476.6	-0.0039897	-0.00270406	0.00348296	0.0034017	0.00250207
3476.7	-0.00905779	-0.000666285	0.00211133	0.0037647	0.00103793
3476.8	-0.0117619	-0.0020844	0.00121285	0.00357185	-0.00409038
3476.89	-0.00987817	-0.0022923	0.0020657	0.0023142	-0.00979593
3476.99	-0.00719118	0.00086298	0.00154712	0.00022623	-0.00877492
3477.09	-0.00634465	0.00260867	-0.000667645	-0.00318996	-0.00465271
3477.19	-0.0051864	0.00222145	-0.00112501	-0.00838276	-0.00494864
3477.29	-0.00290509	0.00153326	-0.0012659	-0.00826946	-0.00982959
3477.38	-0.00403982	0.000260833	-0.000410561	-0.00184374	-0.010532
3477.48	-0.00707043	-0.000252753	0.00188015	-5.84337e-05	-0.00666621
3477.58	-0.00617961	0.00204813	0.00347739	-0.00252248	-0.00284841
3477.68	-0.00432778	0.00183828	0.00354637	-0.00230961	0.00168869
3477.77	-0.00713686	-0.00371902	0.00274718	-0.00160865	0.00428912
3477.87	-0.00837454	-0.0060991	0.00325037	-0.00112136	0.00276594
3477.97	-0.00393863	-0.00321405	0.00544237	-0.00116806	-0.00021115
3478.07	-0.0036545	-0.000650689	0.00557586	-0.00268716	-0.00144043
3478.16	-0.00848905	-0.000854783	0.0022127	-0.00578462	-0.000825443
3478.26	-0.0107986	-0.00187732	-0.00112669	-0.00770093	-0.00231093
3478.36	-0.00900733	0.000551269	-0.00184566	-0.0053512	-0.00498528
3478.46	-0.00477071	-0.000876151	0.000351377	-0.00206257	-0.0057179
3478.55	-0.00250006	-0.00505143	0.00307066	-0.00170334	-0.00530088
3478.65	-0.00587493	-0.00288947	0.00189782	-0.0037327	-0.00458875
3478.75	-0.00860231	1.70347e-05	-0.00163516	-0.00272659	-0.0044456
3478.85	-0.00778917	0.000123745	-0.0030027	-0.000400953	-0.000827231
3478.95	-0.00624685	-0.00215279	-0.00203195	-0.00214376	0.00293061
3479.04	-0.00583144	-0.00496843	0.00017852	-0.00397815	-0.000483539
3479.14	-0.00627013	-0.00575223	-0.000952832	-0.00524189	-0.00397799
3479.24	-0.0034904	-0.00306943	-0.00411807	-0.00595095	-0.00470794
3479.34	-0.00338589	2.01469e-05	-0.00166926	-0.00377642	-0.0027497
3479.43	-0.00649085	-0.0015485	-0.00111273	-0.00242894	0.00268987
3479.53	-0.00741655	-0.00116502	-0.00620793	-0.00249845	0.0041574
3479.63	-0.00777	0.00338121	-0.00672751	-0.00143302	0.000593883
3479.73	-0.00691216	0.00115755	-0.00300632	0.00138192	-0.00207083
3479.82	-0.00480317	-0.00813397	0.00021589	0.00414711	-0.00266073
3479.92	-0.00135396	-0.0131685	0.0017416	0.00580902	-0.00583325
3480.02	0.00381319	-0.0101136	0.00103608	0.00628378	-0.0114291
3480.12	0.00581546	-0.00723648	0.000885774	0.00625669	-0.0115873
3480.21	0.00343894	-0.00800584	0.00320328	0.00579705	-0.00730673
3480.31	0.001473	-0.00720233	0.00395621	0.00201624	-0.00584637
3480.41	0.000615185	-0.00564682	0.00221581	-0.00167712	-0.00281403
3480.51	0.00133972	-0.00689939	0.00449862	-0.00156925	0.00224673
3480.61	0.00430986	-0.00837113	0.00918869	-0.00135058	0.00354739
3480.7	0.00677675	-0.00439033	0.00656397	-0.00336609	0.00257176
3480.8	0.00772522	0.00184683	-0.00296695	-0.00469222	-0.00136424
3480.9	0.00930949	0.00451098	-0.00850907	-0.00465527	-0.00432238
3481	0.00780544	0.00482462	-0.00779606	-0.00488365	-0.00163561
3481.09	0.00271749	0.0044778	-0.00488583	-0.00536803	-0.00310337
3481.19	0.00228544	0.00374545	-0.00229758	-0.00475315	-0.00914179
3481.29	0.00588489	0.000206915	-0.00231027	-0.00313749	-0.0104155
3481.39	0.00435581	-0.00660511	-0.00105724	-0.00423724	-0.00809877
3481.48	-0.00378637	-0.00860798	0.000190679	-0.00676658	-0.00299608
3481.58	-0.011769	-0.00548801	-0.00141118	-0.00853917	0.000366853
3481.68	-0.013754	-0.00617979	-0.00350413	-0.00857022	-7.00662e-05
3481.78	-0.011263	-0.00648508	-0.00703859	-0.00442095	0.00136782
3481.88	-0.00914197	-0.00304029	-0.00894893	-0.00251307	0.00395013
3481.97	-0.00693035	-0.00516164	-0.00859386	-0.00578963	0.00404804
3482.07	-0.0055957	-0.0111119	-0.00850184	-0.0072218	0.000559962
3482.17	-0.00399164	-0.0103444	-0.00525606	-0.00522698	-0.00332566
3482.27	-0.00124718	-0.00402088	-0.00163626	-0.00257505	-0.0042314
3482.36	-0.000413916	0.00205284	-0.00242047	-0.00215368	-0.00297812
3482.46	0.000428986	0.00382936	-0.00358007	-0.00422997	-0.00294404
3482.56	0.0026844	-0.000571257	-0.00524578	-0.00416867	-0.00418746
3482.66	0.00194607	-0.00573338	-0.00871091	-0.00366238	-0.0042564
3482.75	-0.00193578	-0.00776712	-0.00970972	-0.00668232	-0.00149306
3482.85	-0.00398564	-0.00680769	-0.00780865	-0.00859226	0.00274688
3482.95	-0.00320818	-0.00465479	-0.00519151	-0.00798136	0.00425091
3483.05	-0.00334566	-0.00277772	-0.00475884	-0.00317375	-0.000466283
3483.14	-0.00471756	-0.000139691	-0.00607457	0.00259105	-0.0086977
3483.24	-0.00227303	0.00156896	-0.00496737	0.00206664	-0.01191
3483.34	0.00077752	0.000181541	-0.00214971	0.00221718	-0.00888187
3483.44	-1.88031e-05	-0.000797974	0.000334527	0.00377562	-0.00790814
3483.54	-0.00129479	0.00101302	7.12184e-05	0.000954724	-0.00820321
3483.63	-0.000631215	0.00160584	-0.00439722	-0.00295586	-0.00273396
3483.73	0.00178455	0.00220783	-0.00692366	-0.00658303	0.00186395
3483.83	0.00332118	0.00201821	-0.00564545	-0.00937629	0.000633936
3483.93	0.00400462	-0.00204139	-0.00176422	-0.00916311	-0.00176952
3484.02	0.00280346	-0.00589905	0.00282106	-0.0069974	0.000182291
3484.12	-0.00126564	-0.00669395	0.00425996	-0.0040826	0.00496103
3484.22	-0.00344114	-0.00447522	0.00575584	-0.00127415	0.00412573
3484.32	-0.00273733	-0.00438928	0.00507804	-0.000670451	0.000920644
3484.41	-0.00171728	-0.00521198	0.000251135	-0.000244889	0.00110932
3484.51	0.000568804	-0.00212065	-0.0034736	0.0016589	0.00231065
3484.61	0.0039776	0.000183074	-0.00465413	-5.03512e-05	0.00243113
3484.71	0.00419051	-0.000956744	-0.00520252	-0.00407223	0.000675904
3484.8	0.00452801	-0.00224224	-0.0054788	-0.00319654	-5.12884e-05
3484.9	0.00678601	0.000397365	-0.00446255	0.00160855	-0.00211429
3485	0.00698893	0.00361462	-0.00369748	0.0019472	-0.00428446
3485.1	0.00334777	0.00329729	-0.00204023	-0.0021242	-0.00123733
3485.2	-0.00148453	0.00316038	0.000391209	-0.0039011	0.000998623
3485.29	-0.00108159	0.00268304	0.00114004	-0.00300282	-0.000105125
3485.39	0.00188877	0.00268966	-0.000948523	-0.00202472	-0.00132376
3485.49	0.00439055	0.00586739	-0.00527334	-0.00260125	-0.000305759
3485.59	0.0059498	0.0065536	-0.00635605	-0.000644717	-0.000150647
3485.68	0.00435331	0.0053958	-0.00320914	0.00166014	-0.00232652
3485.78	0.00327652	0.00604564	8.23666e-05	-0.000293291	-0.00207759
3485.88	0.00479374	0.00558691	0.00288634	-0.00381673	-0.00171024
3485.98	0.00687546	0.00270801	0.00499986	-0.00728323	0.000632832
3486.07	0.00659936	0.000683156	0.00625448	-0.00686753	0.005515
3486.17	0.00231963	0.00441094	0.00744502	-0.00269758	0.00765417
3486.27	0.000350495	0.0101976	0.00882516	0.000189952	0.0101407
3486.37	0.00205698	0.0135399	0.00951818	0.00238425	0.0141303
3486.46	0.00311746	0.0146531	0.01024	0.00746397	0.015375
3486.56	0.00494293	0.0115527	0.00939374	0.00959475	0.0110912
3486.66	0.00710595	0.00698991	0.00298381	0.0072624	0.00779595
3486.76	0.00781281	0.00297099	-0.000468625	0.00444492	0.00813392
3486.86	0.00770744	0.00184059	0.00210464	0.00185524	0.00951657
3486.95	0.0101488	0.00579326	0.00474328	0.00348618	0.00938922
3487.05	0.0144213	0.00878382	0.00915614	0.004897	0.00361688
3487.15	0.0155115	0.00709089	0.0114497	0.00232121	-0.000796759
3487.25	0.01917	0.0046525	0.00948553	0.00280625	-0.000145445
3487.34	0.0285808	0.0079912	0.00635909	0.0065098	0.00267473
3487.44	0.0408313	0.019309	0.00708647	0.00821449	0.00599577
3487.54	0.0556714	0.0341085	0.0169019	0.00991157	0.00713821
3487.64	0.0689766	0.0445298	0.0300961	0.0164149	0.00880885
3487.73	0.0814196	0.0514093	0.0404039	0.0268602	0.0142437
3487.83	0.0938781	0.059765	0.0446215	0.0344602	0.0184019
3487.93	0.105378	0.0668244	0.0463789	0.0348435	0.0209374
3488.03	0.115023	0.072074	0.0497225	0.0320887	0.0274881
3488.12	0.115634	0.0749551	0.0516689	0.0293197	0.0351683
3488.22	0.10488	0.0723053	0.0503756	0.0242608	0.0349857
3488.32	0.0872583	0.0652197	0.0459384	0.0198798	0.0258186
3488.42	0.06607	0.0515159	0.038128	0.0139218	0.0193979
3488.52	0.0459201	0.0321513	0.027709	0.00348891	0.0182838
3488.61	0.0277888	0.0146371	0.0198456	-0.00194178	0.0140264
3488.71	0.0108655	0.0027973	0.0122243	-0.00514687	0.00507103
3488.81	-0.00193164	-0.00195008	0.00149179	-0.0110555	-0.00310964
3488.91	-0.0122734	-0.00404082	-0.00776751	-0.0127839	-0.00655561
3489	-0.0190611	-0.00701344	-0.011683	-0.0107036	-0.00826779
3489.1	-0.0170583	-0.007194	-0.0121382	-0.00553279	-0.0106256
3489.2	-0.00991303	-0.00737487	-0.0102648	0.00191356	-0.0113138
3489.3	-0.00312418	-0.00896299	-0.00545217	0.00626107	-0.00822479
3489.39	0.00102656	-0.00832005	-0.000479193	0.0026327	-0.00376796
3489.49	0.00121626	-0.00596066	0.00209385	-0.00554782	-0.00162741
3489.59	-0.00227116	-0.00604866	-0.00102399	-0.00922465	-0.00353583
3489.69	-0.00902518	-0.0131803	-0.00808679	-0.0114167	-0.00629684
3489.79	-0.0202258	-0.021965	-0.0142084	-0.0143938	-0.00704426
3489.88	-0.0354668	-0.0291	-0.0206712	-0.0167913	-0.0101441
3489.98	-0.0498317	-0.0376267	-0.0273741	-0.0211888	-0.015377
3490.08	-0.0619369	-0.0472767	-0.0316259	-0.0255545	-0.0181296
3490.18	-0.0728264	-0.0536009	-0.0372316	-0.027868	-0.0214247
3490.27	-0.0793491	-0.0531583	-0.0434496	-0.0270853	-0.0276317
3490.37	-0.0807396	-0.052927	-0.0468228	-0.0245615	-0.029376
3490.47	-0.07981	-0.0578724	-0.0471594	-0.0239069	-0.0265874
3490.57	-0.0760531	-0.0613928	-0.0413747	-0.0233263	-0.0248208
3490.66	-0.0683811	-0.0574016	-0.035212	-0.0201579	-0.0238328
3490.76	-0.0602808	-0.0460617	-0.0342325	-0.0127444	-0.0236219
3490.86	-0.052162	-0.0347421	-0.0305595	-0.00618309	-0.0207701
3490.96	-0.0427198	-0.0291057	-0.0248786	-0.00658308	-0.0150873
3491.05	-0.0364854	-0.0252283	-0.0225755	-0.00881718	-0.0119711
3491.15	-0.0335223	-0.0239533	-0.019657	-0.0100989	-0.00817846
3491.25	-0.0275445	-0.0222813	-0.0155598	-0.00944425	-0.00474963
3491.35	-0.0186394	-0.0157354	-0.0123574	-0.00541024	-0.0058015
3491.45	-0.012914	-0.0122182	-0.0102511	-0.00257193	-0.0053853
3491.54	-0.0110043	-0.0140207	-0.0066919	-0.00312955	-0.00478596
3491.64	-0.0119505	-0.014342	-0.00582372	-0.00406681	-0.006389
3491.74	-0.0147787	-0.012442	-0.00875834	-0.00378167	-0.00658491
3491.84	-0.0160378	-0.00875394	-0.00708177	-0.00141219	-0.00537842
3491.93	-0.013246	-0.00484898	-0.00194295	0.0023815	-0.00338664
3492.03	-0.0084978	-0.0058154	0.000746583	0.00291079	-0.00123932
3492.13	-0.00711097	-0.0069132	0.00136916	0.00271397	0.00206397
3492.23	-0.00949228	-0.00528997	0.00297158	0.00414826	0.00490937
3492.32	-0.0137194	-0.00460881	0.00293816	0.0024819	0.00255778
3492.42	-0.0143135	-0.00288898	-0.000206664	-0.000278798	-0.000384924
3492.52	-0.00815601	0.00254975	-0.00428117	0.000208382	-0.000967038
3492.62	-0.00304266	0.00339187	-0.00485123	-0.000267603	-0.0024497
3492.71	-0.00316692	-0.000192297	-0.00409323	-0.00141734	-0.00170631
3492.81	-0.00460193	0.00160556	-0.00508846	0.0025391	0.00346675
3492.91	-0.00229029	0.00126961	-0.00155917	0.00381099	0.00629196
3493.01	0.00156553	-0.00224159	0.00325129	-0.000962826	0.00351659
3493.11	0.000528205	-0.00352086	0.0018039	-0.00281191	0.00126817
3493.2	-0.00165327	-0.00335468	-0.00279166	-0.00153213	0.000624878
3493.3	-0.00107544	-0.00220216	-0.00519008	0.000722549	0.00146574
3493.4	-0.00124996	-0.00246103	-0.00315671	0.0037324	0.00348212
3493.5	-0.00436533	-0.000494439	-0.00172166	0.00461769	0.00314589
3493.59	-0.0062174	-8.56107e-05	-0.00427154	0.00485726	0.00212763
3493.69	-0.0038451	-0.00297204	-0.00537174	0.005521	0.00140341
3493.79	-0.00219714	-0.00225804	-0.00621858	0.00350337	-0.000368062
3493.89	-4.10299e-05	-0.00110658	-0.00662325	-2.08432e-05	-0.00315393
3493.98	0.00150207	-0.00298616	-0.00567052	-0.00217325	-0.0062094
3494.08	-0.00296743	-0.00477587	-0.00522814	-0.002984	-0.00665655
3494.18	-0.00560144	-0.00469507	-0.00246066	-7.68168e-05	-0.0037594
3494.28	-0.00226436	-0.00410059	-0.000659144	0.00221534	0.000232249
3494.38	-0.000745519	-0.00105232	-0.00160872	-0.0018466	0.00172731
3494.47	-0.00459373	0.00433973	-0.00131267	-0.00552526	-0.000188807
3494.57	-0.00780429	0.00544796	-0.00200406	-0.00498625	5.53867e-05
3494.67	-0.00425127	0.00279494	-0.00244967	-0.00172469	-0.00172989
3494.77	0.00191996	0.00169766	-5.91467e-05	0.000743081	-0.00826637
3494.86	0.00308532	0.000522539	0.00337557	0.00111187	-0.00653419
3494.96	0.00162635	-0.00133502	0.0056811	0.00359326	0.00373835
3495.06	0.000884683	-0.00257175	0.00437596	0.00563418	0.00946829
3495.16	-0.0010174	-0.00451759	0.00322139	0.00479145	0.00811619
3495.25	-0.000750676	-0.00632833	0.00465382	0.00591294	0.00246611
3495.35	0.00344853	-0.00409086	0.00759578	0.00881529	-0.00185263
3495.45	0.00518569	0.000358102	0.00718537	0.00835132	0.000665708
3495.55	0.00261934	0.00161658	0.00317994	0.00541314	0.00345806
3495.64	0.00069572	0.000311848	0.000670752	0.00687167	0.00134503
3495.74	0.000162414	0.000846408	-0.00278009	0.00897181	-0.00232414
3495.84	0.000489639	0.00346997	-0.00452513	0.00533956	-0.00282952
3495.94	0.00237335	0.0045554	-0.00182946	0.00339039	-0.000607413
3496.04	0.00272464	0.00468518	0.00188579	0.00484837	0.00209762
3496.13	0.00330898	0.0029353	0.00386064	0.00593539	0.00260184
3496.23	0.00460174	0.000920068	0.00452594	0.00620467	0.000765926
3496.33	0.00273665	0.00426565	0.00586139	0.00455522	0.00260458
3496.43	0.00245787	0.00838871	0.00644501	0.00240155	0.00549444
3496.52	0.00609199	0.00731854	0.00762902	0.00184337	0.00295122
3496.62	0.0108215	0.00411198	0.0102171	0.00407797	-0.00125354
3496.72	0.014228	0.00372746	0.0113598	0.00778356	0.000181281
3496.82	0.0137516	0.00556552	0.0114537	0.00885543	0.00419107
3496.91	0.0104982	0.00377549	0.0107835	0.00459207	0.00509898
3497.01	0.00758489	0.0010542	0.0101047	-7.71768e-05	0.00511962
3497.11	0.00761501	0.0027649	0.0110478	0.00110023	0.00727256
3497.21	0.0085044	0.00561666	0.0105534	0.00506567	0.0107095
3497.3	0.00805563	0.0084308	0.0103536	0.00653678	0.012503
3497.4	0.00999268	0.0109514	0.0131492	0.00445467	0.0128524
3497.5	0.00916203	0.0106196	0.0140719	0.00100884	0.0121708
3497.6	0.00341467	0.00827583	0.0116627	-0.00101753	0.00741737
3497.7	0.00121244	0.00801751	0.010174	-0.00107847	0.00218506
3497.79	0.00259192	0.00760442	0.00887871	0.000522728	0.0036452
3497.89	0.00664648	0.0044419	0.00580977	0.00274748	0.00652173
3497.99	0.0106225	0.00464253	0.00492037	0.00393461	0.00579024
3498.09	0.0110569	0.0084362	0.00626941	0.00634499	0.00392644
3498.18	0.0111521	0.00930113	0.00888502	0.00958684	0.00162783
3498.28	0.0144602	0.0100371	0.0124283	0.00875212	0.00216075
3498.38	0.0213258	0.0154634	0.0132697	0.00612089	0.00421653
3498.48	0.0299934	0.0206293	0.0120677	0.0061862	0.00460797
3498.57	0.0362202	0.0223995	0.0134311	0.00836303	0.00802659
3498.67	0.0377361	0.0261131	0.0164102	0.010867	0.0122076
3498.77	0.041466	0.0320728	0.019287	0.0125083	0.00999606
3498.87	0.050055	0.0389484	0.027006	0.0133864	0.00930964
3498.96	0.0575705	0.0475328	0.0370548	0.0140763	0.0149658
3499.06	0.0631826	0.0527071	0.0439093	0.0173778	0.0164655
3499.16	0.0706168	0.0531293	0.0477091	0.0220101	0.0172044
3499.26	0.0808481	0.0526759	0.0484103	0.0222624	0.0220396
3499.36	0.0869089	0.0525258	0.0461272	0.021517	0.0233206
3499.45	0.0816366	0.050766	0.0411791	0.0205192	0.0211791
3499.55	0.0699056	0.0474192	0.0369215	0.0143479	0.0190646
3499.65	0.0570133	0.0449943	0.0336371	0.00727524	0.0195745
3499.75	0.0452472	0.0431249	0.0281215	0.00462638	0.0210589
3499.84	0.0380277	0.0348399	0.0219602	0.0042263	0.018531
3499.94	0.030219	0.0211465	0.0151525	0.00383988	0.0121803
3500.04	0.0191802	0.00968722	0.0104221	0.00387597	0.00439078
3500.14	0.0126177	-0.000512799	0.0104766	0.00515082	-0.0010855
3500.23	0.0119058	-0.0046998	0.0101437	0.00790817	-0.00219554
3500.33	0.0119147	0.00144915	0.00771324	0.00895081	0.00191484
3500.43	0.0129348	0.0117202	0.00778712	0.00876276	0.00689792
3500.53	0.0185971	0.0172695	0.0129779	0.0106231	0.00776345
3500.62	0.02381	0.0163486	0.0138839	0.0124329	0.00686079
3500.72	0.023068	0.0168605	0.0115971	0.0131984	0.00789551
3500.82	0.0195782	0.0199963	0.0133824	0.00935401	0.0109843
3500.92	0.0105857	0.0177125	0.00989947	0.00223161	0.0103683
3501.02	-0.00452331	0.00633538	-0.000662373	-0.000515025	0.00867759
3501.11	-0.0205427	-0.00820212	-0.00992987	-0.00410394	0.00466368
3501.21	-0.036642	-0.0215843	-0.0165897	-0.0121991	-0.00430858
3501.31	-0.0517585	-0.0329285	-0.0212222	-0.0171911	-0.00931166
3501.41	-0.0641817	-0.0411862	-0.0230854	-0.0159476	-0.0111898
3501.5	-0.0705024	-0.0451547	-0.0254033	-0.0150116	-0.0116781
3501.6	-0.0651879	-0.0413478	-0.0268929	-0.0173244	-0.0132049
3501.7	-0.0502508	-0.0342087	-0.0242752	-0.0123636	-0.0163381
3501.8	-0.0323762	-0.024399	-0.0193202	-0.000609158	-0.0151789
3501.89	-0.00957096	-0.00760936	-0.0104861	0.00612749	-0.0104889
3501.99	0.01489	0.00752753	0.000850459	0.00892379	-0.0047351
3502.09	0.0342718	0.0195306	0.0096209	0.0136064	1.80283e-05
3502.19	0.051687	0.0310965	0.0172991	0.0189434	0.00469619
3502.29	0.0652289	0.0392214	0.0247139	0.0183228	0.00795488
3502.38	0.0708366	0.0434952	0.0276015	0.0124913	0.00536115
3502.48	0.0674679	0.0399066	0.022763	0.00586433	0.00222685
3502.58	0.053841	0.0302565	0.0131546	0.00025604	0.00262412
3502.68	0.0370291	0.0217591	0.00638066	-0.0050137	0.00195863
3502.77	0.0213243	0.0124766	0.00294009	-0.0116785	-0.00141968
3502.87	0.00256058	-0.00111936	-0.00281531	-0.014048	-0.00516881
3502.97	-0.0148203	-0.0115809	-0.00795845	-0.0102049	-0.00958942
3503.07	-0.0239362	-0.0160839	-0.0116589	-0.00789172	-0.0158575
3503.16	-0.026551	-0.0178655	-0.015547	-0.00664626	-0.0178448
3503.26	-0.0242802	-0.0162543	-0.014486	-0.00200599	-0.0137657
3503.36	-0.0192673	-0.0141657	-0.0112692	0.00192601	-0.00853371
3503.46	-0.015536	-0.00993572	-0.00639527	0.0030057	-0.00267025
3503.55	-0.0133956	-0.00170808	-0.000379265	0.00196829	0.000285343
3503.65	-0.0136215	0.000218807	-0.00188317	-0.00139058	0.000941024
3503.75	-0.0172321	-0.00697615	-0.00700832	-0.00865607	0.00187441
3503.85	-0.0242312	-0.0148188	-0.0119168	-0.0168535	0.000231135
3503.95	-0.0322957	-0.0231801	-0.0202088	-0.0197652	-0.00104019
3504.04	-0.0409801	-0.0323199	-0.0264337	-0.018894	-0.00130166
3504.14	-0.0523017	-0.0382553	-0.0277875	-0.0206638	-0.00503782
3504.24	-0.0642316	-0.0422778	-0.0309311	-0.0276907	-0.0112563
3504.34	-0.0778311	-0.0472793	-0.0351887	-0.0317615	-0.0157
3504.43	-0.0871659	-0.0535976	-0.038216	-0.029033	-0.0193849
3504.53	-0.0859011	-0.0574258	-0.0441344	-0.0299906	-0.0238716
3504.63	-0.0809919	-0.0568443	-0.0457921	-0.0352053	-0.0249396
3504.73	-0.0761639	-0.0569649	-0.0411143	-0.0351825	-0.0222163
3504.82	-0.0719753	-0.0565811	-0.0405202	-0.0334474	-0.0207087
3504.92	-0.0685297	-0.0508766	-0.0399732	-0.0338247	-0.0215938
3505.02	-0.0635298	-0.0436574	-0.0385809	-0.0305972	-0.022415
3505.12	-0.0551617	-0.0405719	-0.0413388	-0.0271559	-0.022402
3505.21	-0.044316	-0.0386676	-0.0404156	-0.0272189	-0.0222794
3505.31	-0.0363305	-0.0324555	-0.0328624	-0.0232289	-0.0227295
3505.41	-0.0338148	-0.0264695	-0.027013	-0.0171372	-0.0221603
3505.51	-0.0328851	-0.025318	-0.0243078	-0.0165392	-0.019893
3505.61	-0.0322952	-0.0235429	-0.0212361	-0.0179489	-0.0175955
3505.7	-0.0312816	-0.0213799	-0.0160843	-0.016452	-0.0121242
3505.8	-0.0273701	-0.0224935	-0.0115043	-0.0142534	-0.00536345
3505.9	-0.0246041	-0.0202975	-0.0118543	-0.0138174	-0.00670202
3506	-0.0226934	-0.0144191	-0.0127799	-0.0116971	-0.0117941
3506.09	-0.0164535	-0.0113757	-0.0126585	-0.00806688	-0.0121401
3506.19	-0.0119538	-0.00989524	-0.0136773	-0.00765047	-0.0116815
3506.29	-0.0110113	-0.00937701	-0.0139879	-0.0105113	-0.00940654
3506.39	-0.00832932	-0.0116571	-0.013927	-0.0107024	-0.00627558
3506.48	-0.006065	-0.0123932	-0.0145198	-0.00649492	-0.00949207
3506.58	-0.00696822	-0.0113083	-0.0133601	-0.00181791	-0.0123403
3506.68	-0.0104136	-0.0115224	-0.00925552	0.000270707	-0.0120948
3506.78	-0.0121117	-0.0110022	-0.00484753	-0.00142448	-0.0119547
3506.88	-0.0122125	-0.0101066	-0.00482592	-0.00336939	-0.00980507
3506.97	-0.0127169	-0.0104071	-0.00778837	-0.00455384	-0.0104984
3507.07	-0.0117464	-0.00999677	-0.00840561	-0.00537119	-0.012154
3507.17	-0.0123918	-0.00823902	-0.00951202	-0.00408675	-0.00930107
3507.27	-0.0141934	-0.0060353	-0.011675	-0.004723	-0.00817767
3507.36	-0.0111619	-0.00308625	-0.00659418	-0.00914856	-0.00976434
3507.46	-0.00731874	-0.00306945	0.000822426	-0.00848022	-0.00991282
3507.56	-0.00943819	-0.00477244	-0.000747076	-0.00135069	-0.00788932
3507.66	-0.0131633	0.000437522	-0.00561874	0.000449765	-0.00477595
3507.75	-0.0155489	0.0053643	-0.00729299	-0.00341368	-0.00125225
3507.85	-0.0143447	0.000662647	-0.00708343	-0.00440908	0.00189426
3507.95	-0.00853676	-0.0043262	-0.00664656	-0.00242632	0.00217084
3508.05	-0.003547	-0.00364582	-0.00534487	0.000150666	0.00037266
3508.14	-0.00017921	-0.00271582	-0.00220078	0.00244368	-0.00070143
3508.24	0.00131044	-0.00160656	0.000387841	0.00264157	-0.000228999
3508.34	0.000485459	-3.56293e-05	0.000262202	0.00130692	-0.00157673
3508.44	-0.00175671	0.000286161	-0.00071189	0.00222539	-0.00378408
3508.54	-0.00288231	0.00276065	-0.000390761	0.00351041	-0.00242701
3508.63	-0.00137262	0.00469879	-0.000712226	0.00368183	0.000872543
3508.73	0.0011349	0.00554018	-0.000748923	0.00323579	0.0042489
3508.83	0.00266655	0.00748041	0.00139524	0.000946548	0.00726682
3508.93	0.00320629	0.00777248	0.00469822	0.000283435	0.00985745
3509.02	0.00419329	0.00732023	0.00512746	0.0034265	0.0102149
3509.12	0.00382186	0.00476129	0.00192964	0.00554977	0.00922832
3509.22	0.000996398	0.000974265	0.00309972	0.00458883	0.0104079
3509.32	0.000247118	0.00217399	0.0075563	0.00563031	0.00990449
3509.41	0.00386781	0.00559573	0.00714339	0.0074267	0.00700649
3509.51	0.00843281	0.00597384	0.00250908	0.00594054	0.00516226
3509.61	0.0120946	0.00542772	0.000529459	0.00246027	0.00246194
3509.71	0.0107649	0.00491524	0.00390713	-0.000552894	-0.000396908
3509.8	0.00517302	0.00215209	0.00521215	-0.00256093	-0.00159027
3509.9	0.00278084	-0.00215603	0.00132928	-0.00087105	-0.00242351
3510	0.00424469	-0.00540559	0.000956066	0.00396331	-0.00331517
3510.1	0.00626685	-0.00457163	0.00529365	0.00562519	-0.00324068
3510.2	0.00651111	0.00171992	0.00546141	0.00598372	-0.00116134
3510.29	0.0043458	0.00724692	0.0043913	0.00651936	-0.000714343
3510.39	0.00251974	0.00906321	0.00499587	0.0049513	-0.00254112
3510.49	0.00395095	0.00922432	0.00488663	0.00107096	-0.00140534
3510.59	0.00642127	0.00791634	0.00481228	-0.00351051	0.000476478
3510.68	0.00632682	0.00838358	-1.76194e-05	-0.00388667	0.000707305
3510.78	0.00478109	0.0072116	-0.00194092	0.000210576	0.00379289
3510.88	0.00328717	0.00364076	0.00358179	0.00234382	0.00788119
3510.98	0.00189754	0.00449915	0.00602906	0.00108149	0.00760862
3511.07	9.81957e-05	0.00708958	0.00693834	0.00166314	0.00628549
3511.17	-0.00193776	0.00646601	0.00911449	0.00400367	0.00591801
3511.27	-0.00112249	0.00309536	0.00829572	0.00793504	0.00447456
3511.37	0.00221737	0.00296214	0.00596954	0.0126516	0.0044143
3511.46	0.00606614	0.00500649	0.00741488	0.0108004	0.00745761
3511.56	0.0108041	0.00367571	0.0102059	0.00437014	0.00955548
3511.66	0.0147413	0.00244979	0.0100993	0.0030148	0.00865699
3511.76	0.0161585	0.00294819	0.00935133	0.00426531	0.00930181
3511.86	0.0161338	0.00556289	0.00653675	0.00336976	0.0116378
3511.95	0.0168546	0.00946169	0.00246961	0.00658367	0.0106449
3512.05	0.0191448	0.0117032	0.00463863	0.010806	0.00775201
3512.15	0.0210662	0.0104206	0.00773074	0.00939559	0.00619102
3512.25	0.0207602	0.00618594	0.00815873	0.00992458	0.004647
3512.34	0.0200315	0.0104672	0.00901315	0.0137317	0.00481101
3512.44	0.0224795	0.0234689	0.0088566	0.0160537	0.00816778
3512.54	0.0269615	0.0272765	0.0104547	0.0189666	0.0118763
3512.64	0.0302776	0.0249277	0.012584	0.0207631	0.0155196
3512.73	0.036776	0.0292811	0.0169406	0.0207428	0.0186344
3512.83	0.0475433	0.0364746	0.0271619	0.0247257	0.0224374
3512.93	0.0581658	0.0421967	0.0357111	0.0318971	0.0260965
3513.03	0.069999	0.0482187	0.0388452	0.0374644	0.0261027
3513.12	0.0801429	0.0559107	0.0419196	0.0417802	0.0267643
3513.22	0.0869149	0.0642219	0.0467117	0.0442164	0.0301805
3513.32	0.0926158	0.0681918	0.0515211	0.0425429	0.0327452
3513.42	0.0978308	0.0667687	0.0546835	0.0389402	0.0322007
3513.52	0.100557	0.0645428	0.0546727	0.0357224	0.0305833
3513.61	0.0954957	0.0603079	0.0526443	0.0332095	0.0283447
3513.71	0.0839702	0.0541457	0.0483159	0.0286687	0.0252164
3513.81	0.0684078	0.0458612	0.0406972	0.0222505	0.0244941
3513.91	0.052474	0.0338448	0.0320323	0.0193971	0.0231941
3514	0.038085	0.0250009	0.0253211	0.0171821	0.0175924
3514.1	0.0235133	0.02129	0.0218651	0.0138733	0.00917063
3514.2	0.0144548	0.0199312	0.0173041	0.0108899	0.00325124
3514.3	0.0120308	0.0171903	0.00990428	0.00649286	0.00291723
3514.39	0.0112837	0.0098831	0.00418682	0.00483381	0.00411394
3514.49	0.0150582	0.00843568	0.00235793	0.00695719	0.00625947
3514.59	0.0221027	0.0145829	0.00479991	0.0105252	0.00814208
3514.69	0.0261093	0.0199216	0.00989806	0.0150931	0.00727378
3514.79	0.0291583	0.0210944	0.0134334	0.0159896	0.00825362
3514.88	0.0302576	0.0163017	0.0125955	0.00886839	0.00901259
3514.98	0.0256681	0.00992548	0.00946572	-0.000686592	0.00400068
3515.08	0.0153931	0.00174261	0.00546799	-0.00567778	-0.00149417
3515.18	-0.00163116	-0.010811	-0.000998331	-0.0100605	-0.00300215
3515.27	-0.0201272	-0.0232385	-0.0101113	-0.0154888	-0.00439044
3515.37	-0.0364386	-0.0338581	-0.0210879	-0.0178079	-0.00744041
3515.47	-0.0535467	-0.0433576	-0.0312059	-0.0163489	-0.0105927
3515.57	-0.0677018	-0.0474712	-0.0357717	-0.0103996	-0.0147082
3515.66	-0.0734981	-0.0447105	-0.0337844	-0.00672193	-0.0172792
3515.76	-0.0656274	-0.0373428	-0.0291584	-0.00673452	-0.0131184
3515.86	-0.0442925	-0.0260828	-0.0202707	-0.00118491	-0.00455509
3515.96	-0.0200831	-0.0113961	-0.00752683	0.00636161	0.00257504
3516.05	0.00351101	0.00181826	0.00367061	0.0133572	0.00837203
3516.15	0.0263567	0.0159666	0.0143545	0.0201386	0.0167011
3516.25	0.0457634	0.0360588	0.0240095	0.0232685	0.0267381
3516.35	0.0614941	0.052318	0.0340952	0.0250281	0.0307932
3516.45	0.0719814	0.0588019	0.0421806	0.0264535	0.0279142
3516.54	0.0747063	0.0579778	0.0430024	0.0272525	0.0243622
3516.64	0.0684957	0.0508646	0.0413979	0.0267117	0.0209568
3516.74	0.05585	0.0391981	0.0365344	0.0201461	0.0193505
3516.84	0.0399525	0.0250318	0.0263802	0.0100874	0.0190282
3516.93	0.0245677	0.0114971	0.0173175	-0.000664877	0.0159133
3517.03	0.0132236	0.00522108	0.00977984	-0.0110014	0.0113249
3517.13	0.005711	0.00610172	0.00343226	-0.0116701	0.00546289
3517.23	0.000497002	0.0056381	0.00119941	-0.00301134	3.59469e-05
3517.32	-0.00363527	-3.70112e-05	-0.000874852	0.00510562	-0.00255744
3517.42	-0.00333998	-0.00597003	-0.00352539	0.00641769	-0.00467212
3517.52	0.00229594	-0.00687523	-0.00156545	0.000770742	-0.00629981
3517.62	0.00565265	-0.00523831	0.00288682	-0.00374199	-0.00505788
3517.71	0.00271218	-0.00432947	0.00477414	-0.00166598	-0.000909938
3517.81	-0.00363347	-0.00380112	0.00195745	-0.00158428	0.0027546
3517.91	-0.00943715	-0.00396569	-0.00396176	-0.0052305	0.00259371
3518.01	-0.016239	-0.00772869	-0.00935967	-0.00537444	-0.000644214
3518.11	-0.0285353	-0.0158763	-0.0154627	-0.0059455	-0.00445345
3518.2	-0.0416386	-0.0261332	-0.0182137	-0.0118922	-0.00735537
3518.3	-0.0489845	-0.0374228	-0.0179381	-0.0219431	-0.0102541
3518.4	-0.0566862	-0.0462477	-0.0264784	-0.0264316	-0.014934
3518.5	-0.0668527	-0.0478877	-0.0400434	-0.024138	-0.0211112
3518.59	-0.0705648	-0.04552	-0.0449143	-0.0221744	-0.0230155
3518.69	-0.0710503	-0.0464045	-0.0423342	-0.0174426	-0.0195085
3518.79	-0.0731649	-0.0495129	-0.0405256	-0.0141561	-0.0158773
3518.89	-0.0735234	-0.0492263	-0.0371922	-0.014253	-0.0129542
3518.98	-0.0696675	-0.0446366	-0.0340215	-0.0154255	-0.0125695
3519.08	-0.0613495	-0.0407464	-0.0326554	-0.0156286	-0.0128187
3519.18	-0.0546135	-0.0375511	-0.026389	-0.0112357	-0.0115509
3519.28	-0.0494637	-0.0310303	-0.0204906	-0.00883671	-0.0117932
3519.38	-0.0408328	-0.0264173	-0.018338	-0.00882396	-0.0126431
3519.47	-0.0328657	-0.0261213	-0.0185039	-0.00747508	-0.0118817
3519.57	-0.0308469	-0.024058	-0.0188247	-0.00625888	-0.0122071
3519.67	-0.02952	-0.0214802	-0.0141061	-0.00440168	-0.0122119
3519.77	-0.0256528	-0.019883	-0.00896179	-0.00122659	-0.00803124
3519.86	-0.0248474	-0.0156631	-0.00686368	0.000373678	-0.00447226
3519.96	-0.0242623	-0.01132	-0.00489286	0.000126895	-0.0047741
3520.06	-0.019448	-0.0102278	-0.00138826	0.000176981	-0.00598803
3520.16	-0.0136862	-0.00823123	0.00104802	0.000834543	-0.00525987
3520.25	-0.00832391	-0.00103493	-0.000684518	0.00378926	-0.00527544
3520.35	-0.00441241	0.00509628	-0.00212645	0.00592858	-0.00509107
3520.45	-0.00322896	0.00425851	0.00247669	0.00254427	-0.00120688
3520.55	-0.00406237	-0.000195572	0.00787665	-0.00117536	-0.000238092
3520.64	-0.00603436	-0.000747795	0.00658015	0.000169548	-0.00275202
3520.74	-0.00679644	0.00350287	0.00286882	0.00168046	-0.0022574
3520.84	-0.004431	0.00477037	0.00210873	-0.000825667	-0.00316164
3520.94	-0.00108874	0.00267461	0.000903716	-0.0027871	-0.00784457
3521.04	0.000437254	0.00124645	-0.00412011	-0.00462733	-0.00814851
3521.13	-0.00181626	-0.00178346	-0.00885733	-0.00751375	-0.00455411
3521.23	-0.00638764	-0.00275815	-0.00830542	-0.00574003	-0.00457977
3521.33	-0.00815258	-0.00149534	-0.00557515	-0.00513353	-0.00586246
3521.43	-0.00768624	-0.00407603	-0.00455663	-0.00862336	-0.00546986
3521.52	-0.0067121	-0.00539557	-0.00471284	-0.00821933	-0.00363824
3521.62	-0.00619189	-0.00331409	-0.00660855	-0.00723348	-0.00230149
3521.72	-0.00504312	-0.00139806	-0.00805369	-0.00898024	-0.00313237
3521.82	-0.00534431	-0.00130023	-0.00776581	-0.0082052	-0.00251874
3521.91	-0.00877039	-0.00426953	-0.00646475	-0.00555589	-0.005624
3522.01	-0.00881809	-0.00769618	-0.00238491	-0.00356279	-0.0114716
3522.11	-0.00980434	-0.00793218	-0.000176529	-0.00129636	-0.0105422
3522.21	-0.0148335	-0.00683666	-0.00303575	-0.00238817	-0.00531716
3522.3	-0.0145901	-0.00678235	-0.00402034	-0.00492772	-0.00452344
3522.4	-0.00867224	-0.00589513	-0.000986822	-0.00601929	-0.0060885
3522.5	-0.00637174	-0.00323379	-0.000338585	-0.00704384	-0.00242499
3522.6	-0.00685826	-0.00154641	-0.0019549	-0.00484565	-0.0018995
3522.7	-0.00494641	-0.000367441	-0.00107948	-9.33069e-05	-0.00491206
3522.79	-0.00249697	0.000445465	0.000495306	0.00360596	-0.00139339
3522.89	0.00040756	-0.000653046	2.55198e-06	0.00347832	0.00403692
3522.99	0.001661	-0.00295407	-0.00180547	-0.000636472	0.00648322
3523.09	-0.00039018	-0.00343068	-0.00288763	-0.00489108	0.00541054
3523.18	-0.000834543	-0.000409979	-0.00230282	-0.00377708	-0.000657174
3523.28	0.00182023	-0.000429941	0.000638596	-0.00127637	-0.00601953
3523.38	0.00222603	-0.00302524	0.00605271	-0.00085089	-0.00586548
3523.48	-0.000995078	-0.00251337	0.00909492	2.5097e-05	-0.00255749
3523.57	-0.00144738	-0.00106748	0.00540712	-0.00258171	0.00121517
3523.67	-3.32494e-05	-0.00208194	-0.000166263	-0.00607689	0.00099795
3523.77	-0.00308637	-0.00247001	-0.00364886	-0.00510967	-0.00247683
3523.87	-0.0038463	-0.000589675	-0.00562298	-0.00145179	-0.0014891
3523.96	0.000564972	0.000476332	-0.00430956	-8.0649e-05	0.00402137
3524.06	-0.00063903	-0.000492999	-0.000852288	0.000917818	0.00640083
3524.16	-0.00631935	-0.00147406	0.00320121	0.00580898	0.00592775
3524.26	-0.00730365	-7.16754e-05	0.0059517	0.00730538	0.00536902
3524.36	-0.00375087	0.000409001	0.00329136	0.00162622	0.00232861
3524.45	-0.00118153	-0.00138536	0.000734134	-0.00292546	0.000737789
3524.55	-0.000747447	-0.00188425	0.00432036	-0.00279921	0.00283581
3524.65	-0.000274575	-0.000716138	0.00741579	-0.00107337	0.00411248
3524.75	0.00108781	0.000753018	0.00525385	0.00148042	0.0030316
3524.84	0.00178351	0.00355371	0.0032544	0.00326802	0.00184356
3524.94	0.00194879	0.0054755	0.00289769	0.00404927	0.00273097
3525.04	0.00337342	0.00441002	0.00301876	0.00232007	0.00494713
3525.14	0.00554646	0.00535507	0.00403213	-0.00261606	0.00702327
3525.23	0.00760962	0.0060152	0.00272613	-0.00245542	0.00664345
3525.33	0.00647812	0.00336988	0.00237942	0.00275313	0.00347792
3525.43	0.00228594	0.00220883	0.00514067	0.0044702	0.00195243
3525.53	-0.00276301	0.00530761	0.00670999	0.00378223	0.00552483
3525.62	-0.00714546	0.00935368	0.00432068	0.00299345	0.00869568
3525.72	-0.00696919	0.00676397	-0.000109407	0.00153371	0.00670917
3525.82	-0.00149273	0.00165185	-0.000165508	0.000514065	0.00251682
3525.92	0.00409332	-4.47918e-05	0.00133082	-6.96401e-05	0.000575291
3526.02	0.0059718	0.000480002	-0.000907716	0.000753637	0.00133558
3526.11	0.00707021	0.00338953	-0.00301729	0.00399302	0.000519248
3526.21	0.0110047	0.00704151	-0.00147173	0.00568203	0.000480833
3526.31	0.0157515	0.00642654	0.00244685	0.00672397	0.0020208
3526.41	0.0158866	0.00136999	0.00427897	0.00747311	0.00178148
3526.5	0.013238	0.000913437	0.00497695	0.00482038	0.000939956
3526.6	0.0137066	0.00776078	0.00941399	0.00501636	0.00166745
3526.7	0.0164768	0.0146621	0.0147786	0.00753845	0.00327229
3526.8	0.0196323	0.0184008	0.0158426	0.00723004	0.00374141
3526.89	0.0236143	0.0197099	0.015371	0.00848431	0.00323865
3526.99	0.0295961	0.022896	0.0178383	0.014336	0.00258836
3527.09	0.0395792	0.0311452	0.0193565	0.0201065	0.00462632
3527.19	0.0510722	0.0403166	0.0177318	0.0238475	0.0105878
3527.29	0.0594919	0.0474473	0.0204544	0.0272281	0.0169014
3527.38	0.0671434	0.0508418	0.0285246	0.0289687	0.0214391
3527.48	0.0761031	0.0534671	0.0351219	0.0269034	0.0234693
3527.58	0.0805665	0.0570036	0.0403431	0.025145	0.0229766
3527.68	0.0823599	0.0555936	0.0410599	0.0285771	0.0238672
3527.77	0.0856157	0.0509208	0.0384163	0.0300604	0.0246685
3527.87	0.0814583	0.0463655	0.0389434	0.0248051	0.0225845
3527.97	0.0710242	0.0404451	0.0379385	0.0175394	0.0197947
3528.07	0.0585644	0.0336197	0.0332521	0.0109724	0.0163893
3528.16	0.0408849	0.0279129	0.0281312	0.00842984	0.0137213
3528.26	0.0257596	0.0222058	0.0222712	0.0115696	0.0105057
3528.36	0.0191324	0.0145511	0.0141595	0.0145619	0.00752677
3528.46	0.0176455	0.0107336	0.00805064	0.0146421	0.00967786
3528.55	0.0163045	0.0112974	0.00662044	0.0121508	0.012123
3528.65	0.0154771	0.00993314	0.00973007	0.00965485	0.00869801
3528.75	0.0186898	0.00936373	0.0132942	0.00970893	0.00306731
3528.85	0.0224862	0.00898106	0.0114822	0.0103522	-4.67464e-06
3528.95	0.0240701	0.00743091	0.0091465	0.0101762	0.00112908
3529.04	0.0236859	0.00958693	0.00965481	0.00740402	0.00654235
3529.14	0.0201651	0.0106384	0.008721	0.00203017	0.00946761
3529.24	0.0117504	0.00656792	0.00323737	-0.00491932	0.00563608
3529.34	-0.00372952	-0.00245052	-0.00245708	-0.0106397	0.000974701
3529.43	-0.0243761	-0.0155259	-0.00913691	-0.0168416	-0.00403347
3529.53	-0.0466592	-0.030158	-0.0229045	-0.0261804	-0.00837049
3529.63	-0.0690548	-0.0461627	-0.0355936	-0.0309828	-0.0104744
3529.73	-0.090192	-0.0578032	-0.0396181	-0.0318247	-0.0164248
3529.82	-0.103487	-0.0646481	-0.0434959	-0.0338503	-0.0230607
3529.92	-0.103507	-0.0720084	-0.0508851	-0.0344031	-0.0280316
3530.02	-0.0991324	-0.0753674	-0.0573246	-0.0305933	-0.0325597
3530.12	-0.0967165	-0.0703036	-0.0582926	-0.024284	-0.0324325
3530.21	-0.0906606	-0.0593644	-0.0501738	-0.0221625	-0.0268615
3530.31	-0.0797188	-0.0472856	-0.0388682	-0.0224274	-0.0181422
3530.41	-0.0663641	-0.0372144	-0.0284895	-0.0178681	-0.0119866
3530.51	-0.0491177	-0.0292152	-0.0194107	-0.011561	-0.00861704
3530.61	-0.0335441	-0.0223954	-0.0159985	-0.00930976	-0.00407034
3530.7	-0.0271441	-0.0170722	-0.0148243	-0.00711434	-0.00122771
3530.8	-0.0260217	-0.0155478	-0.0093799	-0.00257487	-0.00244306
3530.9	-0.0256693	-0.0159076	-0.0046756	0.000674925	-0.00402387
3531	-0.0238892	-0.0141966	-0.00409878	0.00106693	-0.00228922
3531.09	-0.0189588	-0.0118513	-0.00279616	-0.000272457	-0.0013828
3531.19	-0.0137447	-0.00992009	0.000511993	-0.00211062	-0.00205657
3531.29	-0.00951059	-0.0043296	0.00421882	-0.00281115	-0.00138808
3531.39	-0.00607521	0.00127112	0.00432893	0.00147034	-0.000687413
3531.48	-0.0040014	-0.000803861	-0.000329945	0.00518916	-0.000634006
3531.58	-0.00149936	-0.00461759	-0.00307226	-0.000332658	0.000403224
3531.68	-0.000814906	-0.00539067	-0.00391283	-0.00812179	0.00213507
3531.78	-0.000754299	-0.00276959	-0.00628657	-0.0104977	-0.000143006
3531.88	-0.000317414	-0.0006579	-0.00713489	-0.00950923	-0.00369414
3531.97	-0.00261776	-0.00312536	-0.0069359	-0.0055905	-0.00510938
3532.07	-0.00423974	-0.00564532	-0.00750594	-0.00325594	-0.00526144
3532.17	-0.00443417	-0.00663277	-0.00703029	-0.00325676	-0.00395513
3532.27	-0.00382848	-0.00640044	-0.00637776	-0.00315914	-0.00444554
3532.36	-0.00240036	-0.00742267	-0.00741372	-0.00527312	-0.00491655
3532.46	-0.00215745	-0.00905309	-0.0065273	-0.0055869	-0.000664861
3532.56	-0.00154958	-0.00738054	-0.00225386	-0.00242311	0.00307495
3532.66	-0.000695573	-0.00588969	-0.00284153	0.000350255	0.00211829
3532.75	-0.00325839	-0.00673781	-0.00725697	-0.000553266	0.000508076
3532.85	-0.0055759	-0.00598942	-0.00647189	-0.00115301	-0.00101436
3532.95	-0.00262571	-0.00338385	-0.00468382	0.00128705	-0.00278619
3533.05	0.00173324	-0.00105229	-0.00511986	0.0020915	-0.00288871
3533.14	0.000802976	-0.00256165	-0.00473332	0.0014461	-0.00177151
3533.24	-0.00344636	-0.0043422	-0.00367021	0.00089342	-0.00166922
3533.34	-0.00293872	-0.00215364	-0.00271443	0.00191264	-0.00439306
3533.44	4.7773e-05	-0.00311467	-0.00180286	0.00374986	-0.00743629
3533.54	-0.000292063	-0.00483678	-0.00190964	0.00706913	-0.00581743
3533.63	-0.000632864	-0.00163616	-0.00383001	0.0146722	0.0003327
3533.73	0.000261739	0.00258485	-0.00229217	0.0155351	0.00684413
3533.83	0.000193072	0.00122389	0.00106585	0.00706314	0.00738892
3533.93	0.000911381	-0.00472494	-0.00151142	0.000985439	0.00236596
3534.02	0.000421101	-0.00703194	-0.00467287	-0.00123419	-0.000836603
3534.12	-0.00155836	-0.00439143	-0.00402107	6.94624e-06	-0.00161842
3534.22	-0.00132559	-0.000783934	-0.00321318	0.00121199	-0.00102804
3534.32	0.000319129	0.00103116	5.83514e-05	-0.000867357	0.000389335
3534.41	0.000965961	0.00226318	0.00330331	-0.00311971	0.000739809
3534.51	7.99172e-05	0.00156466	0.00102693	-0.00618276	0.000631427
3534.61	-5.31769e-05	0.000437487	-0.00266655	-0.00626641	0.00293344
3534.71	-0.00147711	0.00139118	-0.00568422	-0.00096192	0.00539741
3534.8	-0.00402841	0.00225497	-0.00639449	0.00205059	0.00380482
3534.9	-0.00186695	0.00196814	-0.00540522	0.00370961	0.00275278
3535	-0.000910932	-0.00148873	-0.00640983	0.0066162	0.00491761
3535.1	-0.00308442	-0.00554555	-0.00766832	0.00549238	0.00492799
3535.2	3.86338e-05	-0.00656255	-0.00608031	0.00177346	0.000696494
3535.29	0.00314496	-0.00453392	-0.00128094	0.000704027	-0.00130163
3535.39	0.000971047	-0.00167497	0.00184902	0.00295228	0.00128902
3535.49	-0.000856096	5.91659e-05	1.5268e-05	0.00413167	0.00365096
3535.59	0.000232347	-0.00182056	-0.00227321	0.00211424	0.00408337
3535.68	0.00156338	-0.00311388	-0.0015398	0.00259076	0.00359517
3535.78	0.00247466	0.00188705	-0.000782182	0.00395062	0.00546906
3535.88	0.00144065	0.0060795	0.000899187	2.83602e-05	0.00707439
3535.98	-0.000915345	0.00533287	0.00339247	-0.0027209	0.00446424
3536.07	0.00136571	0.00540929	0.00198063	0.00130164	0.0017875
3536.17	0.00556913	0.00633072	0.000222301	0.00663434	9.62056e-05
3536.27	0.00663137	0.0050589	0.000770947	0.00880287	-0.000700838
3536.37	0.00532758	0.00462103	-0.000611683	0.00684575	0.000157823
3536.46	0.00407711	0.00474073	-0.00158863	0.00149281	0.000948851
3536.56	0.00368129	0.00224462	-0.000867605	-0.000792141	0.000684405
3536.66	0.00466159	0.00211541	-0.0024187	0.00232935	0.000944427
3536.76	0.00736015	0.00674093	-0.00212589	0.00239993	0.00114052
3536.86	0.0083819	0.00682165	0.000442073	-0.00306453	0.000253013
3536.95	0.00824133	0.00276592	0.000433026	-0.00594595	0.00204985
3537.05	0.00688027	0.00106871	0.000190052	-0.00443338	0.00384752
3537.15	0.00133827	0.00133779	0.000699969	-0.00390549	0.000914198
3537.25	-0.00118672	0.00382625	0.000300826	-0.00732567	-0.00169214
3537.34	-0.000703539	0.00478054	-0.000260257	-0.00934824	-0.00240501
3537.44	-0.00258061	0.00311729	-0.00124723	-0.00670171	-0.00514918
3537.54	-0.00326233	0.00140933	-0.000292842	-0.00541068	-0.00366681
3537.64	-0.00317827	-0.00311605	0.00285571	-0.00533445	0.00233798
3537.73	-0.0022928	-0.00612867	0.00236751	-0.00373474	0.00356389
3537.83	0.000106197	-0.00416488	-0.00197492	-0.00294049	0.00156336
3537.93	-0.000269697	-0.00321504	-0.00587896	-0.00558233	-0.0028231
3538.03	-0.00357199	-0.00483886	-0.00759753	-0.0103367	-0.00504244
3538.12	-0.00471433	-0.0075759	-0.00727311	-0.0106227	-0.00168911
3538.22	-0.00444807	-0.0104351	-0.00683767	-0.00767505	-0.00266703
3538.32	-0.00385687	-0.00968632	-0.00762794	-0.00589452	-0.00767718
3538.42	-0.0021291	-0.0055453	-0.00830506	-0.00230179	-0.00740938
3538.52	-0.00264992	-0.00286064	-0.00750503	-0.000175676	-0.00299187
3538.61	-0.00317133	-0.00247053	-0.00674488	-0.00412862	-0.000442941
3538.71	-0.00102121	-0.00121233	-0.00659549	-0.00728872	0.00123138
3538.81	0.000587698	0.00171317	-0.00333064	-0.00569335	0.0021867
3538.91	0.000551547	0.000797867	0.0009993	-0.00359993	0.000536458
3539	-8.14772e-05	-0.0023472	0.000972161	-0.0029383	-0.000996255
3539.1	-0.0028271	-0.00234105	-0.000659946	-0.00122425	0.000591839
3539.2	-0.00489333	-0.000858047	7.91499e-05	0.000152106	0.00323008
3539.3	-0.000188849	0.00206371	4.7656e-05	-0.000957716	0.00162797
3539.39	0.00589051	0.00453747	-0.000390703	-0.00219657	-0.00123537
3539.49	0.00838625	0.00257351	0.000189715	-0.00245682	0.00287213
3539.59	0.00623809	-0.00158905	-0.000887684	0.00186994	0.00838613
3539.69	0.00138852	-0.00319525	-0.00280832	0.00416511	0.00671209
3539.79	-0.00116609	-0.00428428	-0.00252395	0.00113771	-0.00100724
3539.88	-0.00404377	-0.00604666	0.00057836	0.00254341	-0.00840945
3539.98	-0.00338081	-0.00326628	0.00557563	0.00362209	-0.00822791
3540.08	0.000945093	0.00130209	0.00958625	0.000935086	-0.00506266
3540.18	0.000412136	0.00164378	0.00783083	-9.25405e-05	-0.00382883
3540.27	-0.00226323	0.000648619	0.00311406	0.00106502	-0.00151884
3540.37	-0.003588	0.00102279	-0.00105115	0.00276617	0.00180342
3540.47	-0.00273082	0.00393979	-0.00143967	0.000996437	0.00444142
3540.57	-0.00045794	0.00458324	0.00308678	-0.0019161	0.00525824
3540.66	0.000160231	-0.000804767	0.00440556	-0.000461664	0.00312939
3540.76	0.00180917	-0.00441876	0.00233167	0.00174967	-0.00238926
3540.86	0.00538219	-0.00440719	0.0042842	0.00194842	-0.00664539
3540.96	0.00604435	-0.0022756	0.00665238	0.000949219	-0.00629127
3541.05	0.00215509	-0.000109812	0.00684566	-0.00205014	-0.0030725
3541.15	-0.00224649	0.000415225	0.00534329	-0.00628218	-0.00115287
3541.25	-0.00396819	0.000988154	0.00170731	-0.00641345	-0.00242486
3541.35	-0.00197068	0.000133708	0.0032936	-0.00168775	-0.00130693
3541.45	0.00241385	0.00012544	0.00740776	0.00179537	0.00277421
3541.54	0.00257838	0.0021382	0.00883097	0.00227663	0.00390563
3541.64	-0.000943378	0.00145844	0.00951698	0.00122038	0.00114167
3541.74	-0.00246854	-0.00355642	0.00950093	0.000842486	0.000209465
3541.84	-0.00268807	-0.00984387	0.0079224	0.00271545	0.00149757
3541.93	-0.0012817	-0.00949413	0.00428023	0.00516864	0.000459186
3542.03	0.0019938	-0.00213263	0.00266933	0.00643647	0.000337496
3542.13	0.00283279	0.00252766	0.00276896	0.00589724	0.00137045
3542.23	0.00113541	0.00216743	0.000586652	0.000895986	0.000203705
3542.32	0.000836002	0.000566285	-0.00100276	-0.00438474	-0.000443731
3542.42	0.00263411	-0.000509988	-0.00420986	-0.00239707	0.000160413
3542.52	0.00291475	0.000624604	-0.00799762	0.0018362	-0.000240484
3542.62	-2.77797e-05	0.00399012	-0.00401685	0.00400417	-0.000263988
3542.71	-0.00132998	0.00270966	0.000184478	0.00548809	0.00186179
3542.81	0.000464138	-0.00411684	-0.000900818	0.00656538	0.00357977
3542.91	0.000837918	-0.00539075	-0.000633457	0.0083371	0.00207039
3543.01	-0.0027719	0.000858474	0.00170473	0.00824957	0.00129125
3543.11	-0.00619074	0.00430293	0.00124404	0.00386712	0.00237082
3543.2	-0.00521903	0.00311929	-0.00219727	-0.000971245	0.00270858
3543.3	-0.00256183	0.00197892	-0.00426578	-0.00141786	0.00223931
3543.4	-0.00106801	0.000851541	-0.00457193	0.00138933	0.000886246
3543.5	-0.00220749	-0.000351114	-0.00231699	0.0039582	0.00161727
3543.59	-0.00240691	0.000388412	0.00179742	0.00424842	0.00155265
3543.69	0.000206938	0.00579782	0.00302825	0.00128088	-0.00106784
3543.79	-0.000872052	0.00877298	0.000485528	-0.00139597	-0.00263967
3543.89	-0.00382176	0.00424149	-0.00345133	-0.00144419	-0.00386579
3543.98	-0.00432353	-1.66075e-05	-0.00391957	0.000654011	-0.00534626
3544.08	-0.00213435	-0.00315334	-0.000322815	0.002378	-0.00491897
3544.18	0.000741869	-0.00224882	0.00226708	0.00156164	-0.00548706
3544.28	0.00153868	0.00587057	0.00376559	0.00345064	-0.00701758
3544.38	0.00331231	0.0132454	0.00483066	0.00610749	-0.00378042
3544.47	0.00617348	0.0122225	0.00585407	0.00298239	-0.000996081
3544.57	0.00722128	0.00533421	0.0068614	0.00117324	-0.00260394
3544.67	0.00372891	0.00345118	0.00587938	0.00185124	-0.0059918
3544.77	-0.00118829	0.00628702	0.00487558	-0.00271257	-0.00927069
3544.86	-0.000635372	0.00579365	0.00497138	-0.00613392	-0.00757516
3544.96	0.00452254	0.00313117	0.00327408	-0.00309656	-0.00158551
3545.06	0.00726287	0.00221192	0.00159968	0.000903674	0.00288651
3545.16	0.00665091	0.000918558	0.00330444	0.00281186	0.00410423
3545.25	0.00941042	-0.0015346	0.00354698	0.00375109	0.000545318
3545.35	0.0106918	-0.00225016	0.00113911	0.00428159	-0.00333373
3545.45	0.0066304	-0.00100386	0.000649384	0.00366179	-0.000251946
3545.55	0.00262809	-0.00196234	0.000244237	0.00122827	0.00409568
3545.64	-0.00131638	-0.00339875	0.000169799	-3.75307e-05	0.00345091
3545.74	-0.000986949	-0.000693226	0.00197753	0.00151076	-6.68379e-05
3545.84	0.000927952	0.000539958	0.00341596	0.00087283	-0.00220523
3545.94	-0.000611345	-0.00100971	0.00523519	0.000803688	0.000759772
3546.04	0.00116434	-0.00222302	0.00626745	0.00303811	0.00428992
3546.13	0.00456013	-0.00244922	0.0043498	0.00199242	0.00574207
3546.23	0.00403632	-0.000221434	0.00237306	-0.00125701	0.00630596
3546.33	0.000133243	-0.000665658	0.00320914	-0.00294802	0.00632717
3546.43	-0.00207385	-0.0019071	0.00670497	-0.00260811	0.00639266
3546.52	0.00123878	0.00250426	0.00821076	-0.00119186	0.0022024
3546.62	0.00496553	0.0042632	0.00542501	0.00163887	-0.00205955
3546.72	0.00533985	0.000267639	0.00421923	0.00453277	-0.00170114
3546.82	0.00684332	-0.000571757	0.00496868	0.00360037	-0.00214476
3546.91	0.00733301	0.0030185	0.0032708	0.000191624	-0.00461568
3547.01	0.00486559	0.00404225	0.00247081	-0.000841042	-0.00541707
3547.11	0.00437558	0.000596547	0.0042838	0.00224881	-0.00462902
3547.21	0.00444379	-0.0032239	0.00377998	0.00416112	-0.00199241
3547.3	0.00344248	-0.00469995	0.00132287	0.00277459	0.00360033
3547.4	0.00319466	-0.00367909	0.000376333	0.00290373	0.00660588
3547.5	0.00545096	-0.00101063	0.00142364	0.00328615	0.00555266
3547.6	0.00665769	0.000881049	0.0022176	0.00257248	0.00422781
3547.7	0.00509882	-0.00092482	0.000792303	0.000241164	0.00360327
3547.79	0.00507847	-0.000695166	4.18961e-05	-0.00202896	0.00588859
3547.89	0.00519281	0.00610811	0.00138029	0.000594077	0.00634533
3547.99	0.00517323	0.0127841	0.00282605	0.00511737	0.00155929
3548.09	0.00630822	0.0117757	0.00403916	0.00502028	-0.000954031
3548.18	0.00564366	0.00580227	0.00192585	0.00322167	-0.00209374
3548.28	0.00274128	0.00224638	-0.00139545	0.00360869	-0.00367279
3548.38	0.000867554	0.00068614	-0.000575196	0.0043933	0.00038008
3548.48	0.00193988	-1.92088e-05	0.000702408	0.00148546	0.00278175
3548.57	0.00178772	-0.0011433	0.00111329	-0.00531851	-0.00126854
3548.67	-0.00224596	-0.00222116	0.00409457	-0.005908	-0.00209878
3548.77	-0.00580867	-0.00294312	0.00607448	-4.1212e-05	2.86076e-05
3548.87	-0.00664278	-0.00489333	-0.000750607	0.00650165	-0.00106753
3548.96	-0.00588389	-0.00507976	-0.00935955	0.0113421	-0.00579157
3549.06	-0.00273221	-0.00407898	-0.00921491	0.00909371	-0.00663503
3549.16	0.000611283	-0.00174769	-0.00305327	0.00270644	-0.0025238
3549.26	-0.000157297	0.000536022	0.003167	-0.00119912	-0.000184998
3549.36	-0.00330883	-0.00215811	0.00504691	-0.000388771	-0.000871929
3549.45	-0.00635134	-0.00366704	0.00406936	-9.32489e-05	-0.00301038
3549.55	-0.00619536	-0.000332255	0.00371723	-0.0020572	-0.0036266
3549.65	-0.00193957	0.00155352	0.00220514	0.000183832	-0.00196757
3549.75	0.00124244	0.000346083	-0.000807869	0.00343714	-0.00327328
3549.84	0.000319361	0.000591937	-0.000996391	0.00290424	-0.00714735
3549.94	-0.000385268	0.00346252	0.00224646	-0.00132069	-0.00524789
3550.04	0.00225864	0.00454451	0.00413576	-0.00394672	0.00063663
3550.14	0.00353839	0.00316036	0.00213885	-0.00284489	0.00344036
3550.23	0.00405064	0.000539784	-9.77941e-05	-0.00189011	0.0026956
3550.33	0.00520739	-0.000568749	-0.000747367	0.00183929	0.00199658
3550.43	0.00345487	-0.000333427	-0.00169235	0.00493525	0.00316235
3550.53	0.00139633	-0.00150857	-0.00214831	0.00269052	0.00509472
3550.62	0.00161898	0.000402057	-0.00112312	0.000744265	0.00514371
3550.72	0.000441319	0.00193532	0.000507232	0.00234027	0.00221798
3550.82	-0.000901375	-0.000357965	0.00106124	0.00487686	0.000147128
3550.92	0.000905725	-0.00187576	0.00322671	0.00449545	0.00197979
3551.02	0.0030725	-0.00491678	0.00595891	0.00196509	0.00205832
3551.11	0.00251413	-0.00691768	0.00396561	0.00116185	-0.00329143
3551.21	0.000625683	-0.00597545	0.00101905	0.00138711	-0.00721225
3551.31	-0.000925866	-0.00575684	0.000587685	8.74228e-05	-0.00639633
3551.41	-0.00284691	-0.00271804	-0.00107377	-0.000695047	-0.00381063
3551.5	-0.00265596	0.000834575	-0.00166586	-0.00142461	-0.00168921
3551.6	0.00134832	-0.00122831	0.00254619	-0.00593394	0.000362719
3551.7	0.00364642	-0.00157027	0.00244509	-0.00660641	-0.00035919
3551.8	0.00139157	0.00255555	-0.00131192	-0.00106038	-0.00228508
3551.89	0.000217912	0.00240951	-0.000120973	0.00236112	-0.00154011
3551.99	0.00239652	0.000787276	0.00100194	0.00605433	-0.000981368
3552.09	0.00612977	0.00227233	9.84968e-05	0.00902934	-0.000796957
3552.19	0.0086328	0.00308727	-0.000220518	0.00726475	-0.000503153
3552.29	0.00578178	0.0022622	-0.000468602	0.00450652	0.000921155
3552.38	-0.000828411	0.000442283	0.00208324	0.00315684	0.00313824
3552.48	-0.00491793	-0.0015097	0.00466256	0.00274799	0.00482131
3552.58	-0.0040815	0.000931716	0.00305198	0.0024605	0.00366377
3552.68	-0.00205161	0.00627435	0.00373978	-0.00101276	-0.000388326
3552.77	-0.000846818	0.00572273	0.0044823	-0.00914736	-0.0012092
3552.87	0.00196205	0.00140139	-1.48207e-05	-0.0132601	0.00136369
3552.97	0.00376602	-0.00281269	-0.00365424	-0.00804478	0.00414744
3553.07	6.61733e-06	-0.00643898	-0.00340299	-0.00100927	0.00556824
3553.16	-0.00324608	-0.00608794	-0.00194104	0.00116822	0.00428333
3553.26	-0.000786478	-0.00573877	-0.000509897	0.00450407	0.00310478
3553.36	0.00128258	-0.00575318	0.00229149	0.0109984	0.00478719
3553.46	0.000592413	-0.00300862	0.00754753	0.0104207	0.00597578
3553.55	0.000772306	0.000815239	0.0107224	0.00405075	0.0041617
3553.65	-0.000639123	0.00572989	0.00593411	0.000843101	0.000706283
3553.75	-0.00234551	0.00651749	0.000151463	0.00137118	-0.0031985
3553.85	-0.000406775	0.00180325	-0.000957384	0.00216941	-0.00592825
3553.95	-0.00205634	-0.000162127	-0.00105639	0.00282715	-0.00308102
3554.04	-0.00517338	0.000776337	-0.00149105	0.00245105	0.00322636
3554.14	-0.00163045	0.000861191	-0.00228362	-0.000667222	0.00376798
3554.24	0.00113229	0.00256071	-0.00360472	-0.00355875	-5.69322e-05
3554.34	-0.00125401	0.00484706	-0.00588561	-0.00402394	-0.00176538
3554.43	-0.00294779	0.00588101	-0.00621478	-0.00417626	-6.54792e-05
3554.53	-0.000267723	0.00532181	-0.00416984	-0.00464921	0.000715457
3554.63	0.00104105	0.00288464	-0.00421147	-0.00169025	-0.00164253
3554.73	0.000468585	0.00216434	-0.00512068	0.00282817	-0.00163901
3554.82	0.00419553	0.00139983	-0.00180901	0.00356665	0.00265348
3554.92	0.00436728	-0.00157816	0.00437438	-0.000343133	0.00763454
3555.02	-0.000654115	-0.00246416	0.00658508	-0.00299577	0.0107525
3555.12	-0.00151432	0.000200064	0.00460587	0.000702912	0.010651
3555.21	0.000521284	0.00311344	0.00239559	0.00359585	0.00979007
3555.31	0.000879237	0.00324016	0.000896736	0.00403131	0.00881634
3555.41	0.00239249	0.000659651	-0.00169706	0.00600948	0.00297518
3555.51	0.00559404	-0.00141971	-0.00534048	0.00648134	-0.000909032
3555.61	0.0051626	0.000214522	-0.00394172	0.00469735	0.00402992
3555.7	0.00133256	0.00229364	0.000652009	0.00412103	0.00837559
3555.8	0.000784488	-3.12164e-05	-0.00123926	0.00327691	0.00593014
3555.9	0.00378939	-0.00194998	-0.00604969	0.00116252	0.00229156
3556	0.00410884	0.00120372	-0.00393945	0.00273939	0.00485249
3556.09	0.00339112	0.00475879	-0.000753672	0.00578431	0.0096801
3556.19	0.0038766	0.00700536	-0.00127024	0.00308545	0.00814996
3556.29	0.00300273	0.00996005	0.00117444	-0.00175655	0.00369769
3556.39	0.000777671	0.0100293	0.00215111	-0.00224974	0.00175333
3556.48	0.000736098	0.00646709	-0.00199202	-0.000663471	0.000409286
3556.58	0.00385778	0.0046728	-0.00299477	8.25848e-06	-0.00259711
3556.68	0.00277778	0.00471803	-0.00244116	3.82891e-05	-0.00500909
3556.78	-0.00420281	0.00366948	-0.00362527	-0.00110915	-0.00699979
3556.88	-0.00844123	0.00438915	-0.000898867	-0.00356592	-0.00888078
3556.97	-0.00390709	0.00770802	0.000757429	-0.00436276	-0.00730462
3557.07	0.00213351	0.00641929	-0.00142246	-0.00218564	-0.00330819
3557.17	0.00222415	0.00309871	-0.00134138	0.00172487	-0.00229553
3557.27	-0.000231712	0.00411703	-0.00223455	0.00393548	-0.00592062
3557.36	-0.00153611	0.00269583	-0.00317795	0.00211824	-0.00583855
3557.46	-0.00075402	-0.000653499	-0.00151613	-0.00368002	-0.00209049
3557.56	-0.00158987	-0.0024691	0.000270645	-0.00854481	-0.00177337
3557.66	-0.00356521	-0.00380584	0.00215797	-0.00579633	-0.00204875
3557.75	-0.00291445	-0.0036764	0.00381764	-0.00173846	-0.000629094
3557.85	-8.77946e-05	-0.00224179	0.00517804	-0.00263999	0.000913943
3557.95	0.00366598	-0.00146548	0.00330482	-0.00556725	0.00214863
3558.05	0.00658777	-0.00405817	-0.000213434	-0.00794359	0.00341506
3558.14	0.00779236	-0.00337275	-0.000791913	-0.00455818	0.00367503
3558.24	0.00838629	0.00254809	-0.000108141	0.00111247	0.00160276
3558.34	0.00808816	0.00652412	0.00238078	0.000169862	-0.00152655
3558.44	0.00323714	0.00893021	0.00345305	-0.00407833	-0.00297578
3558.54	-0.00205938	0.00855523	9.77513e-06	-0.0063036	-0.0049725
3558.63	-0.00114254	0.00423056	0.00136513	-0.00301864	-0.00595342
3558.73	0.00049353	-0.000759442	0.00860427	0.00250138	-0.00308113
3558.83	0.000776034	-0.00426294	0.0091752	0.00336856	-0.00131899
3558.93	0.00330174	-0.00431485	0.00408949	0.0029069	-0.000945833
3559.02	0.00634367	-0.00425339	0.00307815	0.00426242	-0.00193614
3559.12	0.00770546	-0.00216442	0.00316284	0.00678237	-0.00414508
3559.22	0.00326391	0.00112386	0.000345222	0.00987156	-0.00338356
3559.32	-0.00320246	-0.00119496	-0.00221209	0.00736131	-0.00305829
3559.41	-0.00327805	-0.00415515	-0.000899552	0.000376732	-0.0059172
3559.51	-0.000832929	-0.00219275	0.00324471	-0.00314716	-0.00390876
3559.61	-0.00224307	0.00314241	0.00420089	-0.00217305	0.00324236
3559.71	-0.00300069	0.0069907	0.00262504	0.00021792	0.0080841
3559.8	0.000448423	0.00697391	0.000682051	0.00208883	0.00901905
3559.9	0.00215762	0.0057452	-0.0022032	0.00375092	0.00714474

## Sheet: Fig 6h
	HFn-Fe	pfFn-Fe	pyFn-Fe
iron concentration (μg/mL)	DMPO/OOH· intensity
0	0.116
20	0.095	0.07	0.072
40	0.089	0.058	0.05
80	0.07	0.048	0.0348
160	0.051	0.023	0.034

## Sheet: Fig 6i
P-doped Ferrihydrite (Pi/Fe=1:1)					pyFn-Fe
Xanthine:Fe ratio	Relative SOD activity				Xanthine:Fe ratio	Relative SOD activity
0	100	100	100		0	100	100	100
0.25:1	95.9119	97.8763	103.743		0.25:1	98.4159	99.8951	96.9366
0.5:1	100.796	92.3281	95.4075		0.5:1	95.7407	93.4746	95.8036
1:1	113.804	98.4072	103.823		1:1	100.776	103.042	101.217
