# Supplementary material for: A natural biogenic nanozyme for scavenging superoxide radicals
Source: Nat Commun. 2024 Jan 3;15:233. doi: 10.1038/s41467-023-44463-w (PMC10764798; doi:10.1038/s41467-023-44463-w)
Supplement: Supplementary file 4 — Source Data [file 41467_2023_44463_MOESM4_ESM.zip › Source Data/Figure 7.xlsx]

## Sheet: Fig 7b
pet22b					HFn-pet22b					pfFn-pet22b					pyFn-pet22b
Time (h)	OD 600				Time (h)	OD 600				Time (h)	OD 600				Time (h)	OD 600
0	0.2619	0.262	0.2458		0	0.2558	0.2541	0.2346		0	0.2712	0.266	0.2476		0	0.2586	0.2531	0.2392
2	0.4997	0.4979	0.4855		2	0.6345	0.6269	0.6197		2	0.6324	0.6243	0.6211		2	0.5882	0.5833	0.5819
4	0.8672	0.8591	0.8549		4	0.8306	0.8243	0.824		4	0.8867	0.8794	0.8767		4	0.9389	0.9305	0.9284
6	0.8949	0.8897	0.8837		6	1	0.9941	0.9888		6	1.0227	1.0158	1.0091		6	1.121	1.1168	1.11
8	0.9952	0.9439	0.9416		8	1.0287	0.9955	0.9964		8	1.0977	1.0423	1.0391		8	1.1344	1.0843	1.0832
10	1.0052	0.9977	0.9971		10	1.0476	1.0424	1.0429		10	1.131	1.1241	1.1225		10	1.1719	1.1626	1.1589
12	1.0607	1.0572	1.0539		12	1.1639	1.161	1.1599		12	1.179	1.1745	1.1728		12	1.2249	1.2187	1.2164

## Sheet: Fig 7c
pet22b					HFn-pet22b					pfFn-pet22b					pyFn-pet22b
Time (h)	OD 600				Time (h)	OD 600				Time (h)	OD 600				Time (h)	OD 600
0	0.2628	0.2634	0.2587		0	0.2528	0.2544	0.2412		0	0.2545	0.2537	0.2466		0	0.2438	0.2481	0.2402
2	0.4289	0.4218	0.4151		2	0.5565	0.5521	0.5476		2	0.6096	0.599	0.5942		2	0.6228	0.6142	0.6066
4	0.6218	0.6119	0.6093		4	0.683	0.6749	0.6724		4	0.8717	0.8591	0.8554		4	0.8749	0.8616	0.859
6	0.7051	0.6984	0.6916		6	0.774	0.7701	0.7611		6	0.9459	0.9343	0.9234		6	0.9392	0.9278	0.9176
8	0.7523	0.6792	0.6765		8	0.7907	0.7276	0.7286		8	0.9793	0.8831	0.8838		8	0.954	0.8551	0.8509
10	0.8144	0.8053	0.8022		10	0.8418	0.8325	0.8268		10	1.0175	1.0028	0.9946		10	1.007	0.9952	0.99
12	0.8423	0.8364	0.8334		12	0.8547	0.8456	0.8425		12	1.0363	1.026	1.021		12	1.0439	1.0311	1.0262

## Sheet: Fig 7d
	Ctrl			Paraquat
	CFU/mL
pet22b	1524000000000	1618000000000	1818000000000	184000	176000	204000
HFn-pet22b	1620000000000	1408000000000	1682000000000	3300000	3900000	2900000
pfFn-pet22b	1662000000000	1646000000000	1654000000000	10900000	8700000	8600000
pyFn-pet22b	1928000000000	2412000000000	3032000000000	366000000	399000000	522000000

## Sheet: Fig 7 g
		pet22b					HFn-pet22b					pfFn-pet22b				pyFn-pet22b
Ctrl
Paraquat

## Sheet: Fig 7i
			WT					Bfr-KO					HFn/Bfr
	Ctrl
	Paraquat
