# Supplementary material for: A natural biogenic nanozyme for scavenging superoxide radicals
Source: Nat Commun. 2024 Jan 3;15:233. doi: 10.1038/s41467-023-44463-w (PMC10764798; doi:10.1038/s41467-023-44463-w)
Supplement: Supplementary file 4 — Source Data [file 41467_2023_44463_MOESM4_ESM.zip › Source Data/Supplementary Figure 1.xlsx]

## Sheet: Supplementary Fig 1c
ssDps				EcDps				HFn				LFn				EcBfr				EcFTn				pfFn				pyFn
Diameter(nm)	- Fe	+ Fe		Diameter(nm)	- Fe	+ Fe		Diameter(nm)	- Fe	+ Fe		Diameter(nm)	- Fe	+ Fe		Diameter(nm)	- Fe	+ Fe		Diameter(nm)	- Fe	+ Fe		Diameter(nm)	- Fe	+ Fe		Diameter(nm)	- Fe	+ Fe
0.0360996	0	0		0.0360996	0	0		0.0360996	0	0		0.0360996	0	0		0.0360996	0	0		0.0360996	0	0		0.0360996	0	0		0.0360996	0	0
0.0464729	0	0		0.0464729	0	0		0.0464729	0	0		0.0464729	0	0		0.0464729	0	0		0.0464729	0	0		0.0464729	0	0		0.0464729	0	0
0.059827	0	0		0.059827	0	0		0.059827	0	0		0.059827	0	0		0.059827	0	0		0.059827	0	0		0.059827	0	0		0.059827	0	0
0.0770184	0	0		0.0770184	0	0		0.0770184	0	0		0.0770184	0	0		0.0770184	0	0		0.0770184	0	0		0.0770184	0	0		0.0770184	0	0
0.0991498	0	0		0.0991498	0	0		0.0991498	0	0		0.0991498	0	0		0.0991498	0	0		0.0991498	0	0		0.0991498	0	0		0.0991498	0	0
0.127641	0	0		0.127641	0	0		0.127641	0	0		0.127641	0	0		0.127641	0	0		0.127641	0	0		0.127641	0	0		0.127641	0	0
0.164319	0	0		0.164319	0	0		0.164319	0	0		0.164319	0	0		0.164319	0	0		0.164319	0	0		0.164319	0	0		0.164319	0	0
0.211536	0	0		0.211536	0	0		0.211536	0	0		0.211536	0	0		0.211536	0	0		0.211536	0	0		0.211536	0	0		0.211536	0	0
0.272321	0	0		0.272321	0	0		0.272321	0	0		0.272321	0	0		0.272321	0	0		0.272321	0	0		0.272321	0	0		0.272321	0	0
0.350573	0	0		0.350573	0	0		0.350573	0	0		0.350573	0	0		0.350573	0	0		0.350573	0	0		0.350573	0	0		0.350573	0	0
0.451311	0	0		0.451311	0	0		0.451311	0	0		0.451311	0	0		0.451311	0	0		0.451311	0	0		0.451311	0	0		0.451311	0	0
0.580996	0	0		0.580996	0	0		0.580996	0	0		0.580996	0	0		0.580996	0	0		0.580996	0	0		0.580996	0	0		0.580996	0	0
0.747947	0	0		0.747947	0	0		0.747947	0	0		0.747947	0	0		0.747947	0	0		0.747947	0	0		0.747947	0	0		0.747947	0	0
0.962871	0	0		0.962871	0	0		0.962871	0	0		0.962871	0	0		0.962871	0	0		0.962871	0	0		0.962871	0	0		0.962871	0	0
1.23955	0	0		1.23955	0	0		1.23955	0	0		1.23955	0	0		1.23955	0	0		1.23955	0	0		1.23955	0	0		1.23955	0	0
1.59574	0	0		1.59574	0	0		1.59574	0	0		1.59574	0	0		1.59574	0	0		1.59574	0	0		1.59574	0	0		1.59574	0	0
2.05428	0	0		2.05428	0	0		2.05428	0	0		2.05428	0	0		2.05428	0	0		2.05428	0	0		2.05428	0	0		2.05428	0	0
2.64459	0	0		2.64459	0	0		2.64459	0	0		2.64459	0	0		2.64459	0	0		2.64459	0	0		2.64459	0	0		2.64459	0	0
3.40452	0	0		3.40452	0	0		3.40452	0	0		3.40452	0	0		3.40452	0	0		3.40452	0	0		3.40452	0	0		3.40452	0	0
4.38281	0	0		4.38281	0	0		4.38281	0	0		4.38281	0	0		4.38281	0	0		4.38281	0	0		4.38281	0	0		4.38281	0	0
5.64222	0	0		5.64222	0	0		5.64222	0	0		5.64222	0	0		5.64222	0	0.433341		5.64222	0	0		5.64222	0	0		5.64222	0	0
7.26352	1.13321	3.6747		7.26352	17.3136	16.8994		7.26352	0	0		7.26352	0	0		7.26352	0	23.0831		7.26352	0	0		7.26352	0	0		7.26352	0	0
9.35072	65.0468	49.5026		9.35072	82.6864	83.1006		9.35072	0.854012	3.17331		9.35072	0	0		9.35072	4.64948	40.6268		9.35072	11.8977	3.78446		9.35072	0	0		9.35072	0	4.0435
12.0377	33.82	44.2775		12.0377	0	0		12.0377	99.146	60.6863		12.0377	90.9809	59.7227		12.0377	95.3505	32.261		12.0377	47.4924	58.0196		12.0377	71.7327	69.3493		12.0377	75.6468	62.6276
15.4967	0	2.54518		15.4967	0	0		15.4967	0	36.1403		15.4967	9.01905	40.2773		15.4967	0	3.5958		15.4967	38.1122	38.1959		15.4967	28.2673	30.6507		15.4967	24.3532	33.3289
19.9497	0	0		19.9497	0	0		19.9497	0	0		19.9497	0	0		19.9497	0	0		19.9497	2.49772	0		19.9497	0	0		19.9497	0	0
25.6823	0	0		25.6823	0	0		25.6823	0	0		25.6823	0			25.6823	0	0		25.6823	0	0		25.6823	0	0		25.6823	0	0
33.0622	0	0		33.0622	0	0		33.0622	0	0		33.0622	0			33.0622	0	0		33.0622	0	0		33.0622	0	0		33.0622	0	0
42.5627	0	0		42.5627	0	0		42.5627	0	0		42.5627	0			42.5627	0	0		42.5627	0	0		42.5627	0	0		42.5627	0	0
54.7932	0	0		54.7932	0	0		54.7932	0	0		54.7932	0			54.7932	0	0		54.7932	0	0		54.7932	0	0		54.7932	0	0
70.5381	0	0		70.5381	0	0		70.5381	0	0		70.5381	0			70.5381	0	0		70.5381	0	0		70.5381	0	0		70.5381	0	0
90.8074	0	0		90.8074	0	0		90.8074	0	0		90.8074	0			90.8074	0	0		90.8074	0	0		90.8074	0	0		90.8074	0	0
116.901	0	0		116.901	0	0		116.901	0	0		116.901	0			116.901	0	0		116.901	0	0		116.901	0	0		116.901	0	0
150.493	0	0		150.493	0	0		150.493	0	0		150.493	0			150.493	0	0		150.493	0	0		150.493	0	0		150.493	0	0
193.737	0	0		193.737	0	0		193.737	0	0		193.737	0			193.737	0	0		193.737	0	0		193.737	0	0		193.737	0	0
249.408	0	0		249.408	0	0		249.408	0	0		249.408	0			249.408	0	0		249.408	0	0		249.408	0	0		249.408	0	0
321.076	0	0		321.076	0	0		321.076	0	0		321.076	0			321.076	0			321.076	0	0		321.076	0			321.076	0	0
413.338	0	0				0		413.338	0	0		413.338	0							413.338	0	0		413.338	0			413.338	0	0
532.112	0	0				0		532.112	0			532.112	0							532.112	0	0		532.112	0			532.112	0
685.016	0	0				0						685.016	0							685.016	0	0		685.016	0
881.857	0					0						881.857	0							881.857	0	0
1135.26	0											1135.26	0							1135.26	0	0
1461.48	0											1461.48	0							1461.48	0	0
1881.44	0											1881.44	0							1881.44	0
2422.07	0											2422.07	0							2422.07	0
3118.06	0																			3118.06	0
4014.05	0
5167.49	0
6652.38	0
