# Supplementary material for: A natural biogenic nanozyme for scavenging superoxide radicals
Source: Nat Commun. 2024 Jan 3;15:233. doi: 10.1038/s41467-023-44463-w (PMC10764798; doi:10.1038/s41467-023-44463-w)
Supplement: Supplementary file 4 — Source Data [file 41467_2023_44463_MOESM4_ESM.zip › Source Data/Supplementary Figure 11.xlsx]

## Sheet: Supplementary Fig 11a
Pi/Fe=0			Pi/Fe=0.1			Pi/Fe=0.2			Pi/Fe=0.5			Pi/Fe=1
Diameter(nm)	% Intensity		Diameter(nm)	% Intensity		Diameter(nm)	% Intensity		Diameter(nm)	% Intensity		Diameter(nm)	% Intensity
0.0360996	0		0.0360996	0		0.0360996	0		0.0360996	0		0.0360996	0
0.0464729	0		0.0464729	0		0.0464729	0		0.0464729	0		0.0464729	0
0.059827	0		0.059827	0		0.059827	0		0.059827	0		0.059827	0
0.0770184	0		0.0770184	0		0.0770184	0		0.0770184	0		0.0770184	0
0.0991498	0		0.0991498	0		0.0991498	0		0.0991498	0		0.0991498	0
0.127641	0		0.127641	0		0.127641	0		0.127641	0		0.127641	0
0.164319	0		0.164319	0		0.164319	0		0.164319	0		0.164319	0
0.211536	0		0.211536	0		0.211536	0		0.211536	0		0.211536	0
0.272321	0		0.272321	0		0.272321	0		0.272321	0		0.272321	0
0.350573	0		0.350573	0		0.350573	0		0.350573	0		0.350573	0
0.451311	0		0.451311	0		0.451311	0		0.451311	0		0.451311	0
0.580996	0		0.580996	0		0.580996	0		0.580996	0		0.580996	0
0.747947	0		0.747947	0		0.747947	0		0.747947	0		0.747947	0
0.962871	0		0.962871	0		0.962871	0		0.962871	0		0.962871	0
1.23955	0		1.23955	0		1.23955	0		1.23955	0		1.23955	0
1.59574	0		1.59574	0		1.59574	0		1.59574	0		1.59574	0
2.05428	0		2.05428	0		2.05428	0		2.05428	0		2.05428	0
2.64459	0		2.64459	0		2.64459	0		2.64459	0		2.64459	0
3.40452	0		3.40452	0		3.40452	0		3.40452	0		3.40452	0
4.38281	0		4.38281	0		4.38281	0		4.38281	0		4.38281	0
5.64222	0		5.64222	0		5.64222	0		5.64222	0		5.64222	0
7.26352	0		7.26352	0		7.26352	0		7.26352	0		7.26352	0
9.35072	0		9.35072	0		9.35072	0		9.35072	0		9.35072	0
12.0377	0		12.0377	0		12.0377	0		12.0377	0		12.0377	0
15.4967	0		15.4967	0		15.4967	0		15.4967	0		15.4967	0
19.9497	0		19.9497	0		19.9497	0		19.9497	0		19.9497	0
25.6823	0		25.6823	0		25.6823	0		25.6823	0		25.6823	0
33.0622	0		33.0622	0		33.0622	0		33.0622	0		33.0622	0
42.5627	0		42.5627	0		42.5627	0		42.5627	0		42.5627	0
54.7932	0		54.7932	0		54.7932	0		54.7932	0		54.7932	0
70.5381	0		70.5381	0		70.5381	0		70.5381	0		70.5381	0
90.8074	0		90.8074	0		90.8074	0		90.8074	0		90.8074	0
116.901	0		116.901	0		116.901	0		116.901	0		116.901	5.65495
150.493	0		150.493	0		150.493	5.40852		150.493	0		150.493	20.7361
193.737	18.7951		193.737	23.314		193.737	31.5528		193.737	13.4707		193.737	32.0693
249.408	43.2923		249.408	42.6175		249.408	36.5613		249.408	29.2274		249.408	29.0777
321.076	36.3532		321.076	32.4461		321.076	21.824		321.076	33.7244		321.076	12.4619
413.338	1.55934		413.338	1.62229		413.338	4.65346		413.338	21.5339		413.338	0
532.112	0		532.112	0		532.112	0		532.112	2.04366
									685.016	0

## Sheet: Supplementary Fig 11b
Pi/Fe=0.1								Pi/Fe=0.2							Pi/Fe=0.5							Pi/Fe=1
Binding Energy (eV)	measured	P5+2p3/2	P5+2p1/2	baseline	fitting			Binding Energy (eV)	measured	P5+2p3/2	P5+2p1/2	baseline	fitting		Binding Energy (eV)	measured	P5+2p3/2	P5+2p1/2	baseline	fitting		Binding Energy (eV)	measured	P5+2p3/2	P5+2p1/2	baseline	fitting
144.28	875.417	0	0	0	875.417			144.38	926.853	0	0	0	926.853		144.08	730.457	0	0	0	730.457		144.38	849.349	0	0	0	893.165
144.18	870.29	860.317	860.317	860.317	860.317			144.28	938.927	923.489	923.489	923.489	923.489		143.98	710.752	0	0	0	710.752		144.28	864.933	899.93	885.741	870.927	914.744
144.08	859.114	847.589	847.589	847.589	847.589			144.18	922.993	913.795	913.795	913.795	913.795		143.88	713.404	0	0	0	713.404		144.18	878.3	899.301	885.112	870.298	914.115
143.98	836.448	840.971	840.971	840.971	840.971			144.08	905.182	905.116	905.116	905.116	905.116		143.78	716.252	0	0	0	716.252		144.08	891.127	898.204	884.015	869.201	913.018
143.88	824.502	829.024	829.024	829.024	829.024			143.98	888.08	890.2	890.2	890.2	890.2		143.68	718.193	0	0	0	718.193		143.98	900.367	896.764	882.575	867.761	911.578
143.78	814.499	821.293	821.293	821.293	821.293			143.88	870.4	874.709	874.709	874.709	874.709		143.58	702.239	0	0	0	702.239		143.88	900.953	894.872	880.683	865.869	909.686
143.68	810.556	819.045	819.045	819.045	819.045			143.78	864.347	861.839	861.839	861.839	861.839		143.48	682.576	0	0	0	682.576		143.78	888.161	892.9	878.711	863.897	907.714
143.58	820.46	818.868	818.868	818.868	818.868			143.68	845.537	851.282	851.282	851.282	851.282		143.38	658.312	0	0	0	658.312		143.68	874.241	891.269	877.08	862.266	906.083
143.48	825.206	817.168	817.168	817.168	817.168			143.58	840.834	848.328	848.328	848.328	848.328		143.28	663.37	0	0	0	663.37		143.58	857.923	890	875.811	860.997	904.813
143.38	828.339	813.866	813.866	813.866	813.866			143.48	835.295	848.322	848.322	848.322	848.322		143.18	706.734	0	0	0	706.734		143.48	867.261	888.966	874.777	859.963	903.78
143.28	811.652	810.318	810.318	810.318	810.318			143.38	855.626	848.263	848.263	848.263	848.263		143.08	722.753	0	0	0	722.753		143.38	878.065	887.883	873.694	858.88	902.697
143.18	795.673	808.755	808.755	808.755	808.755			143.28	884.269	848.079	848.079	848.079	848.079		142.98	706.904	0	0	0	706.904		143.28	885.797	886.328	872.139	857.326	901.142
143.08	796.231	808.655	808.655	808.655	808.655			143.18	890.813	847.786	847.786	847.786	847.786		142.88	703.343	0	0	0	703.343		143.18	900.585	883.956	869.767	854.953	898.77
142.98	811.881	808.347	808.347	808.347	808.347			143.08	879.987	847.36	847.36	847.36	847.36		142.78	690.572	0	0	0	690.572		143.08	906.017	880.757	866.568	851.754	895.571
142.88	832.214	807.163	807.163	807.163	807.163			142.98	882.846	846.875	846.875	846.875	846.875		142.68	677.617	0	0	0	677.617		142.98	912.572	877.02	862.831	848.018	891.834
142.78	833.012	804.73	804.73	804.73	804.73			142.88	875.364	846.429	846.429	846.429	846.429		142.58	665.675	0	0	0	665.675		142.88	900.157	873.161	858.972	844.158	887.975
142.68	823.603	801.28	801.28	801.28	801.28			142.78	867.648	846.04	846.04	846.04	846.04		142.48	675.005	0	0	0	675.005		142.78	877.452	869.713	855.524	840.71	884.527
142.58	812.55	797.64	797.64	797.64	797.64			142.68	868.077	845.637	845.637	845.637	845.637		142.38	674.134	0	0	0	674.134		142.68	855.311	867.096	852.907	838.093	881.91
142.48	801.314	795.172	795.172	795.172	795.172			142.58	882.648	845.187	845.187	845.187	845.187		142.28	671.203	0	0	0	671.203		142.58	834.034	865.595	851.406	836.592	880.409
142.38	783.531	793.924	793.924	793.924	793.924			142.48	898.71	844.623	844.623	844.623	844.623		142.18	687.111	0	0	0	687.111		142.48	824.766	864.98	850.791	835.977	879.794
142.28	788.426	793.628	793.628	793.628	793.628			142.38	915.23	843.934	843.934	843.934	843.934		142.08	713.97	0	0	0	713.97		142.38	833.056	864.921	850.732	835.919	879.735
142.18	791.787	793.613	793.613	793.613	793.613			142.28	910.871	843.206	843.206	843.206	843.206		141.98	724.191	0	0	0	724.191		142.28	836.69	864.896	850.707	835.893	879.71
142.08	803.082	793.565	793.565	793.565	793.565			142.18	878.927	842.587	842.587	842.587	842.587		141.88	749.183	0	0	0	749.183		142.18	851.047	864.803	850.614	835.8	879.616
141.98	813.084	793.378	793.378	793.378	793.378			142.08	839.755	842.195	842.195	842.195	842.195		141.78	747.288	0	0	0	747.288		142.08	862.702	864.602	850.413	835.599	879.416
141.88	836.252	793.047	793.047	793.047	793.047			141.98	811.896	842.049	842.049	842.049	842.049		141.68	712.058	0	0	0	712.058		141.98	869.422	864.319	850.13	835.317	879.133
141.78	841.481	792.613	792.613	792.613	792.613			141.88	823.189	842.227	842.227	842.227	842.227		141.58	671.937	0	0	0	671.937		141.88	866.826	863.975	849.786	834.972	878.789
141.68	829.154	792.122	792.122	792.122	792.122			141.78	856.48	842.405	842.405	842.405	842.405		141.48	653.736	0	0	0	653.736		141.78	861.463	863.575	849.386	834.573	878.389
141.58	822.823	791.62	791.62	791.62	791.62			141.68	894.832	842.583	842.583	842.583	842.583		141.38	634.72	0	0	0	634.72		141.68	872.344	863.121	848.932	834.118	877.934
141.48	814.489	791.158	791.158	791.158	791.158			141.58	913.766	842.761	842.761	842.761	842.761		141.28	662.942	0	0	0	662.942		141.58	884.157	862.618	848.429	833.615	877.432
141.38	818.62	790.704	790.704	790.704	790.704			141.48	911.37	842.939	842.939	842.939	842.939		141.18	695.163	0	0	0	695.163		141.48	887.409	862.04	847.851	833.037	876.854
141.28	836.502	790.15	790.15	790.15	790.15			141.38	904.506	843.117	843.117	843.117	843.117		141.08	717.964	0	0	0	717.964		141.38	896.259	861.382	847.193	832.379	876.196
141.18	864.379	789.392	789.392	789.392	789.392			141.28	905.869	843.295	843.295	843.295	843.295		140.98	731.512	0	0	0	731.512		141.28	892.604	860.633	846.444	831.63	875.447
141.08	897.591	788.423	788.423	788.423	788.423			141.18	909.154	843.473	843.473	843.473	843.473		140.88	748.423	0	0	0	748.423		141.18	907.813	859.789	845.6	830.787	874.603
140.98	890.594	787.293	787.293	787.293	787.293			141.08	914.388	843.651	843.651	843.651	843.651		140.78	748.374	0	0	0	748.374		141.08	920.831	858.848	844.659	829.845	873.662
140.88	875.363	786.149	786.149	786.149	786.149			140.98	913.082	843.829	843.829	843.829	843.829		140.68	734.006	0	0	0	734.006		140.98	924.804	857.835	843.646	828.832	872.649
140.78	836.283	785.22	785.22	785.22	785.22			140.88	888.882	844.007	844.007	844.007	844.007		140.58	724.426	0	0	0	724.426		140.88	922.31	856.744	842.555	827.741	871.558
140.68	778.058	784.643	784.643	784.643	784.643			140.78	872.031	844.184	844.184	844.184	844.184		140.48	739.498	0	0	0	739.498		140.78	920.848	855.596	841.407	826.593	870.41
140.58	759.507	784.347	784.347	784.347	784.347			140.68	881.879	844.362	844.362	844.362	844.362		140.38	744.239	0	0	0	744.239		140.68	926.89	854.432	840.243	825.429	869.246
140.48	781.718	784.207	784.207	784.207	784.207			140.58	917.8	844.54	844.54	844.54	844.54		140.28	740.777	0	0	0	740.777		140.58	922.426	853.306	839.117	824.303	868.12
140.38	814.736	784.064	784.064	784.064	784.064			140.48	945.573	844.718	844.718	844.718	844.718		140.18	735.867	0	0	0	735.867		140.48	902.951	852.227	838.038	823.224	867.041
140.28	836.79	783.725	783.725	783.725	783.725			140.38	963.762	844.896	844.896	844.896	844.896		140.08	736.063	732.549	732.549	732.549	732.549		140.38	896.862	851.203	837.014	822.2	866.017
140.18	851.315	783.156	783.156	783.156	783.156			140.28	951.36	845.074	845.074	845.074	845.074		139.98	724.578	732.372	732.372	732.372	732.372		140.28	892.517	850.257	836.068	821.254	865.071
140.08	844.94	782.45	782.45	782.45	782.45			140.18	928.019	845.252	845.252	845.252	845.252		139.88	725.459	732.143	732.143	732.143	732.143		140.18	889.039	849.348	835.159	820.345	864.162
139.98	831.06	781.683	781.683	781.683	781.683			140.08	898.257	845.43	845.43	845.43	845.43		139.78	735.887	731.513	731.513	731.513	731.513		140.08	901.971	848.445	834.256	819.442	863.259
139.88	834.34	780.892	780.892	780.892	780.892			139.98	924.791	845.608	845.608	845.608	845.608		139.68	734.58	730.859	730.859	730.859	730.859		139.98	896.058	847.582	833.393	818.579	862.396
139.78	842.508	780.139	780.139	780.139	780.139			139.88	957.02	845.786	845.786	845.786	845.786		139.58	728.135	730.32	730.32	730.32	730.32		139.88	875.597	846.761	832.572	817.758	861.575
139.68	833.387	779.464	779.464	779.464	779.464			139.78	963.351	845.964	845.964	845.964	845.964		139.48	715.194	728.054	728.054	728.054	728.054		139.78	870.642	845.981	831.792	816.978	860.795
139.58	811.464	778.83	778.83	778.83	778.83			139.68	961.517	846.142	846.142	846.142	846.142		139.38	728.568	722.595	722.595	722.595	722.595		139.68	867.787	845.263	831.074	816.261	860.077
139.48	813.073	778.201	778.201	778.201	778.201			139.58	945.16	846.32	846.32	846.32	846.32		139.28	726.652	722.195	722.195	722.195	722.195		139.58	871.528	844.582	830.393	815.579	859.395
139.38	828.898	777.547	777.547	777.547	777.547			139.48	897.568	846.497	846.497	846.497	846.497		139.18	714.427	721.774	721.774	721.774	721.774		139.48	877.484	843.848	829.659	814.845	858.661
139.28	849.42	776.844	776.844	776.844	776.844			139.38	901.056	846.675	846.675	846.675	846.675		139.08	726.132	718.544	718.544	718.544	718.544		139.38	894.593	843.027	828.838	814.024	857.841
139.18	848.815	776.063	776.063	776.063	776.063			139.28	932.827	846.853	846.853	846.853	846.853		138.98	720.018	715.67	715.67	715.67	715.67		139.28	903.933	842.079	827.89	813.076	856.893
139.08	837.941	775.251	775.251	775.251	775.251			139.18	933.371	847.031	847.031	847.031	847.031		138.88	711.198	713.704	713.704	713.704	713.704		139.18	918.221	841.001	826.812	811.998	855.814
138.98	821.265	774.471	774.471	774.471	774.471			139.08	926.152	847.209	847.209	847.209	847.209		138.78	707.128	709.211	709.211	709.211	709.211		139.08	922.734	839.831	825.642	810.828	854.645
138.88	813.033	773.792	773.792	773.792	773.792			138.98	920.468	847.387	847.387	847.387	847.387		138.68	707.957	702.253	702.253	702.253	702.253		138.98	911.361	838.653	824.464	809.651	853.467
138.78	807.701	773.287	773.287	773.287	773.287			138.88	915.741	847.565	847.565	847.565	847.565		138.58	708.902	695.434	695.434	695.434	695.434		138.88	892.508	837.537	823.348	808.534	852.351
138.68	779.857	772.991	772.991	772.991	772.991			138.78	891.897	847.743	847.743	847.743	847.743		138.48	685.777	689.537	689.537	689.537	689.537		138.78	872.439	836.551	822.363	807.549	851.365
138.58	756.389	772.878	772.878	772.878	772.878			138.68	888.691	847.921	847.921	847.921	847.921		138.38	676.795	685.073	685.073	685.073	685.073		138.68	857.526	835.738	821.549	806.736	850.552
138.48	750.48	772.877	772.877	772.877	772.877			138.58	909.427	848.099	848.099	848.099	848.099		138.28	676.793	683.225	683.225	683.225	683.225		138.58	844.776	835.089	820.9	806.086	849.903
138.38	770.454	772.876	772.876	772.876	772.876			138.48	890.101	848.277	848.277	848.277	848.277		138.18	681.156	683.22	683.22	683.22	683.22		138.48	837.801	834.551	820.363	805.549	849.365
138.28	807.205	772.864	772.864	772.864	772.864			138.38	872.175	848.455	848.455	848.455	848.455		138.08	695.606	683.21	683.21	683.21	683.21		138.38	842.154	834.04	819.851	805.037	848.854
138.18	833.145	772.835	772.835	772.835	772.835			138.28	879.083	848.633	848.633	848.633	848.633		137.98	702.875	683.185	683.186	683.185	683.186		138.28	858.666	833.516	819.328	804.513	848.331
138.08	839.587	772.793	772.793	772.793	772.793			138.18	881.03	848.81	848.81	848.81	848.81		137.88	724.901	683.14	683.141	683.14	683.141		138.18	860.465	832.955	818.768	803.953	847.771
137.98	814.378	772.746	772.746	772.746	772.746			138.08	893.317	848.988	848.988	848.988	848.988		137.78	745.562	683.069	683.072	683.069	683.072		138.08	857.958	832.286	818.099	803.283	847.102
137.88	787.208	772.702	772.702	772.702	772.702			137.98	881.518	849.166	849.166	849.166	849.166		137.68	762.065	682.979	682.984	682.979	682.984		137.98	881.741	831.522	817.338	802.519	846.341
137.78	801.111	772.659	772.659	772.659	772.659			137.88	866.161	849.344	849.344	849.344	849.344		137.58	760.145	682.88	682.889	682.88	682.889		137.88	878.976	830.744	816.563	801.741	845.566
137.68	819.481	772.616	772.616	772.616	772.616			137.78	866.771	849.522	849.522	849.522	849.522		137.48	733.079	682.781	682.797	682.781	682.797		137.78	861.597	829.98	815.807	800.977	844.81
137.58	843.62	772.564	772.564	772.564	772.564			137.68	878.517	849.7	849.701	849.7	849.701		137.38	723.139	682.689	682.719	682.689	682.719		137.68	850.661	829.218	815.059	800.215	844.062
137.48	860.874	772.497	772.497	772.497	772.497			137.58	904.923	849.878	849.879	849.878	849.879		137.28	723.276	682.605	682.661	682.605	682.661		137.58	853.715	828.524	814.39	799.52	843.393
137.38	854.874	772.425	772.426	772.425	772.426			137.48	935.986	850.056	850.058	850.056	850.058		137.18	733.604	682.522	682.623	682.522	682.623		137.48	849.526	827.888	813.799	798.885	842.803
137.28	823.04	772.358	772.358	772.358	772.358			137.38	953.697	850.234	850.238	850.234	850.238		137.08	755.405	682.433	682.61	682.433	682.61		137.38	850.708	827.254	813.242	798.25	842.246
137.18	801.476	772.301	772.302	772.301	772.302			137.28	933.972	850.412	850.42	850.412	850.42		136.98	754.295	682.341	682.647	682.34	682.648		137.28	858.662	826.65	812.772	797.644	841.777
137.08	788.352	772.257	772.258	772.257	772.258			137.18	902.307	850.59	850.607	850.59	850.607		136.88	733.662	682.243	682.765	682.242	682.766		137.18	835.034	826.113	812.463	797.106	841.47
136.98	803.579	772.221	772.224	772.221	772.224			137.08	892.172	850.768	850.801	850.768	850.801		136.78	740.842	682.138	683.011	682.136	683.013		137.08	822.573	825.638	812.366	796.627	841.377
136.88	813.945	772.181	772.188	772.181	772.188			136.98	875.308	850.946	851.011	850.946	851.011		136.68	761.577	682.029	683.466	682.025	683.47		136.98	821.874	825.26	812.606	796.242	841.625
136.78	841.046	772.125	772.139	772.125	772.139			136.88	854.368	851.124	851.246	851.123	851.246		136.58	768.047	681.919	684.242	681.912	684.249		136.88	808.613	825.039	813.379	796.007	842.411
136.68	878.458	772.049	772.074	772.049	772.074			136.78	851.237	851.302	851.527	851.301	851.527		136.48	762.847	681.807	685.496	681.793	685.511		136.78	792.55	824.946	814.852	795.89	843.908
136.58	886.743	771.954	772.002	771.954	772.002			136.68	869.347	851.48	851.886	851.479	851.887		136.38	750.944	681.698	687.456	681.67	687.484		136.68	784.418	824.939	817.266	795.838	846.367
136.48	890.339	771.85	771.936	771.849	771.936			136.58	896.897	851.658	852.376	851.657	852.377		136.28	752.097	681.605	690.436	681.553	690.488		136.58	794.126	825.017	821.019	795.837	850.2
136.38	861.471	771.748	771.902	771.747	771.903			136.48	933.368	851.837	853.076	851.835	853.078		136.18	743.361	681.54	694.847	681.445	694.943		136.48	799.483	825.155	826.622	795.835	855.942
136.28	828.387	771.66	771.93	771.659	771.931			136.38	941.771	852.017	854.109	852.013	854.113		136.08	738.646	681.51	701.208	681.339	701.38		136.38	824.018	825.39	834.824	795.829	864.385
136.18	810.66	771.59	772.05	771.587	772.052			136.28	914.593	852.2	855.656	852.191	855.664		135.98	755.172	681.535	710.172	681.231	710.476		136.28	845.652	825.788	846.597	795.817	876.569
136.08	808.757	771.534	772.305	771.529	772.309			136.18	899.678	852.387	857.972	852.369	857.99		135.88	753.746	681.649	722.524	681.12	723.053		136.18	860.785	826.454	863.16	795.796	893.818
135.98	824.341	771.483	772.748	771.474	772.757			136.08	884.001	852.583	861.412	852.547	861.448		135.78	764.673	681.894	739.157	680.989	740.062		136.08	894.103	827.551	885.982	795.765	917.768
135.88	846.403	771.431	773.462	771.413	773.481			135.98	857.211	852.795	866.444	852.725	866.514		135.68	808.025	682.344	761.042	680.823	762.563		135.98	932.303	829.325	916.761	795.721	950.366
135.78	858.225	771.375	774.572	771.34	774.607			135.88	867.608	853.038	873.663	852.903	873.798		135.58	854.697	683.129	789.167	680.617	791.679		135.88	995.75	832.147	957.354	795.659	993.842
135.68	863.115	771.323	776.249	771.258	776.314			135.78	876.248	853.335	883.791	853.081	884.045		135.48	884.928	684.442	824.407	680.362	828.487		135.78	1059.23	836.548	1009.65	795.575	1050.62
135.58	856.218	771.287	778.717	771.167	778.837			135.68	901.031	853.726	897.648	853.259	898.116		135.38	912.383	686.562	867.372	680.05	873.884		135.68	1130.44	843.287	1075.35	795.466	1123.18
135.48	863.554	771.29	782.256	771.074	782.472			135.58	924.962	854.279	916.094	853.436	916.936		135.28	953.02	689.892	918.213	679.679	928.426		135.58	1213.23	853.407	1155.74	795.327	1213.82
135.38	860.032	771.367	787.198	770.985	787.58			135.48	974.388	855.097	939.92	853.614	941.403		135.18	1002.43	694.991	976.392	679.246	992.138		135.48	1310.18	868.307	1251.23	795.152	1324.39
135.28	833.936	771.568	793.904	770.907	794.565			135.38	1019.07	856.347	969.688	853.792	972.243		135.08	1056.01	702.593	1040.47	678.739	1064.32		135.38	1441.78	889.806	1361.06	794.933	1455.93
135.18	815.433	771.956	802.734	770.834	803.855			135.28	1035.91	858.278	1005.52	853.97	1009.83		134.98	1126.72	713.647	1107.94	678.135	1143.45		135.28	1608.43	920.2	1482.75	794.66	1608.3
135.08	826.708	772.633	814.006	770.769	815.871			135.18	1057.58	861.255	1046.87	854.148	1053.97		134.88	1227.17	729.371	1175.26	677.431	1227.2		135.18	1806.57	962.279	1611.86	794.324	1779.81
134.98	827.261	773.739	827.918	770.702	830.955			135.08	1078.5	865.796	1092.28	854.326	1103.75		134.78	1282.38	751.247	1238.02	676.622	1312.64		135.08	1988.95	1019.3	1741.72	793.918	1967.1
134.88	867.004	775.465	844.456	770.619	849.302			134.98	1099.8	872.613	1139.27	854.504	1157.38		134.68	1345.94	780.984	1291.31	675.691	1396.6		134.98	2183.48	1094.84	1863.74	793.435	2165.15
134.78	914.966	778.084	863.317	770.507	870.894			134.88	1146.74	882.646	1184.41	854.682	1212.38		134.58	1453.39	820.479	1330.43	674.63	1476.28		134.88	2409.17	1192.64	1968.13	792.873	2367.89
134.68	949.971	781.973	883.831	770.369	895.435			134.78	1196.67	897.087	1223.61	854.86	1265.84		134.48	1552.15	871.697	1351.56	673.445	1549.81		134.78	2589.91	1316.14	2045.6	792.235	2569.51
134.58	952.933	787.607	904.901	770.205	922.304			134.68	1279.57	917.368	1252.74	855.038	1315.07		134.38	1628.02	936.435	1352.46	672.128	1616.77		134.68	2764.15	1468.03	2090.27	791.52	2766.77
134.48	950.942	795.565	925.039	770.013	950.591			134.58	1359.43	945.109	1268.39	855.216	1358.28		134.28	1715.98	1016.05	1332.91	670.674	1678.29		134.58	2933.3	1649.5	2104.19	790.73	2962.96
134.38	1001.43	806.518	942.508	769.799	979.227			134.48	1420.48	981.992	1268.61	855.394	1395.21		134.18	1787.63	1111.12	1294.75	669.1	1736.77		134.48	3117.47	1859.5	2094.58	789.868	3164.22
134.28	1014.75	821.185	955.558	769.57	1007.17			134.38	1462.17	1029.54	1253.42	855.572	1427.39		134.08	1842.9	1220.96	1241.51	667.422	1795.05		134.38	3313.9	2093.86	2051.22	788.931	3356.15
134.18	1025.83	840.245	962.719	769.317	1033.65			134.28	1498.83	1088.78	1224.73	855.749	1457.76		133.98	1890.27	1343.23	1177.76	665.643	1855.35		134.28	3522.74	2344.56	1976.74	787.918	3533.38
134.08	1065.82	864.242	963.116	769.033	1058.33			134.18	1537.22	1159.86	1185.94	855.927	1489.87		133.88	1950.1	1473.57	1108.43	663.775	1918.23		134.18	3699.52	2599.35	1877.23	786.834	3689.75
133.98	1099.41	893.443	956.672	768.722	1081.39			134.08	1541.47	1241.55	1141.18	856.105	1526.62		133.78	2003.3	1605.55	1038.09	661.825	1981.82		134.08	3827.21	2841.96	1760.29	785.682	3816.56
133.88	1128.56	927.633	944.104	768.378	1103.36			133.98	1570.1	1330.82	1094.54	856.283	1569.07		133.68	2048.39	1730.88	970.472	659.795	2041.55		133.98	3946.99	3053.48	1633.96	784.476	3902.96
133.78	1170.94	965.948	926.774	767.998	1124.72			133.88	1601.97	1422.63	1049.46	856.461	1615.63		133.58	2097.64	1840.1	908.302	657.684	2090.72		133.88	3993.04	3215.27	1505.84	783.236	3937.87
133.68	1199.63	1006.75	906.417	767.592	1145.57			133.78	1627.33	1510.08	1008.44	856.639	1661.89		133.48	2146.77	1923.83	853.246	655.513	2121.56		133.78	3941.47	3314.13	1382.35	781.984	3914.5
133.58	1189.55	1047.57	884.817	767.176	1165.21			133.68	1663.46	1585.12	972.924	856.817	1701.23		133.38	2137.22	1974.07	806.039	653.308	2126.8		133.68	3842.94	3350.64	1268.33	780.742	3838.23
133.48	1140.7	1085.26	863.533	766.759	1182.03			133.58	1704.29	1639.72	943.473	856.995	1726.2		133.28	2110.37	1985.67	766.688	651.095	2101.26		133.58	3699.45	3341.45	1166.91	779.532	3728.83
133.38	1134.42	1116.34	843.753	766.349	1193.74			133.48	1724.49	1667.42	919.966	857.173	1730.21		133.18	2060.8	1957.26	734.7	648.918	2043.04		133.48	3533.17	3268.51	1079.66	778.376	3569.79
133.28	1137.34	1137.53	826.234	765.949	1197.82			133.38	1684.56	1664.77	901.843	857.351	1709.26		133.08	1966.96	1891.55	709.279	646.824	1954		133.38	3324.06	3133.26	1006.81	777.288	3362.78
133.18	1147.65	1146.38	811.33	765.552	1192.16			133.28	1633.12	1632.12	888.315	857.529	1662.91		132.98	1865.26	1794.77	689.489	644.857	1839.4		133.28	3082.33	2946.94	947.654	776.281	3118.31
133.08	1174.06	1141.78	799.08	765.148	1175.71			133.18	1575.38	1573.58	878.521	857.707	1594.39		132.88	1709.74	1675.59	674.376	643.058	1706.91		133.18	2824.36	2724.02	900.83	775.363	2849.48
132.98	1167.65	1124.24	789.321	764.748	1148.81			133.08	1475.31	1495.99	871.641	857.885	1509.75		132.78	1549.33	1543.6	663.041	641.456	1565.18		133.08	2583.29	2480.25	864.649	774.54	2570.36
132.88	1117.13	1095.76	781.761	764.363	1113.16			132.98	1368.99	1407.51	866.953	858.063	1416.4		132.68	1399.62	1408	654.685	640.069	1422.62		132.98	2335.36	2230.75	837.324	773.819	2294.26
132.78	1065.92	1059.39	776.057	764.005	1071.44			132.88	1283.99	1316.05	863.861	858.24	1321.67		132.58	1251.33	1276.59	648.631	638.907	1286.31		132.88	2053.23	1988.51	817.13	773.2	2032.44
132.68	1014.02	1018.63	771.863	763.692	1026.8			132.78	1187.97	1228.21	861.894	858.418	1231.69		132.48	1119.07	1155.14	644.314	637.956	1161.5		132.78	1799.28	1763.49	802.517	772.681	1793.33
132.58	957.109	976.815	768.856	763.432	982.239			132.68	1116.26	1148.66	860.699	858.596	1150.76		132.38	1006.34	1047.34	641.28	637.195	1051.43		132.68	1576.22	1562.37	792.156	772.257	1582.27
132.48	912.626	936.715	766.745	763.219	940.241			132.58	1070.58	1080.06	860.019	858.774	1081.31		132.28	921.84	954.958	639.173	636.594	957.538		132.58	1396.33	1388.64	784.955	771.921	1401.67
132.38	889.364	900.289	765.291	763.045	902.535			132.48	1053.5	1023.36	859.673	858.952	1024.09		132.18	867.028	878.212	637.72	636.119	879.813		132.48	1243.12	1243.13	780.045	771.659	1251.52
132.28	874.179	868.676	764.303	762.902	870.077			132.38	1023.92	978.231	859.539	859.13	978.639		132.08	834.095	816.214	636.71	635.734	817.191		132.38	1111.98	1124.69	776.76	771.46	1129.99
132.18	868.041	842.295	763.631	762.775	843.152			132.28	987.345	943.505	859.535	859.308	943.732		131.98	818.887	767.405	636.002	635.417	767.99		132.28	1021.74	1030.78	774.6	771.309	1034.07
132.08	881.153	821.035	763.17	762.657	821.548			132.18	945.821	917.616	859.609	859.486	917.739		131.88	780.782	729.885	635.496	635.151	730.23		132.18	959.219	958.157	773.205	771.197	960.165
131.98	863.562	804.431	762.847	762.546	804.732			132.08	913.937	898.88	859.729	859.664	898.945		131.78	751.193	701.688	635.128	634.928	701.888		132.08	922.71	903.298	772.317	771.114	904.501
131.88	860.998	791.828	762.612	762.439	792.002			131.98	884.281	885.705	859.876	859.842	885.739		131.68	724.425	680.949	634.856	634.742	681.062		131.98	880.41	862.783	771.761	771.052	863.491
131.78	852.533	782.513	762.432	762.334	782.611			131.88	887.247	876.7	860.037	860.02	876.717		131.58	712.188	666.009	634.656	634.593	666.073		131.88	840.337	833.501	771.415	771.005	833.911
131.68	855.986	775.796	762.286	762.233	775.85			131.78	876.899	870.72	860.206	860.198	870.728		131.48	698.139	655.466	634.513	634.478	655.501		131.78	839.038	812.777	771.2	770.967	813.01
131.58	865.5	771.058	762.16	762.131	771.087			131.68	878.738	866.869	860.38	860.376	866.873		131.38	665.517	648.172	634.412	634.393	648.19		131.68	852.245	798.405	771.065	770.934	798.535
131.48	864.264	767.789	762.05	762.034	767.804			131.58	887.189	864.474	860.555	860.553	864.476		131.28	649.642	643.22	634.341	634.331	643.23		131.58	847.851	788.634	770.977	770.905	788.706
131.38	835.914	765.58	761.954	761.946	765.588			131.48	899.066	863.047	860.732	860.731	863.048		131.18	651.978	639.919	634.287	634.282	639.924		131.48	836.68	782.116	770.915	770.877	782.154
131.28	813.375	764.115	761.871	761.867	764.12			131.38	919.579	862.248	860.91	860.909	862.248		131.08	666.928	637.749	634.239	634.237	637.752		131.38	836.133	777.848	770.869	770.849	777.869
131.18	807.868	763.158	761.797	761.795	763.16			131.28	919.801	861.844	861.087	861.087	861.845		130.98	686.987	636.334	634.183	634.182	636.335		131.28	834.872	775.106	770.834	770.824	775.117
131.08	831.49	762.539	761.73	761.729	762.54			131.18	885.51	861.684	861.265	861.265	861.684		130.88	695.602	635.411	634.116	634.116	635.412		131.18	810.5	773.377	770.807	770.802	773.382
130.98	836.954	762.138	761.667	761.666	762.138			131.08	865.43	861.67	861.443	861.443	861.67		130.78	687.852	634.806	634.04	634.04	634.807		131.08	805.061	772.305	770.787	770.784	772.308
130.88	821.297	761.877	761.608	761.608	761.877			130.98	866.045	861.741	861.621	861.621	861.741		130.68	683.127	634.403	633.957	633.957	634.403		130.98	786.885	771.654	770.773	770.772	771.656
130.78	790.225	761.715	761.565	761.565	761.715			130.88	891.012	861.861	861.799	861.799	861.861		130.58	688.789	634.13	633.875	633.875	634.13		130.88	773.761	771.266	770.763	770.763	771.266
130.68	735.302	761.628	761.546	761.546	761.628			130.78	916.984	862.008	861.977	861.977	862.008		130.48	684.355	633.942	633.799	633.798	633.942		130.78	794.559	771.035	770.753	770.753	771.035
130.58	716.254	761.588	761.544	761.544	761.588			130.68	945.924	862.17	862.155	862.155	862.17		130.38	678.198	633.811	633.732	633.732	633.811		130.68	810.77	770.899	770.744	770.744	770.899
130.48	752.193	762.505	762.482	762.482	762.505			130.58	965.242	862.34	862.333	862.333	862.34		130.28	652.422	633.727	633.684	633.684	633.727		130.58	805.077	770.815	770.732	770.732	770.815
130.38	813.746	763.431	763.419	763.419	763.431			130.48	959.409	862.514	862.511	862.511	862.514		130.18	625.28	633.681	633.658	633.658	633.681		130.48	821.902	770.759	770.714	770.714	770.759
130.28	852.467	764.362	764.356	764.356	764.362			130.38	961.205	862.69	862.689	862.689	862.69		130.08	613.337	633.663	633.651	633.651	633.663		130.38	839.065	770.716	770.693	770.693	770.716
130.18	839.489	765.297	765.294	765.294	765.297			130.28	939.137	862.867	862.866	862.866	862.867		129.98	620.605	634.183	634.177	634.177	634.183		130.28	842.578	770.681	770.669	770.669	770.681
130.08	812.166	766.233	766.231	766.231	766.233			130.18	907.797	863.045	863.044	863.044	863.045		129.88	656.612	634.706	634.703	634.703	634.706		130.18	836.445	770.65	770.644	770.644	770.65
129.98	769.778	767.169	767.169	767.169	767.169			130.08	892.962	863.222	863.222	863.222	863.222		129.78	682.779	635.231	635.229	635.229	635.231		130.08	832.847	770.622	770.619	770.619	770.622
129.88	751.372	768.106	768.106	768.106	768.106			129.98	894.842	863.4	863.4	863.4	863.4		129.68	698.094	635.756	635.755	635.755	635.756		129.98	818.351	770.598	770.596	770.596	770.598
129.78	783.108	769.044	769.044	769.044	769.044			129.88	923.605	863.578	863.578	863.578	863.578		129.58	696.337	636.282	636.281	636.281	636.282		129.88	803.679	770.577	770.577	770.577	770.577
129.68	840.814	769.981	769.981	769.981	769.981			129.78	925.95	863.756	863.756	863.756	863.756		129.48	671.553	636.807	636.807	636.807	636.807		129.78	802.78	770.561	770.561	770.561	770.561
129.58	884.063	770.918	770.918	770.918	770.918			129.68	911.514	863.934	863.934	863.934	863.934		129.38	664.974	637.333	637.333	637.333	637.333		129.68	796.434	770.548	770.548	770.548	770.548
129.48	898.558	771.856	771.856	771.856	771.856			129.58	872.69	864.112	864.112	864.112	864.112		129.28	658.615	637.859	637.859	637.859	637.859		129.58	785.375	770.538	770.538	770.538	770.538
129.38	881.817	772.793	772.793	772.793	772.793			129.48	858.857	864.29	864.29	864.29	864.29		129.18	669.449	638.385	638.385	638.385	638.385		129.48	797.609	770.527	770.527	770.527	770.527
129.28	841.09	773.731	773.731	773.731	773.731			129.38	868.713	864.468	864.468	864.468	864.468		129.08	680.939	638.911	638.911	638.911	638.911		129.38	799.604	770.517	770.517	770.517	770.517
129.18	804.904	774.668	774.668	774.668	774.668			129.28	869.828	864.646	864.646	864.646	864.646		128.98	680.298	639.437	639.437	639.437	639.437		129.28	803.301	770.507	770.507	770.507	770.507
129.08	801.172	775.606	775.606	775.606	775.606			129.18	880.388	864.824	864.824	864.824	864.824		128.88	677.323	639.963	639.963	639.963	639.963		129.18	792.338	770.497	770.497	770.497	770.497
128.98	813.815	776.543	776.543	776.543	776.543			129.08	893.336	865.002	865.002	865.002	865.002		128.78	692.86	640.489	640.489	640.489	640.489		129.08	783.761	770.488	770.488	770.488	770.488
128.88	850.462	777.48	777.48	777.48	777.48			128.98	908.412	865.179	865.179	865.179	865.179		128.68	709.851	641.015	641.015	641.015	641.015		128.98	785.872	770.481	770.481	770.481	770.481
128.78	867.278	778.418	778.418	778.418	778.418			128.88	920.445	865.357	865.357	865.357	865.357		128.58	701.612	641.541	641.541	641.541	641.541		128.88	778.278	770.476	770.476	770.476	770.476
128.68	885.02	779.355	779.355	779.355	779.355			128.78	898.456	865.535	865.535	865.535	865.535		128.48	668.673	642.067	642.067	642.067	642.067		128.78	771.651	770.474	770.474	770.474	770.474
128.58	891.301	780.293	780.293	780.293	780.293			128.68	903.578	865.713	865.713	865.713	865.713		128.38	645.689	642.593	642.593	642.593	642.593		128.68	760.798	770.473	770.473	770.473	770.473
128.48	897.591	781.23	781.23	781.23	781.23			128.58	877.157	865.891	865.891	865.891	865.891		128.28	630.985	643.119	643.119	643.119	643.119		128.58	764.463	770.568	770.568	770.568	770.568
128.38	881.462	782.167	782.167	782.167	782.167			128.48	890.254	866.069	866.069	866.069	866.069		128.18	656.487	643.645	643.645	643.645	643.645		128.48	777.174	770.663	770.663	770.663	770.663
128.28	852.327	783.105	783.105	783.105	783.105			128.38	932.148	866.247	866.247	866.247	866.247		128.08	681.001	644.171	644.171	644.171	644.171		128.38	790.807	770.758	770.758	770.758	770.758
128.18	830.057	784.042	784.042	784.042	784.042			128.28	966.207	866.425	866.425	866.425	866.425		127.98	697.864	644.697	644.697	644.697	644.697		128.28	806.894	770.853	770.853	770.853	770.853
128.08	818.253	784.98	784.98	784.98	784.98			128.18	984.872	866.603	866.603	866.603	866.603		127.88	689.52	645.223	645.223	645.223	645.223		128.18	816.136	770.948	770.948	770.948	770.948
127.98	820.618	785.917	785.917	785.917	785.917			128.08	954.908	866.781	866.781	866.781	866.781		127.78	682.334	645.749	645.749	645.749	645.749		128.08	841.567	771.043	771.043	771.043	771.043
127.88	844.601	786.855	786.855	786.855	786.855			127.98	923.983	866.959	866.959	866.959	866.959		127.68	680.838	646.275	646.275	646.275	646.275		127.98	861.913	771.138	771.138	771.138	771.138
127.78	827.282	787.792	787.792	787.792	787.792			127.88	899.428	867.137	867.137	867.137	867.137		127.58	704.703	646.801	646.801	646.801	646.801		127.88	868.762	771.233	771.233	771.233	771.233
127.68	804.613	788.729	788.729	788.729	788.729			127.78	857.199	867.315	867.315	867.315	867.315		127.48	710.57	647.327	647.327	647.327	647.327		127.78	870.844	771.328	771.328	771.328	771.328
127.58	796.009	789.667	789.667	789.667	789.667			127.68	864.977	867.492	867.492	867.492	867.492		127.38	701.808	647.853	647.853	647.853	647.853		127.68	846.19	771.423	771.423	771.423	771.423
127.48	799.389	790.604	790.604	790.604	790.604			127.58	868.448	867.67	867.67	867.67	867.67		127.28	699.473	648.379	648.379	648.379	648.379		127.58	824.707	771.518	771.518	771.518	771.518
127.38	815.791	791.542	791.542	791.542	791.542			127.48	899.901	867.848	867.848	867.848	867.848		127.18	711.461	648.905	648.905	648.905	648.905		127.48	805.462	771.613	771.613	771.613	771.613
127.28	836.318	792.479	792.479	792.479	792.479			127.38	922.388	868.026	868.026	868.026	868.026		127.08	719.839	649.431	649.431	649.431	649.431		127.38	799.793	771.708	771.708	771.708	771.708
127.18	839.23	793.417	793.417	793.417	793.417			127.28	916.586	868.204	868.204	868.204	868.204		126.98	719.832	649.957	649.957	649.957	649.957		127.28	788.034	771.803	771.803	771.803	771.803
127.08	844.006	794.354	794.354	794.354	794.354			127.18	919.107	868.382	868.382	868.382	868.382		126.88	710.261	650.483	650.483	650.483	650.483		127.18	789.947	771.898	771.898	771.898	771.898
126.98	850.333	795.291	795.291	795.291	795.291			127.08	904.07	868.56	868.56	868.56	868.56		126.78	701.37	651.009	651.009	651.009	651.009		127.08	808.58	771.993	771.993	771.993	771.993
126.88	865.089	796.229	796.229	796.229	796.229			126.98	905.041	868.738	868.738	868.738	868.738		126.68	679.801	651.535	651.535	651.535	651.535		126.98	823.412	772.088	772.088	772.088	772.088
126.78	830.815	797.166	797.166	797.166	797.166			126.88	922.742	868.916	868.916	868.916	868.916		126.58	690.507	652.061	652.061	652.061	652.061		126.88	828.571	772.183	772.183	772.183	772.183
126.68	803.605	798.104	798.104	798.104	798.104			126.78	917.286	869.094	869.094	869.094	869.094		126.48	699.452	652.587	652.587	652.587	652.587		126.78	837.439	772.278	772.278	772.278	772.278
126.58	797.111	799.041	799.041	799.041	799.041			126.68	905.58	869.272	869.272	869.272	869.272		126.38	689.439	653.112	653.112	653.112	653.112		126.68	826.876	772.373	772.373	772.373	772.373
126.48	801.932	799.979	799.979	799.979	799.979			126.58	857.284	869.45	869.45	869.45	869.45		126.28	689.568	653.638	653.638	653.638	653.638		126.58	807.853	772.468	772.468	772.468	772.468
126.38	821.492	800.916	800.916	800.916	800.916			126.48	846.091	869.628	869.628	869.628	869.628		126.18	687.374	654.164	654.164	654.164	654.164		126.48	798.715	772.563	772.563	772.563	772.563
126.28	842.254	801.853	801.853	801.853	801.853			126.38	855.183	871.532	871.532	871.532	871.532		126.08	676.885	654.69	654.69	654.69	654.69		126.38	790.625	772.658	772.658	772.658	772.658
126.18	847.178	802.791	802.791	802.791	802.791			126.28	884	873.437	873.437	873.437	873.437		125.98	661.255	655.216	655.216	655.216	655.216		126.28	787.239	772.752	772.752	772.752	772.752
126.08	842.899	803.728	803.728	803.728	803.728			126.18	937.288	875.341	875.341	875.341	875.341		125.88	654.057	655.742	655.742	655.742	655.742		126.18	784.825	772.847	772.847	772.847	772.847
125.98	849.886	804.666	804.666	804.666	804.666			126.08	939.605	877.246	877.246	877.246	877.246		125.78	651.497	656.268	656.268	656.268	656.268		126.08	788.767	772.942	772.942	772.942	772.942
125.88	867.724	805.603	805.603	805.603	805.603			125.98	890.127	879.151	879.151	879.151	879.151		125.68	654.597	657.837	657.837	657.837	657.837		125.98	791.645	773.037	773.037	773.037	773.037
125.78	851.213	806.541	806.541	806.541	806.541			125.88	853.274	881.055	881.055	881.055	881.055		125.58	659.934	659.406	659.406	659.406	659.406		125.88	795.905	773.132	773.132	773.132	773.132
125.68	831.828	807.478	807.478	807.478	807.478			125.78	857.287	882.96	882.96	882.96	882.96		125.48	672.316	660.974	660.974	660.974	660.974		125.78	817.683	773.227	773.227	773.227	773.227
125.58	843.614	808.415	808.415	808.415	808.415			125.68	892.588	885.26	885.26	885.26	885.26		125.38	661.859	662.543	662.543	662.543	662.543		125.68	830.959	773.322	773.322	773.322	773.322
125.48	863.745	809.353	809.353	809.353	809.353			125.58	921.524	887.56	887.56	887.56	887.56		125.28	661.079	664.111	664.111	664.111	664.111		125.58	833.775	773.417	773.417	773.417	773.417
125.38	881.116	810.29	810.29	810.29	810.29			125.48	939.14	889.86	889.86	889.86	889.86		125.18	671.938	665.68	665.68	665.68	665.68		125.48	834.329	773.512	773.512	773.512	773.512
125.28	890.151	811.228	811.228	811.228	811.228			125.38	932.775	892.16	892.16	892.16	892.16		125.08	689.714	667.248	667.248	667.248	667.248		125.38	843.82	773.607	773.607	773.607	773.607
125.18	877.37	812.165	812.165	812.165	812.165			125.28	911.679	894.459	894.459	894.459	894.459		124.98	705.705	668.817	668.817	668.817	668.817		125.28	852.02	773.702	773.702	773.702	773.702
125.08	855.509	813.103	813.103	813.103	813.103			125.18	892.852	896.759	896.759	896.759	896.759		124.88	711.473	670.386	670.386	670.386	670.386		125.18	846.944	773.797	773.797	773.797	773.797
124.98	828.882	814.04	814.04	814.04	814.04			125.08	879.96	899.059	899.059	899.059	899.059		124.78	714.347	671.954	671.954	671.954	671.954		125.08	839.995	773.892	773.892	773.892	773.892
124.88	828.615	814.977	814.977	814.977	814.977			124.98	890.783	908.82	908.82	908.82	908.82		124.68	714.363	673.523	673.523	673.523	673.523		124.98	835.196	773.987	773.987	773.987	773.987
124.78	836.356	815.915	815.915	815.915	815.915			124.88	920.023	919.064	919.064	919.064	919.064		124.58	698.984	675.091	675.091	675.091	675.091		124.88	819.6	774.082	774.082	774.082	774.082
124.68	840.459	816.852	816.852	816.852	816.852			124.78	960.483	929.307	929.307	929.307	929.307		124.48	692.076	676.66	676.66	676.66	676.66		124.78	806.22	774.177	774.177	774.177	774.177
124.58	843.408	817.79	817.79	817.79	817.79			124.68	992.496	939.551	939.551	939.551	939.551		124.38	683.002	678.228	678.228	678.228	678.228		124.68	790.413	774.272	774.272	774.272	774.272
124.48	835.684	818.727	818.727	818.727	818.727			124.58	992.298	949.794	949.794	949.794	949.794		124.28	680.043	679.797	679.797	679.797	679.797		124.58	774.384	774.367	774.367	774.367	774.367
124.38	811.42	819.664	819.664	819.664	819.664			124.48	951.194	960.038	960.038	960.038	960.038		124.18	678.036	681.366	681.366	681.366	681.366		124.48	763.598	774.462	774.462	774.462	774.462
124.28	788.146	0	0	0	788.146			124.38	904.164	0	0	0	904.164		124.08	684.381	0	0	0	684.381		124.38	769.454	0	0	0	769.454

## Sheet: Supplementary Fig 11c-g
Pi/Fe=0													Pi/Fe=0.1													Pi/Fe=0.2													Pi/Fe=0.5
Binding Energy (eV)	Measured	Fe3+2p3/2	Fe3+2p3/2	Fe3+2p3/2sat	Fe3+2p3/2sat	Fe3+2p1/2	Fe3+2p1/2	Fe3+2p1/2sat	Fe3+2p1/2sat	baseline	Fitting		Binding Energy (eV)	Measured	Fe3+2p3/2	Fe3+2p3/2	Fe3+2p3/2sat	Fe3+2p3/2sat	Fe3+2p1/2	Fe3+2p1/2	Fe3+2p1/2sat	Fe3+2p1/2sat	baseline	Fitting		Binding Energy (eV)	Measured	Fe3+2p3/2	Fe3+2p3/2	Fe3+2p3/2sat	Fe3+2p3/2sat	Fe3+2p1/2sat	Fe3+2p1/2	Fe3+2p1/2	Fe3+2p1/2sat	baseline	Fitting		Binding Energy (eV)	Measured	Fe3+2p3/2	Fe3+2p3/2	Fe3+2p3/2sat	Fe3+2p3/2sat	Fe3+2p1/2	Fe3+2p1/2	Fe3+2p1/2 sat	Fe3+2p1/2sat	baseline
740.48	6840.93	0	0	0	0	0	0	0	0	0	6842.81		740.28	6774.61	0	0	0	0	0	0	0	0	0	6786.29		740.38	7337.47	0	0	0	0	0	0	0	0	0	7362.39		740.08	5855.14	0	0	0	0	0	0	0	0	0
740.38	6881.74	6886.62	6886.62	6886.62	6886.62	6886.62	6886.62	6886.62	6888.78	6886.62	6888.78		740.18	6824.06	6825.99	6825.99	6825.99	6825.99	6825.99	6825.99	6825.99	6838.9	6825.99	6838.9		740.28	7368.82	7353.38	7353.38	7353.38	7353.38	7380.4	7353.38	7353.38	7353.38	7353.38	7380.4		739.98	5901.19	5891.03	5891.03	5891.03	5891.03	5891.03	5891.03	5891.03	5895.56	5891.03
740.28	6902.06	6877.81	6877.81	6877.81	6877.81	6877.81	6877.81	6877.81	6880.29	6877.81	6880.29		740.08	6869.29	6806.14	6806.14	6806.14	6806.14	6806.14	6806.14	6806.14	6820.39	6806.14	6820.39		740.18	7358.8	7347	7347	7347	7347	7376.28	7347	7347	7347	7347	7376.28		739.88	5898.34	5886.66	5886.66	5886.66	5886.66	5886.66	5886.66	5886.66	5891.79	5886.66
740.18	6921.76	6865.77	6865.77	6865.77	6865.77	6865.77	6865.77	6865.77	6868.62	6865.77	6868.62		739.98	6835.99	6774.3	6774.3	6774.3	6774.3	6774.3	6774.3	6774.3	6790.03	6774.3	6790.03		740.08	7348.44	7342.99	7342.99	7342.99	7342.99	7374.7	7342.99	7342.99	7342.99	7342.99	7374.7		739.78	5909.43	5881.88	5881.88	5881.88	5881.88	5881.88	5881.88	5881.88	5887.68	5881.88
740.08	6887.56	6850.9	6850.9	6850.9	6850.9	6850.9	6850.9	6850.9	6854.18	6850.9	6854.18		739.88	6801.83	6730.9	6730.9	6730.9	6730.9	6730.9	6730.9	6730.9	6748.24	6730.9	6748.24		739.98	7325.24	7341.64	7341.64	7341.64	7341.64	7375.95	7341.64	7341.64	7341.64	7341.64	7375.95		739.68	5884.88	5876.6	5876.6	5876.6	5876.6	5876.6	5876.6	5876.6	5883.15	5876.6
739.98	6861.82	6832.87	6832.87	6832.87	6832.87	6832.87	6832.87	6832.87	6836.62	6832.87	6836.62		739.78	6721.35	6685.49	6685.49	6685.49	6685.49	6685.49	6685.49	6685.49	6704.57	6685.49	6704.57		739.88	7313.65	7338.35	7338.35	7338.35	7338.35	7375.45	7338.35	7338.35	7338.35	7338.35	7375.45		739.58	5874.24	5865.99	5865.99	5865.99	5865.99	5865.99	5865.99	5865.99	5873.37	5865.99
739.88	6837.62	6817.84	6817.84	6817.84	6817.84	6817.84	6817.84	6817.84	6822.13	6817.84	6822.13		739.68	6617.45	6651.44	6651.44	6651.44	6651.44	6651.44	6651.44	6651.44	6672.43	6651.44	6672.43		739.78	7374.99	7330.23	7330.23	7330.23	7330.23	7370.31	7330.23	7330.23	7330.23	7330.23	7370.31		739.48	5957.25	5850.13	5850.13	5850.13	5850.13	5850.13	5850.13	5850.13	5858.44	5850.13
739.78	6786.52	6806.05	6806.05	6806.05	6806.05	6806.05	6806.05	6806.05	6810.96	6806.05	6810.96		739.58	6596.18	6633.04	6633.04	6633.04	6633.04	6633.04	6633.04	6633.04	6656.1	6633.04	6656.1		739.68	7397.23	7315.46	7315.46	7315.46	7315.46	7358.73	7315.46	7315.46	7315.46	7315.46	7358.73		739.38	5930.91	5831.15	5831.15	5831.15	5831.15	5831.15	5831.15	5831.15	5840.5	5831.15
739.68	6819.95	6798.43	6798.43	6798.43	6798.43	6798.43	6798.43	6798.43	6804.02	6798.43	6804.02		739.48	6601.17	6631.38	6631.38	6631.38	6631.38	6631.38	6631.38	6631.38	6656.7	6631.38	6656.7		739.58	7392.64	7291	7291	7291	7291	7337.69	7291	7291	7291	7291	7337.69		739.28	5884.85	5810.32	5810.32	5810.32	5810.32	5810.32	5810.32	5810.32	5820.83	5810.32
739.58	6793.61	6797.4	6797.4	6797.4	6797.4	6797.4	6797.4	6797.4	6803.77	6797.4	6803.77		739.38	6636.32	6630.5	6630.5	6630.5	6630.5	6630.5	6630.5	6630.5	6658.25	6630.5	6658.25		739.48	7387.98	7256.87	7256.87	7256.87	7256.87	7307.2	7256.87	7256.87	7256.87	7256.87	7307.2		739.18	5828.12	5790.17	5790.17	5790.17	5790.17	5790.17	5790.17	5790.17	5801.95	5790.17
739.48	6763.83	6797.08	6797.08	6797.08	6797.08	6797.08	6797.08	6797.08	6804.34	6797.08	6804.34		739.28	6705.79	6629.39	6629.39	6629.39	6629.39	6629.39	6629.39	6629.39	6659.79	6629.39	6659.79		739.38	7339.2	7220.51	7220.51	7220.51	7220.51	7274.72	7220.51	7220.51	7220.51	7220.51	7274.72		739.08	5769.33	5776.45	5776.45	5776.45	5776.45	5776.45	5776.45	5776.45	5789.65	5776.45
739.38	6823.07	6793.43	6793.43	6793.43	6793.43	6793.43	6793.43	6793.43	6801.67	6793.43	6801.67		739.18	6791.99	6627.91	6627.91	6627.91	6627.91	6627.91	6627.91	6627.91	6661.18	6627.91	6661.18		739.28	7254.05	7192.71	7192.71	7192.71	7192.71	7251.06	7192.71	7192.71	7192.71	7192.71	7251.06		738.98	5758.81	5770.75	5770.75	5770.75	5770.75	5770.75	5770.75	5770.75	5785.52	5770.75
739.28	6877.76	6786.46	6786.46	6786.46	6786.46	6786.46	6786.46	6786.46	6795.81	6786.46	6795.81		739.08	6894.98	6626.03	6626.03	6626.03	6626.03	6626.03	6626.03	6626.03	6662.4	6626.03	6662.4		739.18	7110.21	7177.56	7177.56	7177.56	7177.56	7240.33	7177.56	7177.56	7177.56	7177.56	7240.33		738.88	5734.29	5769.87	5769.87	5769.87	5769.87	5769.87	5769.87	5769.87	5786.37	5769.87
739.18	6895.44	6776.87	6776.87	6776.87	6776.87	6776.87	6776.87	6776.87	6787.46	6776.87	6787.46		738.98	6917.3	6623.82	6623.82	6623.82	6623.82	6623.82	6623.82	6623.82	6663.54	6623.82	6663.54		739.08	7084.13	7173.24	7173.24	7173.24	7173.24	7240.69	7173.24	7173.24	7173.24	7173.24	7240.69		738.78	5777.64	5769.18	5769.18	5769.18	5769.18	5769.18	5769.18	5769.18	5787.59	5769.18
739.08	6835.03	6765.74	6765.74	6765.74	6765.74	6765.74	6765.74	6765.74	6777.72	6765.74	6777.72		738.88	6893.41	6621.43	6621.43	6621.43	6621.43	6621.43	6621.43	6621.43	6664.76	6621.43	6664.76		738.98	7161.64	7172.32	7172.32	7172.32	7172.32	7244.76	7172.32	7172.32	7172.32	7172.32	7244.76		738.68	5809.3	5768.35	5768.35	5768.35	5768.35	5768.35	5768.35	5768.35	5788.87	5768.35
738.98	6763.67	6756.75	6756.75	6756.75	6756.75	6756.75	6756.75	6756.75	6770.28	6756.75	6770.28		738.78	6841.19	6619.06	6619.06	6619.06	6619.06	6619.06	6619.06	6619.06	6666.27	6619.06	6666.27		738.88	7256.18	7171.33	7171.33	7171.33	7171.33	7249.06	7171.33	7171.33	7171.33	7171.33	7249.06		738.58	5872.51	5767.3	5767.3	5767.3	5767.3	5767.3	5767.3	5767.3	5790.14	5767.3
738.88	6710.47	6752.72	6752.72	6752.72	6752.72	6752.72	6752.72	6752.72	6767.98	6752.72	6767.98		738.68	6757.54	6616.86	6616.86	6616.86	6616.86	6616.86	6616.86	6616.86	6668.26	6616.86	6668.26		738.78	7297.7	7170.06	7170.06	7170.06	7170.06	7253.4	7170.06	7170.06	7170.06	7170.06	7253.4		738.48	5945.61	5765.96	5765.96	5765.96	5765.96	5765.96	5765.96	5765.96	5791.34	5765.96
738.78	6693.85	6751.8	6751.8	6751.8	6751.8	6751.8	6751.8	6751.8	6768.99	6751.8	6768.99		738.58	6723.34	6614.87	6614.87	6614.87	6614.87	6614.87	6614.87	6614.87	6670.76	6614.87	6670.76		738.68	7340.49	7168.56	7168.56	7168.56	7168.56	7257.85	7168.56	7168.56	7168.56	7168.56	7257.85		738.38	5972.8	5764.36	5764.36	5764.36	5764.36	5764.36	5764.36	5764.36	5792.54	5764.36
738.68	6760.57	6750.79	6750.79	6750.79	6750.79	6750.79	6750.79	6750.79	6770.12	6750.79	6770.12		738.48	6714.84	6613.12	6613.12	6613.12	6613.12	6613.12	6613.12	6613.12	6673.84	6613.12	6673.84		738.58	7254.2	7167.05	7167.05	7167.05	7167.05	7262.64	7167.05	7167.05	7167.05	7167.05	7262.64		738.28	5992.69	5762.58	5762.58	5762.58	5762.58	5762.58	5762.58	5762.58	5793.81	5762.58
738.58	6891.47	6749.56	6749.56	6749.56	6749.56	6749.56	6749.56	6749.56	6771.27	6749.56	6771.27		738.38	6670.27	6611.51	6611.51	6611.51	6611.51	6611.51	6611.51	6611.51	6677.41	6611.51	6677.41		738.48	7161.84	7165.63	7165.63	7165.63	7165.63	7267.88	7165.63	7165.63	7165.63	7165.63	7267.88		738.18	5960.52	5760.74	5760.74	5760.74	5760.74	5760.74	5760.74	5760.74	5795.31	5760.74
738.48	6935.32	6748.08	6748.08	6748.08	6748.08	6748.08	6748.08	6748.08	6772.42	6748.08	6772.42		738.28	6698.41	6609.89	6609.89	6609.89	6609.89	6609.89	6609.89	6609.89	6681.33	6609.89	6681.33		738.38	7153.2	7164.28	7164.28	7164.28	7164.28	7273.58	7164.28	7164.28	7164.28	7164.28	7273.58		738.08	5902	5758.94	5758.94	5758.94	5758.94	5758.94	5758.94	5758.94	5797.16	5758.94
738.38	6904.7	6746.38	6746.38	6746.38	6746.38	6746.38	6746.38	6746.38	6773.64	6746.38	6773.64		738.18	6751.16	6608.15	6608.15	6608.15	6608.15	6608.15	6608.15	6608.15	6685.51	6608.15	6685.51		738.28	7214.99	7163	7163	7163	7163	7279.73	7163	7163	7163	7163	7279.73		737.98	5890.77	5757.2	5757.2	5757.2	5757.2	5757.2	5757.2	5757.2	5799.41	5757.2
738.28	6857.93	6744.58	6744.58	6744.58	6744.58	6744.58	6744.58	6744.58	6775.05	6744.58	6775.05		738.08	6806.78	6606.25	6606.25	6606.25	6606.25	6606.25	6606.25	6606.25	6689.93	6606.25	6689.93		738.18	7269.99	7161.58	7161.58	7161.58	7161.58	7286.15	7161.58	7161.58	7161.58	7161.58	7286.15		737.88	5899.62	5755.5	5755.5	5755.5	5755.5	5755.5	5755.5	5755.5	5802.03	5755.5
738.18	6825.48	6742.81	6742.81	6742.81	6742.81	6742.81	6742.81	6742.81	6776.83	6742.81	6776.83		737.98	6831.42	6604.18	6604.18	6604.18	6604.18	6604.18	6604.18	6604.18	6694.61	6604.18	6694.61		738.08	7345.22	7159.95	7159.95	7159.95	7159.95	7292.78	7159.95	7159.95	7159.95	7159.95	7292.78		737.78	5947.22	5753.85	5753.85	5753.85	5753.85	5753.85	5753.85	5753.85	5805.09	5753.85
738.08	6847.09	6741.03	6741.03	6741.03	6741.03	6741.03	6741.03	6741.03	6778.96	6741.03	6778.96		737.88	6785.7	6602	6602	6602	6602	6602	6602	6602	6699.61	6602	6699.61		737.98	7333.49	7158.08	7158.08	7158.08	7158.08	7299.61	7158.08	7158.08	7158.08	7158.08	7299.61		737.68	5893.36	5752.24	5752.24	5752.24	5752.24	5752.24	5752.24	5752.24	5808.58	5752.24
737.98	6920.67	6739.12	6739.12	6739.12	6739.12	6739.12	6739.12	6739.12	6781.34	6739.12	6781.34		737.78	6776.36	6599.81	6599.81	6599.81	6599.81	6599.81	6599.81	6599.81	6705.06	6599.81	6705.06		737.88	7336.13	7156.1	7156.1	7156.1	7156.1	7306.76	7156.1	7156.1	7156.1	7156.1	7306.76		737.58	5850.63	5750.73	5750.73	5750.73	5750.73	5750.73	5750.73	5750.73	5812.59	5750.73
737.88	6996.48	6737.03	6737.03	6737.03	6737.03	6737.03	6737.03	6737.03	6783.96	6737.03	6783.96		737.68	6734.63	6597.69	6597.69	6597.69	6597.69	6597.69	6597.69	6597.69	6711.05	6597.69	6711.05		737.78	7296.13	7154.02	7154.02	7154.02	7154.02	7314.29	7154.02	7154.02	7154.02	7154.02	7314.29		737.48	5789.9	5749.34	5749.34	5749.34	5749.34	5749.34	5749.34	5749.34	5817.18	5749.34
737.78	6986.82	6734.8	6734.8	6734.8	6734.8	6734.8	6734.8	6734.8	6786.88	6734.8	6786.88		737.58	6729.29	6595.6	6595.6	6595.6	6595.6	6595.6	6595.6	6595.6	6717.56	6595.6	6717.56		737.68	7326.64	7151.87	7151.87	7151.87	7151.87	7322.22	7151.87	7151.87	7151.87	7151.87	7322.22		737.38	5771.02	5748.12	5748.12	5748.12	5748.12	5748.12	5748.12	5748.12	5822.41	5748.12
737.68	6920.64	6732.49	6732.49	6732.49	6732.49	6732.49	6732.49	6732.49	6790.21	6732.49	6790.21		737.48	6778.91	6593.51	6593.51	6593.51	6593.51	6593.51	6593.51	6593.51	6724.58	6593.51	6724.58		737.58	7386.2	7149.55	7149.55	7149.55	7149.55	7330.45	7149.55	7149.55	7149.55	7149.55	7330.45		737.28	5778.25	5746.94	5746.94	5746.94	5746.94	5746.94	5746.94	5746.94	5828.18	5746.94
737.58	6888.53	6730.13	6730.13	6730.13	6730.13	6730.13	6730.13	6730.13	6794	6730.13	6794		737.38	6765.81	6591.53	6591.53	6591.53	6591.53	6591.53	6591.53	6591.53	6732.25	6591.53	6732.25		737.48	7464.85	7147.01	7147.01	7147.01	7147.01	7338.97	7147.01	7147.01	7147.01	7147.01	7338.97		737.18	5846.19	5745.62	5745.62	5745.62	5745.62	5745.62	5745.62	5745.62	5834.34	5745.62
737.48	6947.53	6727.75	6727.75	6727.75	6727.75	6727.75	6727.75	6727.75	6798.32	6727.75	6798.32		737.28	6653.93	6589.65	6589.65	6589.65	6589.65	6589.65	6589.65	6589.65	6740.53	6589.65	6740.53		737.38	7496.36	7144.26	7144.26	7144.26	7144.26	7347.77	7144.26	7144.26	7144.26	7144.26	7347.77		737.08	5957.35	5744.01	5744.01	5744.01	5744.01	5744.01	5744.01	5744.01	5840.76	5744.01
737.38	6988.17	6725.39	6725.39	6725.39	6725.39	6725.39	6725.39	6725.39	6803.24	6725.39	6803.24		737.18	6640.97	6587.74	6587.74	6587.74	6587.74	6587.74	6587.74	6587.74	6749.35	6587.74	6749.35		737.28	7461.46	7141.35	7141.35	7141.35	7141.35	7356.94	7141.35	7141.35	7141.35	7141.35	7356.94		736.98	6035.2	5742.1	5742.1	5742.1	5742.1	5742.1	5742.1	5742.1	5847.45	5742.1
737.28	6947.28	6723.04	6723.04	6723.04	6723.04	6723.04	6723.04	6723.04	6808.79	6723.04	6808.79		737.08	6721.75	6585.74	6585.74	6585.74	6585.74	6585.74	6585.74	6585.74	6758.64	6585.74	6758.64		737.18	7431.91	7138.23	7138.23	7138.23	7138.23	7366.41	7138.23	7138.23	7138.23	7138.23	7366.41		736.88	6018.56	5739.92	5739.92	5739.92	5739.92	5739.92	5739.92	5739.92	5854.48	5739.92
737.18	6882.62	6720.74	6720.74	6720.74	6720.74	6720.74	6720.74	6720.74	6815.06	6720.74	6815.06		736.98	6840.34	6583.55	6583.55	6583.55	6583.55	6583.55	6583.55	6583.55	6768.32	6583.55	6768.32		737.08	7552.86	7134.91	7134.91	7134.91	7134.91	7376.22	7134.91	7134.91	7134.91	7134.91	7376.22		736.78	5989.33	5737.59	5737.59	5737.59	5737.59	5737.59	5737.59	5737.59	5861.98	5737.59
737.08	6825.24	6718.52	6718.52	6718.52	6718.52	6718.52	6718.52	6718.52	6822.1	6718.52	6822.1		736.88	6906.16	6580.94	6580.94	6580.94	6580.94	6580.94	6580.94	6580.94	6778.15	6580.94	6778.15		736.98	7601.02	7131.38	7131.38	7131.38	7131.38	7386.35	7131.38	7131.38	7131.38	7131.38	7386.35		736.68	5968.07	5735.2	5735.2	5735.2	5735.2	5735.2	5735.2	5735.2	5870.07	5735.2
736.98	6855.66	6716.37	6716.37	6716.37	6716.37	6716.37	6716.37	6716.37	6829.94	6716.37	6829.94		736.78	6988.9	6577.93	6577.93	6577.93	6577.93	6577.93	6577.93	6577.93	6788.19	6577.93	6788.19		736.88	7655.52	7127.62	7127.62	7127.62	7127.62	7396.79	7127.62	7127.62	7127.62	7127.62	7396.79		736.58	5993.61	5732.81	5732.81	5732.81	5732.81	5732.81	5732.81	5732.81	5878.82	5732.81
736.88	6906.05	6714.22	6714.22	6714.22	6714.22	6714.22	6714.22	6714.22	6838.54	6714.22	6838.54		736.68	6949.76	6574.7	6574.7	6574.7	6574.7	6574.7	6574.7	6574.7	6798.6	6574.7	6798.6		736.78	7637.87	7123.72	7123.72	7123.72	7123.72	7407.64	7123.72	7123.72	7123.72	7123.72	7407.64		736.48	6013.11	5730.29	5730.29	5730.29	5730.29	5730.29	5730.29	5730.29	5888.14	5730.29
736.78	6931.14	6711.93	6711.93	6711.93	6711.93	6711.93	6711.93	6711.93	6847.81	6711.93	6847.81		736.58	6886.13	6571.46	6571.46	6571.46	6571.46	6571.46	6571.46	6571.46	6809.61	6571.46	6809.61		736.68	7519.02	7119.91	7119.91	7119.91	7119.91	7419.12	7119.91	7119.91	7119.91	7119.91	7419.12		736.38	6106.5	5727.52	5727.52	5727.52	5727.52	5727.52	5727.52	5727.52	5897.91	5727.52
736.68	6968.18	6709.48	6709.48	6709.48	6709.48	6709.48	6709.48	6709.48	6857.76	6709.48	6857.76		736.48	6817.5	6568.31	6568.31	6568.31	6568.31	6568.31	6568.31	6568.31	6821.3	6568.31	6821.3		736.58	7447.51	7116.25	7116.25	7116.25	7116.25	7431.3	7116.25	7116.25	7116.25	7116.25	7431.3		736.28	6198.57	5724.48	5724.48	5724.48	5724.48	5724.48	5724.48	5724.48	5908.13	5724.48
736.58	6945.67	6706.86	6706.86	6706.86	6706.86	6706.86	6706.86	6706.86	6868.42	6706.86	6868.42		736.38	6805.6	6565.41	6565.41	6565.41	6565.41	6565.41	6565.41	6565.41	6833.85	6565.41	6833.85		736.48	7432.31	7112.76	7112.76	7112.76	7112.76	7444.18	7112.76	7112.76	7112.76	7112.76	7444.18		736.18	6179.8	5721.21	5721.21	5721.21	5721.21	5721.21	5721.21	5721.21	5918.86	5721.21
736.48	6970.85	6704.08	6704.08	6704.08	6704.08	6704.08	6704.08	6704.08	6879.82	6704.08	6879.82		736.28	6746.28	6562.67	6562.67	6562.67	6562.67	6562.67	6562.67	6562.67	6847.13	6562.67	6847.13		736.38	7487.03	7109.37	7109.37	7109.37	7109.37	7457.7	7109.37	7109.37	7109.37	7109.37	7457.7		736.08	6171.66	5717.79	5717.79	5717.79	5717.79	5717.79	5717.79	5717.79	5930.17	5717.79
736.38	7018.79	6701.1	6701.1	6701.1	6701.1	6701.1	6701.1	6701.1	6891.95	6701.1	6891.95		736.18	6799.82	6559.87	6559.87	6559.87	6559.87	6559.87	6559.87	6559.87	6860.96	6559.87	6860.96		736.28	7519.23	7105.94	7105.94	7105.94	7105.94	7471.71	7105.94	7105.94	7105.94	7105.94	7471.71		735.98	6126.34	5714.35	5714.35	5714.35	5714.35	5714.35	5714.35	5714.35	5942.21	5714.35
736.28	7068.21	6697.92	6697.92	6697.92	6697.92	6697.92	6697.92	6697.92	6904.85	6697.92	6904.85		736.08	6900.95	6556.81	6556.81	6556.81	6556.81	6556.81	6556.81	6556.81	6875.08	6556.81	6875.08		736.18	7525.33	7102.34	7102.34	7102.34	7102.34	7486.06	7102.34	7102.34	7102.34	7102.34	7486.07		735.88	6097.92	5711.08	5711.08	5711.08	5711.08	5711.08	5711.08	5711.08	5955.15	5711.08
736.18	7116.25	6694.53	6694.53	6694.53	6694.53	6694.53	6694.53	6694.53	6918.5	6694.53	6918.5		735.98	7019.09	6553.45	6553.45	6553.45	6553.45	6553.45	6553.45	6553.45	6889.46	6553.45	6889.46		736.08	7567.66	7098.49	7098.49	7098.49	7098.5	7500.68	7098.49	7098.49	7098.49	7098.49	7500.68		735.78	6025.61	5707.95	5707.95	5707.95	5707.95	5707.95	5707.95	5707.95	5968.98	5707.95
736.08	7102.93	6690.84	6690.84	6690.84	6690.84	6690.84	6690.84	6690.84	6932.86	6690.84	6932.86		735.88	7030	6549.7	6549.7	6549.7	6549.7	6549.7	6549.7	6549.7	6903.99	6549.7	6903.99		735.98	7620.5	7094.41	7094.41	7094.41	7094.41	7515.56	7094.41	7094.41	7094.41	7094.41	7515.56		735.68	6031.6	5704.89	5704.89	5704.89	5704.89	5704.89	5704.89	5704.89	5983.62	5704.89
735.98	7188.25	6686.88	6686.88	6686.88	6686.88	6686.88	6686.88	6686.88	6947.97	6686.88	6947.97		735.78	7046.08	6545.77	6545.77	6545.77	6545.77	6545.77	6545.77	6545.77	6918.85	6545.77	6918.85		735.88	7657.54	7090.13	7090.13	7090.13	7090.14	7530.72	7090.13	7090.13	7090.13	7090.13	7530.72		735.58	6082.85	5701.86	5701.86	5701.86	5701.86	5701.86	5701.86	5701.86	5999	5701.86
735.88	7212.94	6682.75	6682.75	6682.75	6682.75	6682.75	6682.75	6682.75	6963.92	6682.75	6963.92		735.68	6925.79	6541.78	6541.78	6541.78	6541.78	6541.78	6541.78	6541.78	6934.12	6541.78	6934.12		735.78	7658.47	7085.73	7085.73	7085.73	7085.74	7546.2	7085.73	7085.73	7085.73	7085.73	7546.21		735.48	6070.42	5698.91	5698.91	5698.91	5698.91	5698.91	5698.91	5698.91	6015.15	5698.91
735.78	7189.7	6678.53	6678.53	6678.53	6678.53	6678.53	6678.53	6678.53	6980.8	6678.53	6980.8		735.58	6925.62	6537.82	6537.82	6537.82	6537.82	6537.82	6537.82	6537.82	6949.87	6537.82	6949.87		735.68	7603.68	7081.22	7081.22	7081.22	7081.23	7562.02	7081.22	7081.22	7081.22	7081.22	7562.02		735.38	6010.21	5695.97	5695.97	5695.97	5695.97	5695.97	5695.97	5695.97	6031.97	5695.97
735.68	7160.97	6674.24	6674.24	6674.24	6674.24	6674.24	6674.24	6674.24	6998.63	6674.24	6998.63		735.48	6957.54	6533.82	6533.82	6533.82	6533.82	6533.82	6533.82	6533.82	6965.99	6533.82	6965.99		735.58	7627.8	7076.65	7076.65	7076.65	7076.66	7578.18	7076.65	7076.65	7076.65	7076.65	7578.19		735.28	5998.01	5693.07	5693.07	5693.07	5693.07	5693.07	5693.07	5693.07	6049.48	5693.07
735.58	7120.78	6669.97	6669.97	6669.97	6669.97	6669.97	6669.97	6669.97	7017.48	6669.97	7017.48		735.38	7035.13	6529.83	6529.83	6529.83	6529.83	6529.83	6529.83	6529.83	6982.49	6529.83	6982.49		735.48	7635.22	7072.02	7072.02	7072.02	7072.03	7594.65	7072.02	7072.02	7072.02	7072.02	7594.66		735.18	5968.03	5690.21	5690.21	5690.21	5690.21	5690.21	5690.21	5690.21	6067.61	5690.21
735.48	7147.95	6665.66	6665.66	6665.66	6665.66	6665.66	6665.66	6665.66	7037.26	6665.66	7037.26		735.28	7005.94	6525.77	6525.77	6525.77	6525.77	6525.77	6525.77	6525.77	6999.22	6525.77	6999.22		735.38	7685.75	7067.29	7067.29	7067.29	7067.29	7611.38	7067.29	7067.29	7067.29	7067.29	7611.39		735.08	6023.09	5687.3	5687.3	5687.3	5687.3	5687.3	5687.3	5687.3	6086.24	5687.3
735.38	7211.81	6661.27	6661.27	6661.27	6661.27	6661.27	6661.27	6661.27	7057.9	6661.27	7057.9		735.18	6960.5	6521.65	6521.65	6521.65	6521.65	6521.65	6521.65	6521.65	7016.17	6521.65	7016.17		735.28	7708.63	7062.37	7062.37	7062.37	7062.38	7628.22	7062.37	7062.37	7062.37	7062.37	7628.23		734.98	6090.68	5684.18	5684.18	5684.18	5684.18	5684.18	5684.18	5684.18	6105.15	5684.18
735.28	7229.49	6656.67	6656.67	6656.67	6656.67	6656.67	6656.67	6656.67	7079.24	6656.67	7079.24		735.08	6944.17	6517.46	6517.46	6517.46	6517.46	6517.46	6517.46	6517.47	7033.26	6517.46	7033.26		735.18	7731.49	7057.3	7057.3	7057.3	7057.31	7645.19	7057.3	7057.3	7057.3	7057.3	7645.2		734.88	6175.46	5680.84	5680.84	5680.84	5680.84	5680.84	5680.84	5680.84	6124.26	5680.84
735.18	7304.19	6651.86	6651.86	6651.86	6651.86	6651.86	6651.86	6651.86	7101.22	6651.86	7101.23		734.98	6975.98	6513.27	6513.27	6513.27	6513.27	6513.27	6513.27	6513.27	7050.48	6513.27	7050.48		735.08	7725.38	7052.12	7052.12	7052.12	7052.13	7662.28	7052.12	7052.12	7052.12	7052.12	7662.29		734.78	6169.58	5677.29	5677.29	5677.29	5677.29	5677.29	5677.29	5677.29	6143.51	5677.29
735.08	7260.55	6646.91	6646.91	6646.91	6646.91	6646.91	6646.91	6646.91	7123.86	6646.91	7123.86		734.88	7013.94	6508.96	6508.96	6508.96	6508.96	6508.96	6508.96	6508.97	7067.67	6508.96	7067.67		734.98	7693.7	7046.89	7046.89	7046.89	7046.91	7679.5	7046.89	7046.89	7046.89	7046.89	7679.52		734.68	6130.33	5673.6	5673.6	5673.6	5673.6	5673.6	5673.6	5673.6	6162.89	5673.6
734.98	7236.36	6641.92	6641.92	6641.92	6641.92	6641.92	6641.92	6641.92	7147.16	6641.92	7147.16		734.78	7070.79	6504.44	6504.44	6504.44	6504.44	6504.44	6504.44	6504.45	7084.65	6504.44	7084.65		734.88	7690.83	7041.64	7041.64	7041.64	7041.66	7696.84	7041.64	7041.64	7041.64	7041.64	7696.86		734.58	6119.42	5669.88	5669.88	5669.88	5669.88	5669.88	5669.88	5669.88	6182.44	5669.88
734.88	7213.98	6636.88	6636.88	6636.88	6636.88	6636.88	6636.88	6636.88	7171.05	6636.88	7171.06		734.68	7110.61	6499.61	6499.61	6499.61	6499.61	6499.61	6499.61	6499.61	7101.25	6499.61	7101.26		734.78	7693.49	7036.41	7036.41	7036.41	7036.43	7714.29	7036.41	7036.41	7036.41	7036.41	7714.31		734.48	6092.61	5666.2	5666.2	5666.2	5666.2	5666.2	5666.2	5666.2	6202.11	5666.2
734.78	7228.78	6631.89	6631.89	6631.89	6631.89	6631.89	6631.89	6631.9	7195.53	6631.89	7195.53		734.58	7179.33	6494.47	6494.47	6494.47	6494.47	6494.47	6494.47	6494.47	7117.4	6494.47	7117.41		734.68	7673.97	7031.19	7031.19	7031.19	7031.21	7731.78	7031.19	7031.19	7031.19	7031.19	7731.8		734.38	6114.06	5662.52	5662.52	5662.52	5662.52	5662.52	5662.52	5662.52	6221.79	5662.52
734.68	7229.96	6626.91	6626.91	6626.91	6626.91	6626.91	6626.91	6626.92	7220.44	6626.91	7220.45		734.48	7198.44	6489.02	6489.02	6489.02	6489.02	6489.02	6489.02	6489.03	7133.03	6489.02	7133.04		734.58	7688.5	7025.92	7025.92	7025.92	7025.95	7749.2	7025.92	7025.92	7025.92	7025.92	7749.22		734.28	6138.08	5658.76	5658.76	5658.76	5658.76	5658.76	5658.76	5658.76	6241.26	5658.76
734.58	7212.65	6621.87	6621.87	6621.87	6621.87	6621.87	6621.87	6621.88	7245.6	6621.87	7245.61		734.38	7236.04	6483.3	6483.3	6483.3	6483.3	6483.3	6483.3	6483.31	7148.06	6483.3	7148.07		734.48	7692.08	7020.63	7020.63	7020.63	7020.66	7766.51	7020.63	7020.63	7020.63	7020.63	7766.54		734.18	6181.51	5654.88	5654.88	5654.88	5654.88	5654.88	5654.88	5654.88	6260.39	5654.88
734.48	7258.64	6616.71	6616.71	6616.71	6616.71	6616.71	6616.71	6616.73	7270.81	6616.71	7270.83		734.28	7272.07	6477.39	6477.39	6477.39	6477.39	6477.39	6477.39	6477.41	7162.52	6477.39	7162.54		734.38	7679.75	7015.31	7015.31	7015.31	7015.34	7783.65	7015.31	7015.31	7015.31	7015.31	7783.68		734.08	6197.21	5650.83	5650.83	5650.83	5650.83	5650.83	5650.83	5650.83	6279.01	5650.83
734.38	7280.67	6611.43	6611.43	6611.43	6611.43	6611.43	6611.43	6611.46	7295.94	6611.43	7295.97		734.18	7223.7	6471.43	6471.43	6471.43	6471.43	6471.43	6471.43	6471.46	7176.43	6471.43	7176.46		734.28	7681.84	7009.92	7009.92	7009.92	7009.96	7800.51	7009.92	7009.92	7009.93	7009.92	7800.55		733.98	6213.64	5646.66	5646.66	5646.66	5646.66	5646.66	5646.66	5646.66	6297.05	5646.66
734.28	7287.81	6605.96	6605.96	6605.96	6605.96	6605.96	6605.96	6606	7320.76	6605.96	7320.8		734.08	7190.59	6465.41	6465.41	6465.41	6465.41	6465.41	6465.41	6465.45	7189.71	6465.41	7189.75		734.18	7688.6	7004.46	7004.46	7004.46	7004.5	7817.03	7004.46	7004.46	7004.46	7004.46	7817.07		733.88	6194.31	5642.38	5642.38	5642.38	5642.38	5642.38	5642.38	5642.38	6314.37	5642.38
734.18	7360.01	6600.22	6600.22	6600.22	6600.22	6600.22	6600.22	6600.27	7345.04	6600.22	7345.09		733.98	7208.27	6459.33	6459.33	6459.33	6459.33	6459.33	6459.33	6459.38	7202.26	6459.33	7202.32		734.08	7725.28	6998.8	6998.8	6998.8	6998.85	7833.01	6998.8	6998.8	6998.8	6998.8	7833.06		733.78	6212.71	5638	5638	5638	5638	5638	5638	5638.01	6330.9	5638
734.08	7400.48	6594.2	6594.2	6594.2	6594.2	6594.2	6594.2	6594.27	7368.59	6594.2	7368.66		733.88	7254.15	6453.29	6453.29	6453.29	6453.29	6453.29	6453.29	6453.37	7214.1	6453.29	7214.19		733.98	7821.25	6992.83	6992.83	6992.83	6992.88	7848.27	6992.83	6992.83	6992.83	6992.83	7848.32		733.68	6229.37	5633.47	5633.47	5633.47	5633.47	5633.47	5633.47	5633.48	6346.43	5633.47
733.98	7456.92	6587.85	6587.85	6587.85	6587.85	6587.85	6587.85	6587.95	7391.19	6587.85	7391.29		733.78	7190.38	6447.22	6447.22	6447.22	6447.22	6447.22	6447.22	6447.33	7225.07	6447.22	7225.18		733.88	7914.23	6986.49	6986.49	6986.49	6986.55	7862.68	6986.49	6986.49	6986.49	6986.49	7862.74		733.58	6305.43	5628.75	5628.75	5628.75	5628.75	5628.75	5628.75	5628.76	6360.79	5628.75
733.88	7521.85	6581.07	6581.07	6581.07	6581.07	6581.07	6581.07	6581.2	7412.56	6581.07	7412.69		733.68	7216.44	6440.96	6440.96	6440.96	6440.97	6440.96	6440.96	6441.12	7234.92	6440.96	7235.08		733.78	7963.71	6979.77	6979.77	6979.77	6979.84	7876.17	6979.77	6979.77	6979.77	6979.77	7876.24		733.48	6354.74	5623.69	5623.69	5623.69	5623.69	5623.69	5623.69	5623.71	6373.73	5623.69
733.78	7610.6	6573.97	6573.97	6573.97	6573.97	6573.97	6573.97	6574.14	7432.63	6573.97	7432.81		733.58	7303.01	6434.48	6434.48	6434.48	6434.48	6434.48	6434.48	6434.69	7243.53	6434.48	7243.75		733.68	7972.98	6972.7	6972.7	6972.7	6972.77	7888.69	6972.7	6972.7	6972.7	6972.7	7888.77		733.38	6463.12	5618.3	5618.3	5618.3	5618.3	5618.3	5618.3	5618.32	6385.11	5618.3
733.68	7591.8	6566.73	6566.73	6566.73	6566.73	6566.73	6566.73	6566.97	7451.41	6566.73	7451.65		733.48	7366.48	6427.76	6427.76	6427.76	6427.77	6427.76	6427.76	6428.05	7250.82	6427.76	7251.11		733.58	7994	6965.39	6965.39	6965.39	6965.48	7900.29	6965.39	6965.39	6965.4	6965.39	7900.39		733.28	6478.46	5612.61	5612.61	5612.61	5612.61	5612.61	5612.61	5612.65	6394.88	5612.61
733.58	7464.23	6559.47	6559.47	6559.47	6559.47	6559.47	6559.47	6559.79	7468.8	6559.47	7469.12		733.38	7407.1	6420.71	6420.71	6420.71	6420.72	6420.71	6420.72	6421.11	7256.6	6420.71	7257		733.48	7976.25	6958.1	6958.1	6958.1	6958.21	7911.15	6958.1	6958.1	6958.11	6958.1	7911.26		733.18	6453.88	5606.8	5606.8	5606.8	5606.8	5606.8	5606.8	5606.86	6403.08	5606.8
733.48	7442.83	6552.3	6552.3	6552.3	6552.3	6552.3	6552.3	6552.73	7484.78	6552.3	7485.21		733.28	7429.65	6413.41	6413.41	6413.41	6413.42	6413.41	6413.42	6413.95	7260.89	6413.41	7261.43		733.38	7858.08	6950.9	6950.9	6950.9	6951.02	7921.28	6950.9	6950.9	6950.92	6950.9	7921.41		733.08	6380.42	5600.96	5600.96	5600.96	5600.96	5600.96	5600.96	5601.05	6409.71	5600.96
733.38	7390.24	6545.29	6545.29	6545.29	6545.29	6545.29	6545.3	6545.87	7499.22	6545.29	7499.79		733.18	7387.29	6406	6406	6406	6406.01	6406	6406	6406.72	7263.76	6406	7264.49		733.28	7842.09	6943.72	6943.72	6943.72	6943.85	7930.54	6943.72	6943.72	6943.74	6943.72	7930.69		732.98	6347.22	5595.21	5595.21	5595.21	5595.21	5595.21	5595.21	5595.34	6414.8	5595.21
733.28	7430.48	6538.34	6538.34	6538.34	6538.34	6538.34	6538.34	6539.09	7511.85	6538.34	7512.6		733.08	7352.2	6398.52	6398.52	6398.52	6398.52	6398.52	6398.52	6399.48	7265.2	6398.52	7266.17		733.18	7911.36	6936.55	6936.55	6936.55	6936.7	7938.86	6936.55	6936.55	6936.58	6936.55	7939.03		732.88	6350.37	5589.54	5589.54	5589.54	5589.54	5589.54	5589.54	5589.73	6418.26	5589.54
733.18	7507.6	6531.25	6531.25	6531.25	6531.25	6531.25	6531.25	6532.24	7522.33	6531.25	7523.33		732.98	7385.5	6390.96	6390.96	6390.96	6390.97	6390.96	6390.96	6392.24	7265.14	6390.96	7266.43		733.08	7939.3	6929.37	6929.37	6929.37	6929.54	7946.15	6929.37	6929.37	6929.42	6929.37	7946.36		732.78	6368.47	5583.93	5583.93	5583.93	5583.93	5583.93	5583.94	5584.21	6420.01	5583.93
733.08	7531.96	6523.96	6523.96	6523.96	6523.96	6523.96	6523.97	6525.27	7530.46	6523.96	7531.77		732.88	7424.07	6383.34	6383.34	6383.34	6383.34	6383.34	6383.34	6385.03	7263.56	6383.34	7265.26		732.98	7940.15	6922.08	6922.08	6922.08	6922.27	7952.27	6922.08	6922.08	6922.15	6922.08	7952.52		732.68	6364.49	5578.26	5578.26	5578.26	5578.26	5578.26	5578.27	5578.67	6419.85	5578.26
732.98	7564.74	6516.41	6516.41	6516.41	6516.41	6516.41	6516.42	6518.1	7536.04	6516.41	7537.75		732.78	7438.95	6375.63	6375.63	6375.63	6375.64	6375.63	6375.63	6377.86	7260.4	6375.63	7262.64		732.88	7907.5	6914.73	6914.73	6914.73	6914.94	7957.2	6914.73	6914.73	6914.82	6914.73	7957.5		732.58	6404.26	5572.56	5572.56	5572.56	5572.56	5572.56	5572.58	5573.16	6417.79	5572.56
732.88	7576.72	6508.67	6508.67	6508.67	6508.67	6508.67	6508.68	6510.87	7539.05	6508.67	7541.27		732.68	7411.93	6367.84	6367.84	6367.84	6367.85	6367.84	6367.84	6370.76	7255.63	6367.84	7258.56		732.78	7854.48	6907.48	6907.48	6907.48	6907.71	7961.04	6907.48	6907.48	6907.6	6907.48	7961.41		732.48	6329.4	5566.9	5566.9	5566.9	5566.9	5566.9	5566.92	5567.76	6413.86	5566.9
732.78	7534.13	6500.93	6500.93	6500.93	6500.93	6500.93	6500.95	6503.78	7539.58	6500.93	7542.44		732.58	7376.38	6360.07	6360.07	6360.07	6360.08	6360.07	6360.07	6363.86	7249.34	6360.07	7253.15		732.68	7779.06	6900.29	6900.29	6900.29	6900.56	7963.74	6900.29	6900.29	6900.47	6900.29	7964.19		732.38	6288.66	5561.33	5561.33	5561.33	5561.33	5561.33	5561.36	5562.56	6408.09	5561.33
732.68	7464.89	6493.31	6493.31	6493.31	6493.31	6493.31	6493.33	6496.96	7537.67	6493.31	7541.36		732.48	7323.87	6352.42	6352.42	6352.42	6352.43	6352.42	6352.42	6357.33	7241.62	6352.42	7246.56		732.58	7832.25	6893.03	6893.03	6893.03	6893.33	7965.09	6893.03	6893.03	6893.28	6893.03	7965.65		732.28	6255.75	5555.82	5555.82	5555.82	5555.82	5555.82	5555.87	5557.57	6400.47	5555.82
732.58	7387	6485.9	6485.9	6485.9	6485.9	6485.9	6485.94	6490.58	7533.38	6485.9	7538.09		732.38	7274.88	6344.93	6344.93	6344.93	6344.95	6344.93	6344.94	6351.26	7232.51	6344.93	7238.87		732.48	7965.8	6885.65	6885.65	6885.65	6885.99	7965.03	6885.65	6885.65	6886	6885.65	7965.72		732.18	6271.21	5550.36	5550.36	5550.36	5550.37	5550.36	5550.43	5552.82	6391	5550.36
732.48	7335.56	6478.78	6478.78	6478.78	6478.78	6478.78	6478.83	6484.73	7526.75	6478.78	7532.76		732.28	7255.67	6337.63	6337.63	6337.63	6337.65	6337.63	6337.64	6345.73	7222.05	6337.63	7230.19		732.38	7961.55	6878.11	6878.11	6878.11	6878.5	7963.47	6878.11	6878.11	6878.59	6878.11	7964.34		732.08	6320.37	5544.9	5544.9	5544.9	5544.9	5544.9	5545	5548.33	6379.66	5544.9
732.38	7286.17	6471.85	6471.85	6471.85	6471.85	6471.85	6471.92	6479.38	7517.68	6471.85	7525.29		732.18	7209.42	6330.49	6330.49	6330.49	6330.52	6330.49	6330.52	6340.81	7210.23	6330.49	7220.6		732.28	7951.72	6870.28	6870.28	6870.28	6870.71	7960.26	6870.28	6870.28	6870.94	6870.28	7961.36		731.98	6304.26	5539.33	5539.33	5539.33	5539.33	5539.33	5539.47	5544.06	6366.37	5539.33
732.28	7335.1	6464.86	6464.86	6464.86	6464.86	6464.86	6464.96	6474.36	7505.94	6464.86	7515.53		732.08	7187.33	6323.46	6323.46	6323.46	6323.49	6323.46	6323.5	6336.53	7197.03	6323.46	7210.15		732.18	7984.31	6862.22	6862.22	6862.22	6862.7	7955.44	6862.22	6862.22	6863.12	6862.22	7956.83		731.88	6351.01	5533.56	5533.56	5533.56	5533.56	5533.56	5533.74	5540.03	6351.12	5533.56
732.18	7463.43	6457.69	6457.69	6457.69	6457.69	6457.69	6457.82	6469.61	7491.45	6457.69	7503.49		731.98	7191.83	6316.54	6316.54	6316.54	6316.58	6316.54	6316.59	6332.99	7182.48	6316.54	7199.01		732.08	7988.59	6854.05	6854.05	6854.05	6854.6	7949.12	6854.05	6854.05	6855.28	6854.05	7950.9		731.78	6403.83	5527.55	5527.55	5527.55	5527.56	5527.55	5527.81	5536.35	6333.94	5527.55
732.08	7498.06	6450.24	6450.24	6450.24	6450.24	6450.24	6450.41	6465.1	7474.16	6450.24	7489.2		731.88	7138.89	6309.66	6309.66	6309.66	6309.7	6309.66	6309.72	6330.26	7166.55	6309.66	7187.25		731.98	8004.56	6845.82	6845.82	6845.82	6846.43	7941.33	6845.82	6845.82	6847.48	6845.82	7943.6		731.68	6437.1	5521.33	5521.33	5521.33	5521.33	5521.33	5521.68	5533.17	6314.92	5521.33
731.98	7536.93	6442.43	6442.43	6442.43	6442.43	6442.43	6442.66	6460.89	7454.09	6442.43	7472.78		731.78	7183.29	6302.72	6302.72	6302.72	6302.77	6302.72	6302.81	6328.37	7149.21	6302.72	7174.99		731.88	7975.93	6837.6	6837.6	6837.6	6838.28	7932.15	6837.6	6837.6	6839.83	6837.6	7935.07		731.58	6479.36	5514.89	5514.89	5514.89	5514.89	5514.89	5515.37	5530.7	6294.17	5514.89
731.88	7534.52	6434.36	6434.36	6434.36	6434.37	6434.36	6434.67	6457.17	7431.45	6434.36	7454.56		731.68	7210.16	6295.75	6295.75	6295.75	6295.8	6295.75	6295.87	6327.49	7130.53	6295.75	7162.45		731.78	7887.24	6829.52	6829.52	6829.52	6830.29	7921.72	6829.52	6829.52	6832.5	6829.52	7925.46		731.48	6459.17	5508.32	5508.32	5508.32	5508.33	5508.32	5508.97	5529.26	6271.88	5508.32
731.78	7506.69	6426.2	6426.2	6426.2	6426.2	6426.2	6426.61	6454.24	7406.5	6426.2	7434.95		731.58	7178.51	6288.68	6288.68	6288.68	6288.74	6288.68	6288.85	6327.76	7110.52	6288.68	7149.84		731.68	7813.24	6821.62	6821.62	6821.62	6822.48	7910.07	6821.62	6821.62	6825.57	6821.62	7914.89		731.38	6423.75	5501.76	5501.76	5501.76	5501.76	5501.76	5502.63	5529.25	6248.28	5501.76
731.68	7496.75	6418	6418	6418	6418	6418	6418.54	6452.29	7379.44	6418	7414.28		731.48	7225.12	6281.42	6281.42	6281.42	6281.49	6281.42	6281.67	6329.26	7089.16	6281.42	7137.31		731.58	7783.79	6813.84	6813.84	6813.84	6814.8	7897.17	6813.84	6813.84	6819.06	6813.84	7903.35		731.28	6367.3	5495.29	5495.29	5495.29	5495.3	5495.29	5496.46	5531.07	6223.6	5495.29
731.58	7486.6	6409.85	6409.85	6409.85	6409.85	6409.85	6410.56	6451.59	7350.52	6409.85	7392.98		731.38	7255.71	6273.99	6273.99	6273.99	6274.08	6273.99	6274.32	6332.2	7066.54	6273.99	7125.17		731.48	7852.1	6806.09	6806.09	6806.09	6807.17	7882.95	6806.09	6806.1	6812.94	6806.09	7890.87		731.18	6306.86	5489.02	5489.02	5489.02	5489.02	5489.02	5490.57	5535.19	6198.03	5489.02
731.48	7442.45	6401.81	6401.81	6401.81	6401.81	6401.81	6402.74	6452.36	7319.96	6401.81	7371.44		731.28	7286.36	6266.46	6266.46	6266.46	6266.56	6266.46	6266.91	6336.89	7042.82	6266.46	7113.79		731.38	7903.4	6798.23	6798.23	6798.23	6799.43	7867.3	6798.23	6798.24	6807.16	6798.23	7877.43		731.08	6275.89	5482.87	5482.87	5482.87	5482.88	5482.87	5484.93	5541.93	6171.65	5482.87
731.38	7391.18	6393.85	6393.85	6393.85	6393.86	6393.85	6395.07	6454.76	7287.88	6393.85	7350.01		731.18	7251.92	6258.89	6258.89	6258.89	6259.01	6258.89	6259.51	6343.59	7018.13	6258.89	7103.56		731.28	7936.68	6790.11	6790.11	6790.11	6791.45	7850.09	6790.11	6790.11	6801.67	6790.11	7863.01		730.98	6305.73	5476.81	5476.81	5476.81	5476.82	5476.81	5479.53	5551.69	6144.53	5476.81
731.28	7388.59	6386.01	6386.01	6386.01	6386.02	6386.01	6387.6	6459.02	7254.51	6386.01	7329.1		731.08	7161.1	6251.46	6251.46	6251.46	6251.59	6251.46	6252.29	6352.72	6992.75	6251.46	7094.97		731.18	7997.54	6781.77	6781.77	6781.77	6783.27	7831.43	6781.77	6781.78	6796.68	6781.77	7847.84		730.88	6313.36	5470.73	5470.73	5470.73	5470.74	5470.73	5474.3	5564.83	6116.71	5470.73
731.18	7351.68	6378.37	6378.37	6378.37	6378.38	6378.37	6380.43	6465.42	7220.11	6378.37	7309.22		730.98	7068.63	6244.31	6244.31	6244.31	6244.46	6244.31	6245.43	6364.64	6966.9	6244.31	7088.49		731.08	7915.96	6773.42	6773.42	6773.42	6775.08	7811.53	6773.42	6773.43	6792.51	6773.42	7832.31		730.78	6346.79	5464.47	5464.47	5464.47	5464.49	5464.47	5469.14	5581.65	6088.15	5464.47
731.08	7269.19	6370.91	6370.91	6370.91	6370.92	6370.91	6373.56	6474.17	7184.84	6370.91	7290.75		730.88	6968.58	6237.48	6237.48	6237.48	6237.65	6237.48	6238.98	6379.59	6940.72	6237.48	7084.49		730.98	7821.03	6765.21	6765.21	6765.21	6767.06	7790.62	6765.21	6765.23	6789.53	6765.21	7816.82		730.68	6421.36	5457.97	5457.97	5457.97	5457.99	5457.97	5464.04	5602.54	6058.9	5457.97
730.98	7244.59	6363.6	6363.6	6363.6	6363.6	6363.6	6366.99	6485.43	7148.86	6363.6	7274.09		730.78	6968.09	6230.89	6230.89	6230.89	6231.09	6230.89	6232.89	6397.66	6914.21	6230.89	7083.17		730.88	7727.6	6757.27	6757.27	6757.27	6759.34	7768.89	6757.27	6757.3	6788.06	6757.27	7801.77		730.58	6462.22	5451.31	5451.31	5451.31	5451.33	5451.31	5459.16	5628	6029.18	5451.31
730.88	7219.75	6356.46	6356.46	6356.46	6356.47	6356.46	6360.8	6499.43	7112.36	6356.46	7259.67		730.68	7007.55	6224.41	6224.41	6224.41	6224.64	6224.41	6227.06	6418.88	6887.33	6224.41	7084.67		730.78	7647.04	6749.57	6749.57	6749.57	6751.87	7746.34	6749.57	6749.62	6788.32	6749.57	7787.42		730.48	6406.15	5444.54	5444.54	5444.54	5444.57	5444.54	5454.63	5658.41	5999.14	5444.54
730.78	7195.18	6349.39	6349.39	6349.39	6349.4	6349.39	6354.91	6516.25	7075.42	6349.39	7247.81		730.58	7027.66	6217.87	6217.87	6217.87	6218.13	6217.87	6221.36	6443.17	6860	6217.87	7089.04		730.68	7745.41	6741.77	6741.77	6741.77	6744.33	7722.69	6741.77	6741.84	6790.24	6741.77	7773.78		730.38	6372.54	5437.71	5437.71	5437.71	5437.75	5437.72	5450.63	5694.03	5968.95	5437.71
730.68	7252.31	6342.15	6342.15	6342.15	6342.15	6342.15	6349.15	6535.81	7037.97	6342.15	7238.64		730.48	7077.04	6211.06	6211.06	6211.06	6211.36	6211.06	6215.63	6470.32	6832.09	6211.06	7096.23		730.58	7956.8	6733.57	6733.57	6733.57	6736.4	7697.72	6733.57	6733.67	6793.83	6733.57	7760.91		730.28	6357.24	5430.84	5430.84	5430.84	5430.88	5430.85	5447.28	5734.91	5938.73	5430.84
730.58	7368.54	6334.64	6334.64	6334.64	6334.65	6334.64	6343.47	6558.14	7000.08	6334.64	7232.41		730.38	7163.65	6203.89	6203.89	6203.89	6204.23	6203.89	6209.85	6500.21	6803.61	6203.89	7106.24		730.48	8126.04	6724.81	6724.81	6724.81	6727.95	7671.32	6724.81	6724.95	6799.28	6724.81	7749.08		730.18	6422.4	5423.92	5423.92	5423.92	5423.97	5423.93	5444.75	5780.89	5908.58	5423.92
730.48	7422.15	6326.87	6326.87	6326.87	6326.88	6326.87	6337.97	6583.3	6961.9	6326.87	7229.44		730.28	7222.52	6196.33	6196.33	6196.33	6196.72	6196.33	6204.07	6532.64	6774.6	6196.33	7119.05		730.38	8164.97	6715.55	6715.55	6715.55	6719.04	7643.63	6715.55	6715.76	6807.02	6715.55	7738.8		730.08	6462.33	5416.79	5416.79	5416.79	5416.85	5416.81	5443.03	5831.32	5878.42	5416.79
730.38	7403.07	6318.8	6318.8	6318.8	6318.82	6318.8	6332.7	6611.28	6923.55	6318.8	7229.94		730.18	7294.82	6188.39	6188.39	6188.39	6188.84	6188.39	6198.38	6567.34	6745.16	6188.39	7134.55		730.28	8023.92	6706.07	6706.07	6706.07	6709.94	7614.98	6706.07	6706.38	6817.73	6706.07	7730.82		729.98	6556.77	5409.43	5409.43	5409.43	5409.5	5409.46	5442.33	5885.45	5848.33	5409.43
730.28	7390.53	6310.55	6310.55	6310.55	6310.57	6310.56	6327.87	6642.14	6885.29	6310.55	7234.2		730.08	7305.46	6180.12	6180.12	6180.12	6180.64	6180.12	6192.96	6603.97	6715.4	6180.12	7152.6		730.18	7885.69	6696.78	6696.78	6696.78	6701.06	7585.87	6696.78	6697.22	6832.23	6696.78	7726.05		729.88	6528.84	5401.91	5401.91	5401.91	5401.99	5401.95	5442.93	5942.21	5818.43	5401.91
730.18	7360.5	6302.33	6302.33	6302.33	6302.35	6302.33	6323.82	6675.92	6847.42	6302.33	7242.53		729.98	7303.87	6171.53	6171.53	6171.53	6172.12	6171.53	6187.93	6641.98	6685.4	6171.53	7172.85		730.08	7739.92	6687.91	6687.91	6687.91	6692.65	7556.59	6687.91	6688.55	6851.19	6687.91	7725.24		729.78	6465.57	5394.29	5394.29	5394.29	5394.39	5394.35	5445.19	6000.22	5788.88	5394.29
730.08	7301.82	6294.22	6294.22	6294.22	6294.24	6294.22	6320.78	6712.47	6810.17	6294.22	7255.01		729.88	7394.45	6162.6	6162.6	6162.6	6163.27	6162.6	6183.46	6680.69	6655.21	6162.6	7194.85		729.98	7702.04	6679.42	6679.42	6679.42	6684.66	7527.16	6679.42	6680.32	6874.99	6679.42	7728.86		729.68	6459.94	5386.54	5386.54	5386.54	5386.66	5386.63	5449.35	6057.65	5759.7	5386.54
729.98	7273.18	6286.27	6286.27	6286.27	6286.29	6286.28	6318.96	6751.46	6773.68	6286.27	7271.6		729.78	7457.05	6153.41	6153.41	6153.41	6154.18	6153.41	6179.8	6719.37	6624.98	6153.41	7218.12		729.88	7787.85	6671.05	6671.05	6671.05	6676.84	7497.4	6671.05	6672.31	6903.76	6671.05	7737.15		729.58	6538.44	5378.73	5378.73	5378.73	5378.87	5378.85	5455.84	6112.49	5731.01	5378.73
729.88	7220.86	6278.51	6278.51	6278.51	6278.54	6278.52	6318.57	6792.46	6738.06	6278.51	7292.11		729.68	7464.8	6144.03	6144.03	6144.03	6144.9	6144.03	6177.24	6757.17	6594.83	6144.03	7242.08		729.78	7869.7	6662.59	6662.59	6662.59	6668.97	7467.17	6662.59	6664.34	6937.66	6662.59	7750.38		729.48	6567.12	5370.8	5370.8	5370.8	5370.96	5370.97	5464.96	6162.45	5702.8	5370.8
729.78	7182.23	6270.86	6270.86	6270.86	6270.9	6270.88	6319.75	6834.77	6703.32	6270.86	7316.18		729.58	7412.65	6134.55	6134.55	6134.55	6135.55	6134.56	6176.14	6793.16	6564.89	6134.55	7266.11		729.68	7915.23	6653.8	6653.8	6653.8	6660.85	7436.3	6653.8	6656.24	6976.76	6653.8	7768.74		729.38	6598.09	5362.65	5362.65	5362.65	5362.84	5362.9	5477.02	6205.14	5675.02	5362.65
729.68	7214.56	6263.14	6263.14	6263.14	6263.19	6263.17	6322.55	6877.51	6669.33	6263.14	7343.19		729.48	7336.07	6125.14	6125.14	6125.14	6126.28	6125.16	6176.94	6826.41	6535.4	6125.14	7289.64		729.58	7969.01	6644.55	6644.55	6644.55	6652.32	7404.71	6644.55	6647.91	7021.12	6644.55	7792.4		729.28	6604.47	5354.28	5354.28	5354.28	5354.5	5354.62	5492.46	6238.36	5647.68	5354.28
729.58	7320.53	6255.2	6255.2	6255.2	6255.26	6255.24	6327.09	6919.68	6636.01	6255.2	7372.48		729.38	7279.2	6115.92	6115.92	6115.92	6117.21	6115.94	6180.11	6855.94	6506.51	6115.92	7312.05		729.48	8058	6634.83	6634.83	6634.83	6643.39	7372.47	6634.83	6639.42	7070.81	6634.83	7821.6		729.18	6619.98	5345.74	5345.74	5345.74	5346	5346.22	5511.78	6260.27	5620.88	5345.74
729.48	7410.71	6246.94	6246.94	6246.94	6247.01	6247	6333.56	6960.29	6603.31	6246.94	7403.39		729.28	7245.89	6106.88	6106.88	6106.88	6108.35	6106.92	6186	6880.68	6478.25	6106.88	7332.68		729.38	8143.21	6624.72	6624.72	6624.72	6634.14	7339.72	6624.72	6630.95	7125.84	6624.72	7856.5		729.08	6633.43	5337.06	5337.06	5337.06	5337.36	5337.72	5535.48	6269.43	5594.65	5337.06
729.38	7440.95	6238.37	6238.37	6238.37	6238.45	6238.45	6342.27	6998.32	6571.25	6238.37	7435.28		729.18	7254.74	6097.93	6097.93	6097.93	6099.6	6097.98	6194.94	6899.52	6450.56	6097.93	7350.89		729.28	8152.43	6614.25	6614.25	6614.25	6624.62	7306.55	6614.26	6622.67	7185.99	6614.25	7897.06		728.98	6653.19	5328.28	5328.28	5328.28	5328.63	5329.19	5564.09	6265.01	5569.05	5328.28
729.28	7404.05	6229.48	6229.48	6229.48	6229.58	6229.61	6353.59	7032.78	6539.88	6229.48	7467.51		729.08	7292.75	6088.95	6088.95	6088.95	6090.84	6089.04	6207.27	6911.51	6423.35	6088.95	7366.21		729.18	8167.87	6603.49	6603.49	6603.49	6614.88	7273.08	6603.5	6614.77	7250.81	6603.49	7943.08		728.88	6637.64	5319.38	5319.38	5319.38	5319.79	5320.64	5598.05	6246.76	5544.08	5319.38
729.18	7422.85	6220.47	6220.47	6220.47	6220.58	6220.64	6368.07	7062.81	6509.38	6220.47	7499.62		728.98	7300.95	6079.82	6079.82	6079.82	6081.96	6079.94	6223.36	6915.85	6396.52	6079.82	7378.36		729.08	8168.19	6592.57	6592.57	6592.57	6605.08	7239.51	6592.58	6607.59	7319.73	6592.57	7994.21		728.78	6659.18	5310.32	5310.32	5310.32	5310.8	5312.04	5637.76	6215.12	5519.7	5310.32
729.08	7381.67	6211.34	6211.34	6211.34	6211.48	6211.59	6386.1	7087.45	6479.79	6211.34	7531.06		728.88	7365.78	6070.42	6070.42	6070.42	6072.84	6070.6	6243.62	6911.98	6369.98	6070.42	7387.36		728.98	8137.1	6581.57	6581.57	6581.57	6595.31	7205.97	6581.59	6601.44	7391.84	6581.57	8049.84		728.68	6715.35	5301.04	5301.04	5301.04	5301.6	5303.36	5683.55	6171.12	5495.83	5301.04
728.98	7449.04	6202.06	6202.06	6202.06	6202.23	6202.41	6408.07	7105.78	6451.07	6202.06	7561.31		728.78	7417.19	6060.71	6060.71	6060.71	6063.44	6060.97	6268.57	6899.7	6343.71	6060.71	7393.56		728.88	8147.01	6570.38	6570.38	6570.38	6585.44	7172.39	6570.4	6596.47	7465.74	6570.38	8108.91		728.58	6785.08	5291.49	5291.49	5291.49	5292.14	5294.63	5735.72	6116.37	5472.44	5291.49
728.88	7520.25	6192.56	6192.56	6192.56	6192.75	6193.05	6434.3	7116.95	6423.14	6192.56	7589.96		728.68	7461.28	6050.72	6050.72	6050.72	6053.81	6051.11	6298.81	6879.1	6317.75	6050.72	7397.68		728.78	8262.62	6558.87	6558.87	6558.87	6575.38	7138.69	6558.9	6592.91	7539.79	6558.87	8170.18		728.48	6834.68	5281.69	5281.69	5281.69	5282.44	5285.89	5794.47	6052.89	5449.52	5281.69
728.78	7540.15	6182.87	6182.87	6182.87	6183.1	6183.55	6465.27	7120.43	6396.03	6182.87	7616.9		728.58	7473.08	6040.43	6040.43	6040.43	6043.92	6040.99	6334.88	6850.52	6292.07	6040.43	7400.64		728.68	8385.7	6547.01	6547.01	6547.01	6565.09	7104.89	6547.06	6591.11	7612.2	6547.01	8232.3		728.38	6817.45	5271.68	5271.68	5271.68	5272.55	5277.28	5859.97	5982.98	5427.11	5271.68
728.68	7526.89	6172.89	6172.89	6172.89	6173.16	6173.83	6501.26	7115.73	6369.61	6172.89	7642.05		728.48	7504.21	6029.9	6029.9	6029.9	6033.82	6030.68	6377.41	6814.59	6266.74	6029.9	7403.65		728.58	8405.78	6534.75	6534.75	6534.75	6554.54	7070.97	6534.82	6591.5	7680.97	6534.75	8293.79		728.28	6786.13	5261.56	5261.56	5261.56	5262.57	5268.98	5932.22	5909.03	5405.29	5261.56
728.58	7574.27	6162.54	6162.54	6162.54	6162.86	6163.83	6542.6	7102.63	6343.79	6162.54	7665.56		728.38	7520.59	6019.16	6019.16	6019.16	6023.57	6020.27	6426.94	6772.15	6241.81	6019.16	7408.13		728.48	8426.23	6522.15	6522.15	6522.15	6543.78	7037.03	6522.26	6594.68	7744.09	6522.15	8353.25		728.18	6767.38	5251.31	5251.31	5251.31	5252.48	5261.09	6010.97	5833.21	5384.03	5251.31
728.48	7701.01	6151.79	6151.79	6151.79	6152.17	6153.56	6589.61	7081.16	6318.52	6151.79	7687.85		728.28	7529.84	6008.19	6008.19	6008.19	6013.15	6009.76	6483.93	6724.13	6217.25	6008.19	7415.47		728.38	8379.96	6509.4	6509.4	6509.4	6533.05	7003.32	6509.57	6601.46	7799.66	6509.4	8409.44		728.08	6839.2	5240.88	5240.88	5240.88	5242.23	5253.69	6095.65	5757.45	5363.25	5240.88
728.38	7800.01	6140.61	6140.61	6140.61	6141.06	6143.01	6642.53	7051.6	6293.73	6140.61	7709.49		728.18	7594.99	5996.97	5996.97	5996.97	6002.55	5999.17	6548.69	6671.55	6193.04	5996.97	7427.12		728.28	8314.46	6496.72	6496.72	6496.72	6522.53	6970.04	6496.97	6612.74	7845.85	6496.72	8461.27		727.98	6948.91	5230.19	5230.19	5230.19	5231.74	5246.87	6185.46	5683.35	5342.86	5230.19
728.28	7848.32	6128.92	6128.92	6128.92	6129.44	6132.15	6701.52	7014.41	6269.32	6128.92	7731.18		728.08	7626.92	5985.4	5985.4	5985.4	5991.65	5988.44	6621.37	6615.41	6169.07	5985.4	7444.36		728.18	8270.53	6484.07	6484.07	6484.07	6512.25	6937.23	6484.45	6629.28	7880.8	6484.07	8507.71		727.88	6989.46	5219.22	5219.22	5219.22	5221.01	5240.81	6279.37	5612.21	5322.8	5219.22
728.18	7898.85	6116.81	6116.81	6116.81	6117.43	6121.15	6766.81	6970.38	6245.34	6116.81	7753.87		727.98	7745.04	5973.43	5973.43	5973.43	5980.44	5977.63	6701.99	6556.77	6145.29	5973.43	7468.41		728.08	8299.31	6471.42	6471.42	6471.42	6502.13	6904.85	6471.97	6651.86	7902.88	6471.42	8548.02		727.78	6984.47	5207.89	5207.89	5207.89	5209.95	5235.69	6376.02	5544.96	5302.99	5207.89
728.08	7863.76	6104.36	6104.36	6104.36	6105.08	6110.16	6838.47	6920.44	6221.84	6104.36	7778.55		727.88	7792.1	5961.09	5961.09	5961.09	5968.94	5966.84	6790.44	6496.69	6121.71	5961.09	7500.28		727.98	8372.33	6458.54	6458.54	6458.54	6492.01	6872.71	6459.36	6681.17	7910.69	6458.54	8581.77		727.68	7019.35	5196.27	5196.27	5196.27	5198.64	5231.85	6473.9	5482.29	5283.45	5196.27
727.98	7922.86	6091.57	6091.57	6091.57	6092.42	6099.27	6916.38	6865.56	6198.78	6091.57	7806.11		727.78	7783.09	5948.54	5948.54	5948.54	5957.33	5956.37	6886.53	6436.32	6098.49	5948.54	7540.86		727.88	8503.26	6445.21	6445.21	6445.21	6481.65	6840.6	6446.4	6717.9	7903.3	6445.21	8609		727.58	7046.05	5184.46	5184.46	5184.46	5187.18	5229.73	6571.27	5424.65	5264.27	5184.46
727.88	8019.09	6078.41	6078.41	6078.41	6079.4	6088.56	7000.22	6806.7	6176.09	6078.41	7837.33		727.68	7702.73	5935.83	5935.83	5935.83	5945.65	5946.4	6989.62	6376.54	6075.65	5935.83	7590.54		727.78	8642.11	6431.26	6431.26	6431.26	6470.9	6808.36	6432.98	6762.8	7880.31	6431.26	8630.32		727.48	7056.21	5172.5	5172.5	5172.5	5175.61	5229.75	6666.13	5372.18	5245.46	5172.5
727.78	8099.37	6064.91	6064.91	6064.91	6066.07	6078.23	7089.54	6744.94	6153.78	6064.91	7872.9		727.58	7703.91	5922.99	5922.99	5922.99	5933.95	5937.17	7098.8	6318.11	6053.22	5922.99	7649.31		727.68	8740.98	6416.73	6416.73	6416.73	6459.82	6776.06	6419.19	6816.82	7842.1	6416.73	8647.09		727.38	7066.68	5160.25	5160.25	5160.25	5163.82	5232.25	6756.11	5324.64	5226.87	5160.25
727.68	8113.51	6051.09	6051.09	6051.09	6052.44	6068.45	7183.68	6681.29	6131.81	6051.09	7913.32		727.48	7789.16	5909.95	5909.95	5909.95	5922.18	5928.85	7212.73	6261.56	6031.12	5909.95	7716.64		727.58	8731.76	6401.75	6401.75	6401.75	6448.57	6743.84	6405.25	6880.89	7789.61	6401.75	8661.17		727.28	7171.51	5147.62	5147.62	5147.62	5151.69	5237.62	6838.77	5281.66	5208.35	5147.62
727.58	8072.73	6036.94	6036.94	6036.94	6038.52	6059.45	7281.76	6616.7	6110.15	6036.94	7958.82		727.38	7886.77	5896.66	5896.66	5896.66	5910.29	5921.68	7329.7	6207.27	6009.27	5896.66	7791.58		727.48	8685.03	6386.5	6386.5	6386.5	6437.33	6711.88	6391.44	6955.86	7724.3	6386.5	8674.79		727.18	7304.54	5134.53	5134.53	5134.53	5139.18	5246.37	6911.7	5242.8	5189.82	5134.53
727.48	8119.04	6022.52	6022.52	6022.52	6024.35	6051.54	7382.71	6552.08	6088.82	6022.52	8009.42		727.28	7933.96	5882.91	5882.91	5882.91	5898.08	5915.82	7447.56	6155.37	5987.45	5882.91	7872.64		727.38	8659.67	6371.14	6371.14	6371.14	6426.27	6680.33	6378.05	7042.32	7647.93	6371.14	8690.35		727.08	7390.9	5120.91	5120.91	5120.91	5126.2	5259.06	6972.58	5207.56	5171.17	5120.91
727.38	8181.42	6007.75	6007.75	6007.75	6009.87	6044.95	7485.11	6488.1	6067.7	6007.75	8064.73		727.18	8022.28	5868.75	5868.75	5868.75	5885.62	5911.73	7564.09	6106.09	5965.7	5868.75	7958.24		727.28	8670.09	6355.67	6355.67	6355.67	6415.42	6649.23	6365.27	7140.44	7562.44	6355.67	8710.13		726.98	7459.61	5106.75	5106.75	5106.75	5112.78	5276.37	7019.35	5175.49	5152.39	5106.75
727.28	8319.39	5992.48	5992.48	5992.48	5994.94	6039.88	7587.27	6425.26	6046.61	5992.48	8124.04		727.08	7982.64	5854.24	5854.24	5854.24	5872.98	5910	7676.83	6059.6	5944.04	5854.24	8046.51		727.18	8751.74	6339.94	6339.94	6339.94	6404.66	6618.41	6353.17	7249.86	7469.71	6339.94	8736.05		726.88	7472.67	5092.27	5092.27	5092.27	5099.13	5299.26	7050.46	5146.3	5133.65	5092.27
727.18	8460.37	5976.66	5976.66	5976.66	5979.51	6036.71	7687.39	6364.01	6025.45	5976.66	8186.45		726.98	8013.28	5839.38	5839.38	5839.38	5860.19	5911.23	7783.07	6015.92	5922.48	5839.38	8135.35		727.08	8880.22	6323.85	6323.85	6323.85	6393.9	6587.77	6341.93	7369.81	7371.75	6323.85	8769.76		726.78	7394.14	5077.64	5077.64	5077.64	5085.43	5328.7	7064.75	5119.75	5115.11	5077.64
727.08	8464.76	5960.34	5960.34	5960.34	5963.63	6035.97	7783.65	6304.82	6004.26	5960.34	8250.99		726.88	8101.68	5824.15	5824.15	5824.15	5847.22	5916.1	7879.95	5974.93	5900.97	5824.15	8222.55		726.98	8921.51	6307.26	6307.26	6307.26	6383.02	6557.18	6331.77	7498.96	7270.47	6307.26	8812.35		726.68	7359.54	5062.95	5062.95	5062.95	5071.78	5365.55	7061.41	5095.48	5096.83	5062.95
726.98	8458.24	5943.63	5943.63	5943.63	5947.44	6038.34	7874.15	6248.08	5983.12	5943.63	8316.59		726.78	8178.71	5808.58	5808.58	5808.58	5834.13	5925.44	7964.72	5936.53	5879.5	5808.58	8306.01		726.88	9007.53	6290.13	6290.13	6290.13	6371.99	6526.58	6323.09	7635.45	7167.73	6290.13	8864.34		726.58	7377.86	5048.17	5048.17	5048.17	5058.17	5410.61	7040.08	5073.08	5078.77	5048.17
726.88	8422.57	5926.74	5926.74	5926.74	5931.13	6044.63	7957.02	6194.17	5962.18	5926.74	8382.16		726.68	8241.33	5792.44	5792.44	5792.44	5820.71	5939.95	8034.49	5900.37	5857.86	5792.44	8383.62		726.78	9067.91	6272.43	6272.43	6272.43	6360.83	6495.95	6316.4	7776.88	7065.24	6272.43	8925.59		726.48	7468.84	5033.24	5033.24	5033.24	5044.56	5464.57	7000.9	5052.16	5060.83	5033.24
726.78	8399.68	5909.78	5909.78	5909.78	5914.83	6055.65	8030.35	6143.29	5941.53	5909.78	8446.55		726.58	8377.72	5775.63	5775.63	5775.63	5806.88	5960.52	8086.76	5866.1	5835.9	5775.63	8453.66		726.68	9156.56	6254.2	6254.2	6254.2	6349.59	6465.31	6312.4	7920.23	6964.49	6254.2	8995.23		726.38	7530.94	5018.02	5018.02	5018.02	5030.81	5528	6944.46	5032.26	5042.87	5018.02
726.68	8435.49	5892.77	5892.77	5892.77	5898.58	6072.2	8092.23	6095.48	5921.19	5892.77	8508.59		726.48	8508.33	5758.27	5758.27	5758.27	5792.78	5988.41	8119.66	5833.66	5813.75	5758.27	8515.18		726.58	9253.28	6235.45	6235.45	6235.45	6338.3	6434.68	6311.86	8061.89	6866.71	6235.45	9071.65		726.28	7582.44	5002.37	5002.37	5002.37	5016.8	5601.36	6871.87	5013.01	5024.73	5002.37
726.58	8414.6	5875.61	5875.61	5875.61	5882.27	6094.97	8140.73	6050.58	5901	5875.61	8567.13		726.38	8478.39	5740.47	5740.47	5740.47	5778.55	6024.89	8131.79	5802.92	5791.48	5740.47	8567.75		726.48	9281.89	6216.21	6216.21	6216.21	6327.03	6404.07	6315.71	8197.79	6772.87	6216.21	9152.61		726.18	7659.27	4986.33	4986.33	4986.33	5002.59	5685.1	6784.78	4994.2	5006.41	4986.33
726.48	8510.48	5858.18	5858.18	5858.18	5865.82	6124.75	8174.23	6008.36	5880.84	5858.18	8621.28		726.28	8468.13	5722.28	5722.28	5722.28	5764.24	6071.27	8122.29	5773.71	5769.13	5722.28	8611.52		726.38	9342.32	6196.55	6196.55	6196.55	6315.85	6373.54	6325.05	8323.53	6683.7	6196.55	9235.47		726.08	7660.72	4969.96	4969.96	4969.96	4988.26	5779.49	6685.28	4975.74	4987.97	4969.96
726.38	8558.82	5840.41	5840.41	5840.41	5849.16	6162.34	8191.42	5968.6	5860.6	5840.41	8670.47		726.18	8491.48	5703.81	5703.81	5703.81	5750.01	6128.92	8091.01	5745.92	5746.8	5703.81	8647.4		726.28	9348.02	6176.56	6176.56	6176.56	6304.9	6343.17	6341.16	8434.66	6599.74	6176.56	9317.38		725.98	7679.06	4953.35	4953.35	4953.35	4973.91	5884.58	6575.64	4957.55	4969.49	4953.35
726.28	8602.22	5822.29	5822.29	5822.29	5832.28	6208.65	8191.4	5931.12	5840.24	5822.29	8714.56		726.08	8518.82	5685.11	5685.11	5685.11	5735.92	6199.11	8038.38	5719.39	5724.52	5685.11	8676.87		726.18	9343.72	6156.27	6156.27	6156.27	6294.23	6312.98	6365.36	8526.75	6521.24	6156.27	9395.47		725.88	7664.94	4936.57	4936.57	4936.57	4959.65	6000	6458.27	4939.61	4951.01	4936.57
726.18	8651.97	5803.72	5803.72	5803.72	5815.12	6264.49	8173.66	5895.62	5819.67	5803.72	8753.69		725.98	8619.6	5665.95	5665.95	5665.95	5721.78	6282.76	7965.21	5693.69	5702.03	5665.95	8701.67		726.08	9411.67	6135.65	6135.65	6135.65	6283.83	6282.93	6399.03	8595.69	6448.21	6135.65	9467.08		725.78	7655.45	4919.66	4919.66	4919.66	4945.54	6125.02	6335.56	4921.84	4932.57	4919.66
726.08	8699.4	5784.71	5784.71	5784.71	5797.71	6330.68	8138.17	5861.91	5798.86	5784.71	8788.49		725.88	8777.21	5646.16	5646.16	5646.16	5707.44	6380.69	7872.93	5668.49	5679.17	5646.16	8724.07		725.98	9478.41	6114.63	6114.63	6114.63	6273.66	6252.92	6443.57	8638.01	6380.46	6114.63	9530.13		725.68	7691.41	4902.53	4902.53	4902.53	4931.5	6258.27	6209.66	4904.07	4914.04	4902.53
725.98	8790.97	5765.25	5765.25	5765.25	5780.05	6407.94	8085.32	5829.76	5777.79	5765.25	8819.85		725.78	8906.83	5625.76	5625.76	5625.76	5692.95	6493.61	7763.64	5643.62	5655.91	5625.76	8746.72		725.88	9597.03	6093.12	6093.12	6093.12	6263.68	6222.88	6500.41	8651.16	6317.7	6093.12	9583.35		725.58	7783.91	4885.14	4885.14	4885.14	4917.52	6397.99	6082.67	4886.22	4895.4	4885.14
725.88	8850.4	5745.26	5745.26	5745.26	5762.07	6496.76	8015.87	5798.89	5756.35	5745.26	8848.9		725.68	8925.38	5604.74	5604.74	5604.74	5678.34	6621.91	7639.8	5618.96	5632.27	5604.74	8772.33		725.78	9664.18	6071.05	6071.05	6071.05	6253.82	6192.7	6570.91	8633.65	6259.53	6071.05	9626.43		725.48	7827.96	4867.38	4867.38	4867.38	4903.54	6541.83	5956.36	4868.14	4876.52	4867.38
725.78	8956.77	5724.6	5724.6	5724.6	5743.68	6597.34	7930.88	5768.96	5734.39	5724.6	8876.84		725.58	8936.62	5583.21	5583.21	5583.21	5663.75	6765.59	7504.21	5594.46	5608.31	5583.21	8803.49		725.68	9735.09	6048.35	6048.35	6048.35	6244.07	6162.32	6656.34	8585.25	6205.51	6048.35	9660.07		725.38	7902.97	4849.26	4849.26	4849.26	4889.58	6687.06	5832.39	4849.79	4857.38	4849.26
725.68	9122.88	5703.2	5703.2	5703.2	5724.82	6709.67	7831.78	5739.7	5711.84	5703.2	8905		725.48	8957.29	5561.35	5561.35	5561.35	5649.39	6924.15	7359.86	5570.2	5584.22	5561.35	8842.43		725.58	9846.3	6025.04	6025.04	6025.04	6234.45	6131.72	6757.77	8507	6155.24	6025.04	9686.01		725.28	7897.08	4830.82	4830.82	4830.82	4875.72	6830.53	5712.15	4831.18	4838.03	4830.82
725.58	9224.06	5680.94	5680.94	5680.94	5705.4	6833.32	7720.22	5710.83	5688.55	5680.94	8934.56		725.38	8952.56	5539.25	5539.25	5539.25	5635.39	7096.34	7209.65	5546.18	5560.06	5539.25	8890.63		725.48	9908.02	6001.1	6001.1	6001.1	6224.97	6100.87	6875.88	8401.04	6108.28	6001.1	9706.67		725.18	7892.55	4812.22	4812.22	4812.22	4862.16	6968.82	5596.9	4812.47	4818.61	4812.22
725.48	9421.02	5657.74	5657.74	5657.74	5685.38	6967.5	7598.06	5682.08	5664.43	5657.74	8966.51		725.28	9007.81	5516.75	5516.75	5516.75	5621.63	7279.87	7056.09	5522.14	5535.67	5516.75	8948.41		725.38	10041.7	5976.52	5976.52	5976.52	6215.68	6069.77	7010.84	8270.55	6064.22	5976.52	9724.97		725.08	7834.88	4793.53	4793.53	4793.53	4849	7098.17	5487.52	4793.7	4799.19	4793.53
725.38	9542.34	5633.74	5633.74	5633.74	5664.92	7111.15	7467.48	5653.47	5639.62	5633.74	9001.69		725.18	9161.64	5493.67	5493.67	5493.67	5607.97	7471.61	6901.49	5497.84	5510.85	5493.67	9015.08		725.28	10096.1	5951.5	5951.5	5951.5	6206.78	6038.58	7162.32	8119.59	6022.81	5951.5	9744.06		724.98	7822.36	4774.83	4774.83	4774.83	4836.36	7214.7	5384.62	4774.94	4779.84	4774.83
725.28	9519.17	5609.25	5609.25	5609.25	5644.38	7262.82	7330.84	5625.17	5614.4	5609.25	9040.62		725.08	9325.36	5469.96	5469.96	5469.96	5594.39	7667.7	6748.01	5473.17	5485.55	5469.96	9088.98		725.18	10009.5	5926.16	5926.16	5926.16	6198.43	6007.42	7329.08	7952.66	5983.79	5926.16	9766.71		724.88	7827.27	4756.17	4756.17	4756.17	4824.32	7314.57	5288.59	4756.24	4760.59	4756.17
725.18	9425.89	5584.52	5584.52	5584.52	5624.04	7420.47	7190.4	5597.3	5589.03	5584.52	9083.16		724.98	9380.13	5445.74	5445.74	5445.74	5581.05	7863.63	6597.66	5448.2	5459.87	5445.74	9167.45		725.08	10008.3	5900.59	5900.59	5900.59	6190.74	5976.34	7508.9	7774.39	5946.88	5900.59	9794.89		724.78	7779.33	4737.55	4737.55	4737.55	4812.94	7394.18	5199.55	4737.6	4741.45	4737.55
725.08	9316.66	5559.83	5559.83	5559.83	5604.23	7581.49	7048.35	5570.04	5563.78	5559.83	9128.56		724.88	9278.41	5421.21	5421.21	5421.21	5568.21	8054.26	6452.21	5423.08	5434	5421.21	9246.93		724.98	9997.3	5874.85	5874.85	5874.85	6183.81	5945.43	7698.45	7589.38	5911.81	5874.85	9829.48		724.68	7764.71	4718.84	4718.84	4718.84	4802.13	7450.26	5117.31	4718.87	4722.28	4718.84
724.98	9266.64	5535.4	5535.4	5535.4	5585.2	7742.68	6906.65	5543.51	5538.84	5535.4	9175.29		724.78	9161.02	5396.64	5396.64	5396.64	5556.17	8234	6313.15	5398.06	5408.22	5396.64	9323.03		724.88	10061	5848.96	5848.96	5848.96	6177.68	5914.66	7893.24	7401.85	5878.29	5848.96	9869.9		724.58	7824.81	4700.13	4700.13	4700.13	4792.02	7480.38	5041.76	4700.15	4703.15	4700.13
724.88	9216.72	5511.08	5511.08	5511.08	5566.86	7900.02	6766.73	5517.49	5514.08	5511.08	9220.88		724.68	9073.25	5372.24	5372.24	5372.24	5545.17	8396.86	6181.58	5373.3	5382.69	5372.24	9390.67		724.78	10118	5822.84	5822.84	5822.84	6172.31	5883.96	8087.67	7215.53	5845.98	5822.84	9914.09		724.48	7746.33	4681.49	4681.49	4681.49	4782.74	7482.98	4972.69	4681.5	4684.14	4681.49
724.78	9307.91	5486.66	5486.66	5486.66	5549.05	8049.05	6629.73	5491.71	5489.27	5486.66	9262.18		724.58	9080.77	5347.97	5347.97	5347.97	5535.25	8536.69	6058.09	5348.77	5357.42	5347.97	9444.32		724.68	10080.2	5796.6	5796.6	5796.6	6167.81	5853.41	8275.38	7033.72	5814.75	5796.6	9958.67		724.38	7667.86	4663.11	4663.11	4663.11	4774.51	7457.5	4909.9	4663.12	4665.44	4663.11
724.68	9397.13	5461.95	5461.95	5461.95	5531.63	8185.12	6496.61	5465.9	5464.22	5461.95	9295.68		724.48	9143.15	5323.59	5323.59	5323.59	5526.17	8647.46	5942.71	5324.18	5332.1	5323.59	9478.27		724.58	9995.74	5770.44	5770.44	5770.44	6164.43	5823.21	8449.46	6859.24	5784.59	5770.44	9999.15		724.28	7466.28	4645.15	4645.15	4645.15	4767.55	7404.35	4853.12	4645.15	4647.19	4645.15
724.58	9449.73	5436.83	5436.83	5436.83	5514.53	8303.65	6368.15	5439.91	5438.8	5436.83	9317.72		724.38	9276.06	5298.88	5298.88	5298.88	5517.79	8723.97	5835.35	5299.33	5306.56	5298.88	9487.46		724.48	9809.6	5744.56	5744.56	5744.56	6162.36	5793.53	8602.73	6694.25	5755.52	5744.56	10030.2		724.18	7313.5	4627.72	4627.72	4627.72	4762.02	7324.85	4802.01	4627.72	4629.5	4627.72
724.48	9499.51	5411.26	5411.26	5411.26	5497.78	8400.33	6245	5413.65	5412.97	5411.26	9324.7		724.28	9313.18	5273.84	5273.84	5273.84	5510.13	8762.29	5735.89	5274.16	5280.74	5273.84	9467.87		724.38	9701.28	5719.07	5719.07	5719.07	6161.77	5764.49	8728.16	6540.25	5727.52	5719.07	10045.9		724.08	7268.08	4610.77	4610.77	4610.77	4757.94	7221.04	4756.03	4610.77	4612.33	4610.77
724.38	9481.69	5385.53	5385.53	5385.53	5481.73	8471.65	6127.96	5387.37	5387.01	5385.53	9313.61		724.18	9255.51	5248.55	5248.55	5248.55	5503.33	8760.01	5644.16	5248.78	5254.75	5248.55	9416.86		724.28	9651.55	5694.05	5694.05	5694.05	6162.72	5736.13	8819.35	6398.12	5700.52	5694.05	10040.7		723.98	7235.07	4594.15	4594.15	4594.15	4755.19	7095.61	4714.56	4594.16	4595.52	4594.15
724.28	9323.77	5359.95	5359.95	5359.95	5466.76	8514.74	6017.64	5361.37	5361.23	5359.95	9281.93		724.08	9169.15	5223.27	5223.27	5223.27	5497.69	8716.46	5560.03	5223.44	5228.84	5223.27	9333.4		724.18	9560.85	5669.43	5669.43	5669.43	6165.18	5708.41	8871.01	6268.15	5674.36	5669.43	10009.4		723.88	7296.25	4577.79	4577.79	4577.79	4753.76	6951.88	4677.06	4577.79	4578.98	4577.79
724.18	9150.32	5334.71	5334.71	5334.71	5453.11	8527.48	5914.37	5335.8	5335.82	5334.71	9227.72		723.98	9021.44	5198.41	5198.41	5198.41	5493.67	8632.8	5483.45	5198.54	5203.42	5198.41	9218.21		724.08	9524.58	5645.14	5645.14	5645.14	6169.08	5681.2	8879.51	6150.18	5648.87	5645.14	9948.29		723.78	7167.45	4561.72	4561.72	4561.72	4753.73	6793.68	4643.13	4561.72	4562.75	4561.72
724.08	9046.05	5309.98	5309.98	5309.98	5441.03	8508.73	5818.32	5310.8	5310.93	5309.98	9149.91		723.88	8795.54	5174.25	5174.25	5174.25	5491.56	8511.62	5414.15	5174.35	5178.74	5174.25	9073.4		723.98	9420.42	5621.21	5621.21	5621.21	6174.47	5654.55	8843.33	6043.92	5624.02	5621.21	9855.45		723.68	6977.19	4546.12	4546.12	4546.12	4755.35	6625.13	4612.53	4546.12	4547.02	4546.12
723.98	8961.86	5285.9	5285.9	5285.9	5430.75	8458.46	5729.52	5286.53	5286.72	5285.9	9048.37		723.78	8613.76	5150.83	5150.83	5150.83	5491.46	8356.72	5351.61	5150.9	5154.85	5150.83	8902.22		723.88	9267.49	5597.83	5597.83	5597.83	6181.55	5628.64	8763.24	5948.92	5599.94	5597.83	9730.94		723.58	6770.22	4531.16	4531.16	4531.16	4758.82	6450.31	4585.05	4531.16	4531.94	4531.16
723.88	8803.79	5262.38	5262.38	5262.38	5422.22	8377.44	5647.65	5262.85	5263.08	5262.38	8923.75		723.68	8519.98	5128.09	5128.09	5128.09	5493.34	8172.94	5295.22	5128.13	5131.68	5128.09	8708.97		723.78	9060.97	5575.06	5575.06	5575.06	6190.35	5603.5	8641.97	5864.46	5576.62	5575.06	9576.67		723.48	6597.27	4517.02	4517.02	4517.02	4764.37	6273.11	4560.51	4517.02	4517.69	4517.02
723.78	8751.87	5239.28	5239.28	5239.28	5415.42	8267.51	5572.31	5239.63	5239.89	5239.28	8777.64		723.58	8486.65	5105.97	5105.97	5105.97	5497.18	7965.92	5244.33	5106	5109.18	5105.97	8498.74		723.68	8931.38	5552.94	5552.94	5552.94	6200.95	5579.18	8484.06	5789.74	5554.09	5552.94	9396.27		723.38	6503.5	4503.66	4503.66	4503.66	4772.03	6096.91	4538.59	4503.66	4504.24	4503.66
723.68	8675.62	5216.57	5216.57	5216.57	5410.35	8131.49	5503.09	5216.83	5217.09	5216.57	8612.58		723.48	8388.05	5084.36	5084.36	5084.36	5502.9	7741.65	5198.29	5084.38	5087.22	5084.36	8277.03		723.58	8850.31	5531.48	5531.48	5531.48	6213.34	5555.66	8295.5	5723.82	5532.33	5531.48	9194.74		723.28	6403.25	4490.93	4490.93	4490.93	4781.68	5924.52	4518.83	4490.93	4491.44	4490.93
723.58	8615.08	5194.33	5194.33	5194.33	5407.2	7973.07	5439.71	5194.52	5194.77	5194.33	8431.96		723.38	8261.02	5063.27	5063.27	5063.27	5510.54	7506.34	5156.59	5063.29	5065.83	5063.27	8049.51		723.48	8745.74	5510.61	5510.61	5510.61	6227.45	5532.89	8083.12	5665.73	5511.23	5510.61	8977.97		723.18	6353.11	4478.67	4478.67	4478.67	4793.2	5758.25	4500.84	4478.67	4479.1	4478.67
723.48	8457.39	5172.5	5172.5	5172.5	5405.98	7796.3	5381.69	5172.64	5172.88	5172.5	8239.5		723.28	8069.67	5042.87	5042.87	5042.87	5520.28	7266.08	5118.9	5042.88	5045.15	5042.87	7821.82		723.38	8645.56	5490.25	5490.25	5490.25	6243.16	5510.76	7854.18	5614.46	5490.7	5490.25	8752.25		723.08	6298.57	4466.78	4466.78	4466.78	4806.53	5600.03	4484.31	4466.78	4467.16	4466.78
723.38	8354.09	5151.29	5151.29	5151.29	5406.97	7605.82	5328.83	5151.39	5151.61	5151.29	8039.48		723.18	7839.73	5023.35	5023.35	5023.35	5532.34	7026.48	5084.98	5023.36	5025.38	5023.35	7599.13		723.28	8527.48	5470.47	5470.47	5470.47	6260.55	5489.33	7616.02	5569.22	5470.8	5470.47	8524.04		722.98	6206.34	4455.17	4455.17	4455.17	4821.62	5451.23	4468.97	4455.17	4455.5	4455.17
723.28	8129.13	5130.92	5130.92	5130.92	5410.48	7406.33	5280.93	5131	5131.2	5130.92	7836.26		723.08	7641.79	5004.76	5004.76	5004.76	5546.78	6792.29	5054.45	5004.77	5006.57	5004.76	7385.79		723.18	8332.09	5451.41	5451.41	5451.41	6279.73	5468.75	7375.6	5529.39	5451.65	5451.41	8299.45		722.88	6191.59	4443.8	4443.8	4443.8	4838.44	5312.84	4454.59	4443.8	4444.08	4443.8
723.18	7858.93	5111.58	5111.58	5111.58	5416.76	7202.37	5237.78	5111.64	5111.82	5111.58	7634.03		722.98	7512.13	4987.12	4987.12	4987.12	5563.61	6567.43	5026.97	4987.12	4988.72	4987.12	7185.38		723.08	8126.16	5433.18	5433.18	5433.18	6300.77	5449.1	7138.98	5494.32	5433.35	5433.18	8083.79		722.78	6142.15	4432.68	4432.68	4432.68	4857.03	5185.45	4441.08	4432.68	4432.92	4432.68
723.08	7650.14	5093.15	5093.15	5093.15	5425.77	6997.83	5198.85	5093.19	5093.35	5093.15	7436.38		722.88	7372.72	4970.38	4970.38	4970.38	5582.8	6354.93	5002.17	4970.38	4971.8	4970.38	7000.57		722.98	7939.72	5415.88	5415.88	5415.88	6323.74	5430.49	6911.27	5463.49	5416	5415.88	7881.47		722.68	6079.52	4421.84	4421.84	4421.84	4877.44	5069.35	4428.35	4421.84	4422.05	4421.84
722.98	7597.71	5075.65	5075.65	5075.65	5437.58	6796.35	5163.79	5075.68	5075.82	5075.65	7246.62		722.78	7217.51	4954.5	4954.5	4954.5	5604.3	6156.94	4979.74	4954.5	4955.76	4954.5	6833.24		722.88	7748.91	5399.67	5399.67	5399.67	6348.77	5413.07	6696.53	5436.49	5399.75	5399.67	7695.94		722.58	5987.43	4411.29	4411.29	4411.29	4899.67	4964.45	4416.3	4411.29	4411.46	4411.29
722.88	7485.64	5059.05	5059.05	5059.05	5452.24	6600.98	5132.23	5059.07	5059.19	5059.05	7067.52		722.68	7032.16	4939.34	4939.34	4939.34	5627.95	5974.77	4959.27	4939.34	4940.46	4939.34	6684.44		722.78	7495.56	5384.58	5384.58	5384.58	6375.84	5396.86	6497.58	5412.86	5384.64	5384.58	7529.46		722.48	5902.22	4401.11	4401.11	4401.11	4923.81	4870.51	4404.95	4401.11	4401.26	4401.11
722.78	7280.95	5043.31	5043.31	5043.31	5469.77	6414.2	5103.82	5043.32	5043.43	5043.31	6901.3		722.58	6954.26	4924.86	4924.86	4924.86	5653.7	5809.13	4940.52	4924.87	4925.85	4924.86	6554.62		722.68	7283.85	5370.47	5370.47	5370.47	6404.75	5381.71	6316.07	5392.04	5370.51	5370.47	7383.21		722.38	5805.9	4391.36	4391.36	4391.36	4949.89	4787.06	4394.29	4391.36	4391.49	4391.36
722.68	7048.46	5028.35	5028.35	5028.35	5490.12	6237.88	5078.17	5028.36	5028.46	5028.35	6749.58		722.48	6858.88	4910.97	4910.97	4910.97	5681.42	5660.07	4923.21	4910.97	4911.85	4910.97	6443.63		722.58	7199.08	5357.18	5357.18	5357.18	6435.28	5367.47	6152.71	5373.52	5357.2	5357.18	7257.48		722.28	5713.3	4381.98	4381.98	4381.98	4977.85	4713.42	4384.21	4381.98	4382.09	4381.98
722.58	6913.04	5014.31	5014.31	5014.31	5513.48	6073.56	5055.15	5014.32	5014.4	5014.31	6613.65		722.38	6809.1	4897.61	4897.61	4897.61	5711	5527.23	4907.13	4897.61	4898.38	4897.61	6350.91		722.48	7155.02	5344.56	5344.56	5344.56	6467.24	5353.97	6007.49	5356.86	5344.58	5344.56	7151.9		722.18	5698.5	4372.9	4372.9	4372.9	5007.55	4648.75	4374.58	4372.9	4373	4372.9
722.48	6751.61	5001.13	5001.13	5001.13	5539.81	5922.06	5034.46	5001.13	5001.2	5001.13	6494.16		722.28	6696.49	4884.79	4884.79	4884.79	5742.42	5409.92	4892.15	4884.79	4885.47	4884.79	6275.59		722.38	7096.52	5332.3	5332.3	5332.3	6500.22	5340.9	5879.62	5341.5	5332.32	5332.3	7065.34		722.08	5676.2	4364.05	4364.05	4364.05	5038.89	4592.19	4365.31	4364.05	4364.13	4364.05
722.38	6691.85	4988.59	4988.59	4988.59	5568.92	5783.64	5015.68	4988.59	4988.65	4988.59	6391.13		722.18	6511.88	4872.57	4872.57	4872.57	5775.67	5307.26	4878.24	4872.57	4873.17	4872.57	6216.63		722.28	7121.38	5320.16	5320.16	5320.16	6533.9	5328.01	5767.94	5326.99	5320.17	5320.16	6996.37		721.98	5653.95	4355.34	4355.34	4355.34	5071.71	4542.86	4356.29	4355.34	4355.41	4355.34
722.28	6667.53	4976.46	4976.46	4976.46	5600.59	5658.12	4998.39	4976.47	4976.51	4976.46	6304.22		722.08	6374.85	4860.96	4860.96	4860.96	5810.7	5218.12	4865.3	4860.96	4861.49	4860.96	6172.72		722.18	7121.89	5308.08	5308.08	5308.08	6568.15	5315.24	5671.18	5313.12	5308.09	5308.08	6943.46		721.88	5636.71	4346.6	4346.6	4346.6	5105.76	4499.79	4347.3	4346.6	4346.66	4346.6
722.18	6635.28	4964.6	4964.6	4964.6	5634.64	5545.1	4982.27	4964.6	4964.64	4964.6	6232.86		721.98	6284.4	4849.89	4849.89	4849.89	5847.33	5141.21	4853.19	4849.89	4850.35	4849.89	6142.42		722.08	7083.92	5296.07	5296.07	5296.07	6602.89	5302.6	5587.95	5299.76	5296.08	5296.07	6904.99		721.78	5699.68	4337.75	4337.75	4337.75	5140.87	4462.14	4338.27	4337.75	4337.8	4337.75
722.08	6633.14	4952.74	4952.74	4952.74	5670.8	5443.84	4966.93	4952.74	4952.78	4952.74	6176.13		721.88	6299.19	4839.16	4839.16	4839.16	5885.29	5075.07	4841.66	4839.16	4839.57	4839.16	6124.13		721.98	7030.15	5284.14	5284.14	5284.14	6638.02	5290.09	5516.76	5286.83	5284.15	5284.14	6879.27		721.68	5747.68	4328.78	4328.78	4328.78	5176.93	4429.19	4329.16	4328.78	4328.82	4328.78
721.98	6683.82	4940.75	4940.75	4940.75	5708.89	5353.53	4952.09	4940.75	4940.78	4940.75	6133.04		721.78	6346.4	4828.54	4828.54	4828.54	5924.25	5018.23	4830.43	4828.54	4828.9	4828.54	6116.2		721.88	6969.71	5272.34	5272.34	5272.34	6673.49	5277.76	5456.17	5274.28	5272.35	5272.34	6864.67		721.58	5733.23	4319.77	4319.77	4319.77	5213.87	4400.33	4320.05	4319.77	4319.8	4319.77
721.88	6748.45	4928.62	4928.62	4928.62	5748.84	5273.36	4937.64	4928.62	4928.64	4928.62	6102.64		721.68	6362.39	4817.79	4817.79	4817.79	5963.86	4969.25	4819.21	4817.79	4818.11	4817.79	6117.05		721.78	6948.26	5260.73	5260.73	5260.73	6709.25	5265.65	5404.78	5262.12	5260.73	5260.73	6859.62		721.48	5652.14	4310.78	4310.78	4310.78	5251.64	4375.04	4310.99	4310.78	4310.81	4310.78
721.78	6721.2	4916.44	4916.44	4916.44	5790.65	5202.56	4923.59	4916.44	4916.46	4916.44	6083.95		721.58	6425.4	4806.9	4806.9	4806.91	6003.95	4926.99	4807.96	4806.9	4807.18	4806.9	6125.38		721.68	6901.7	5249.22	5249.22	5249.22	6745.09	5253.69	5361.17	5250.21	5249.22	5249.22	6862.52		721.38	5565.07	4301.97	4301.97	4301.97	5290.23	4352.92	4302.12	4301.97	4302	4301.97
721.68	6616.36	4904.32	4904.32	4904.33	5834.35	5140.32	4909.97	4904.32	4904.34	4904.32	6076.01		721.48	6353.78	4795.94	4795.94	4795.94	6044.47	4890.5	4796.73	4795.94	4796.18	4795.94	6140.06		721.58	6933.25	5237.69	5237.69	5237.69	6780.78	5241.76	5323.99	5238.39	5237.69	5237.69	6871.85		721.28	5501.24	4293.36	4293.36	4293.36	5329.48	4333.52	4293.47	4293.36	4293.38	4293.36
721.58	6514.06	4892.32	4892.32	4892.32	5879.83	5085.78	4896.76	4892.32	4892.33	4892.32	6077.75		721.38	6307.8	4784.92	4784.92	4784.92	6085.29	4858.87	4785.5	4784.92	4785.13	4784.92	6160.03		721.48	6987.05	5226.05	5226.05	5226.05	6816.1	5229.75	5292.04	5226.55	5226.05	5226.05	6886.27		721.18	5525.23	4284.83	4284.83	4284.83	5369.1	4316.3	4284.9	4284.83	4284.85	4284.83
721.48	6535.02	4880.39	4880.39	4880.4	5926.94	5038.03	4883.87	4880.39	4880.4	4880.39	6088.07		721.28	6336.42	4773.89	4773.89	4773.89	6126.29	4831.33	4774.32	4773.89	4774.08	4773.89	6184.34		721.38	7003.81	5214.27	5214.27	5214.27	6850.87	5217.62	5264.31	5214.61	5214.27	5214.27	6904.6		721.08	5618.18	4276.17	4276.17	4276.17	5408.68	4300.69	4276.23	4276.17	4276.19	4276.17
721.38	6617.58	4868.39	4868.39	4868.4	5975.33	4996.07	4871.1	4868.39	4868.4	4868.39	6105.74		721.18	6313.87	4762.85	4762.85	4762.85	6167.3	4807.16	4763.16	4762.85	4763.01	4762.85	6212.08		721.28	7021.6	5202.26	5202.26	5202.26	6884.89	5205.3	5239.91	5202.5	5202.26	5202.26	6925.81		720.98	5719.35	4267.25	4267.25	4267.25	5447.86	4286.24	4267.29	4267.25	4267.26	4267.25
721.28	6726.76	4856.23	4856.23	4856.24	6024.73	4959.02	4858.33	4856.23	4856.23	4856.23	6129.65		721.08	6379.22	4751.67	4751.67	4751.67	6208	4785.61	4751.89	4751.67	4751.81	4751.67	6242.32		721.18	7029.35	5190.1	5190.1	5190.1	6918.08	5192.85	5218.19	5190.26	5190.1	5190.1	6949.09		720.88	5757.34	4257.98	4257.98	4257.98	5486.34	4272.61	4258.01	4257.98	4257.99	4257.98
721.18	6691.03	4843.78	4843.78	4843.8	6074.79	4926.05	4845.4	4843.78	4843.78	4843.78	6158.72		720.98	6422.58	4740.21	4740.21	4740.22	6248.09	4766.05	4740.38	4740.21	4740.33	4740.21	6274.21		721.08	7015.48	5177.81	5177.81	5177.81	6950.34	5180.3	5198.61	5177.92	5177.81	5177.81	6973.74		720.78	5759.73	4248.45	4248.45	4248.46	5523.96	4259.65	4248.47	4248.45	4248.46	4248.45
721.08	6695.67	4831.1	4831.1	4831.14	6125.32	4896.57	4832.35	4831.1	4831.11	4831.1	6192.08		720.88	6476.73	4728.47	4728.47	4728.47	6287.33	4748	4728.58	4728.47	4728.57	4728.47	6307.09		720.98	7030.78	5165.39	5165.39	5165.39	6981.51	5167.64	5180.66	5165.47	5165.39	5165.39	6999.11		720.68	5711.78	4238.83	4238.83	4238.83	5560.64	4247.35	4238.84	4238.83	4238.84	4238.83
720.98	6662.94	4818.26	4818.26	4818.31	6176.12	4870.05	4819.22	4818.26	4818.27	4818.26	6228.91		720.78	6527.41	4716.41	4716.41	4716.42	6325.52	4731.08	4716.5	4716.41	4716.51	4716.41	6340.37		720.88	7060.71	5152.83	5152.83	5152.83	7011.43	5154.86	5163.96	5152.88	5152.83	5152.83	7024.65		720.58	5657.34	4229.25	4229.25	4229.25	5596.26	4235.7	4229.26	4229.25	4229.26	4229.25
720.88	6696.88	4805.29	4805.29	4805.35	6226.92	4846.02	4806.02	4805.29	4805.29	4805.29	6268.45		720.68	6514.68	4704.05	4704.05	4704.07	6362.43	4714.99	4704.11	4704.05	4704.13	4704.05	6373.52		720.78	7080.29	5140.12	5140.12	5140.12	7039.97	5141.95	5148.16	5140.15	5140.12	5140.12	7049.88		720.48	5631.08	4219.74	4219.74	4219.74	5630.59	4224.59	4219.74	4219.74	4219.74	4219.74
720.78	6772.49	4792.08	4792.08	4792.17	6277.31	4823.92	4792.64	4792.08	4792.08	4792.08	6309.8		720.58	6580.6	4691.37	4691.37	4691.39	6397.85	4699.47	4691.41	4691.37	4691.44	4691.37	6406.08		720.68	7095.98	5127.18	5127.18	5127.18	7066.88	5128.84	5132.95	5127.2	5127.18	5127.18	7074.33		720.38	5649.2	4210.26	4210.26	4210.26	5663.34	4213.89	4210.27	4210.26	4210.27	4210.26
720.68	6828.22	4778.67	4778.67	4778.8	6327	4803.43	4779.1	4778.67	4778.68	4778.67	6352.3		720.48	6638.9	4678.42	4678.42	4678.45	6431.61	4684.38	4678.45	4678.42	4678.48	4678.42	6437.69		720.58	7151.85	5114.04	5114.04	5114.04	7092.06	5115.54	5118.14	5114.06	5114.04	5114.04	7097.67		720.28	5679.7	4200.68	4200.68	4200.68	5694.1	4203.38	4200.68	4200.68	4200.68	4200.68
720.58	6794.69	4765.12	4765.12	4765.29	6375.68	4784.25	4765.44	4765.12	4765.12	4765.12	6395.3		720.38	6635.66	4665.22	4665.22	4665.26	6463.51	4669.58	4665.24	4665.22	4665.28	4665.22	6467.98		720.48	7140.62	5100.74	5100.74	5100.74	7115.39	5102.08	5103.63	5100.75	5100.74	5100.74	7119.65		720.18	5761.15	4190.89	4190.89	4190.89	5722.52	4192.89	4190.89	4190.89	4190.89	4190.89
720.48	6725.31	4751.53	4751.53	4751.76	6423.11	4766.23	4751.77	4751.53	4751.53	4751.53	6438.28		720.28	6671.05	4651.81	4651.81	4651.87	6493.38	4654.97	4651.83	4651.81	4651.86	4651.81	6496.66		720.38	7140.72	5087.3	5087.3	5087.31	7136.79	5088.52	5089.33	5087.31	5087.3	5087.3	7140.04		720.08	5792.63	4180.87	4180.87	4180.87	5748.31	4182.34	4180.87	4180.87	4180.87	4180.87
720.38	6658.18	4738.06	4738.06	4738.37	6469.07	4749.29	4738.24	4738.06	4738.06	4738.06	6480.79		720.18	6635.32	4638.26	4638.26	4638.34	6521.05	4640.54	4638.27	4638.26	4638.3	4638.26	6523.47		720.28	7124.3	5073.77	5073.77	5073.78	7156.13	5074.86	5075.18	5073.77	5073.77	5073.77	7158.64		719.98	5787.29	4170.62	4170.62	4170.63	5771.23	4171.69	4170.62	4170.62	4170.62	4170.62
720.28	6603.73	4724.85	4724.85	4725.26	6513.31	4733.38	4724.98	4724.85	4724.85	4724.85	6522.39		720.08	6636.69	4624.67	4624.67	4624.78	6546.45	4626.31	4624.68	4624.67	4624.71	4624.67	6548.24		720.18	7120.24	5060.23	5060.23	5060.24	7173.39	5061.21	5061.2	5060.23	5060.23	5060.23	7175.35		719.88	5798.92	4160.2	4160.2	4160.21	5791.12	4160.98	4160.2	4160.2	4160.2	4160.2
720.18	6548.49	4711.74	4711.74	4712.29	6555.3	4718.18	4711.84	4711.74	4711.74	4711.74	6562.4		719.98	6599.18	4611.11	4611.11	4611.26	6569.42	4612.27	4611.11	4611.11	4611.13	4611.11	6570.77		720.08	7090.35	5046.67	5046.67	5046.68	7188.42	5047.55	5047.33	5046.67	5046.67	5046.67	7189.98		719.78	5787.04	4149.65	4149.66	4149.67	5807.8	4150.22	4149.66	4149.65	4149.66	4149.65
720.08	6640.46	4698.59	4698.59	4699.33	6594.51	4703.43	4698.66	4698.59	4698.59	4698.59	6600.17		719.88	6553.18	4597.58	4597.58	4597.8	6589.78	4598.4	4597.59	4597.58	4597.61	4597.58	6590.84		719.98	7095.13	5033.06	5033.06	5033.09	7201.1	5033.85	5033.51	5033.06	5033.06	5033.06	7202.37		719.68	5816.63	4138.99	4138.99	4139.02	5821.07	4139.4	4138.99	4138.99	4138.99	4138.99
719.98	6692.09	4685.29	4685.29	4686.28	6630.45	4688.9	4685.34	4685.29	4685.29	4685.29	6635.11		719.78	6568.12	4584.06	4584.06	4584.35	6607.3	4584.63	4584.06	4584.06	4584.08	4584.06	6608.2		719.88	7108.66	5019.41	5019.41	5019.45	7211.3	5020.12	5019.71	5019.41	5019.41	5019.41	7212.35		719.58	5847.6	4128.21	4128.21	4128.25	5830.77	4128.5	4128.21	4128.21	4128.21	4128.21
719.88	6725.34	4671.75	4671.76	4673.06	6662.69	4674.44	4671.79	4671.75	4671.75	4671.75	6666.72		719.68	6571.66	4570.47	4570.48	4570.88	6621.77	4570.88	4570.48	4570.47	4570.49	4570.47	6622.6		719.78	7099.57	5005.75	5005.75	5005.8	7218.97	5006.38	5005.95	5005.75	5005.75	5005.75	7219.86		719.48	5842.4	4117.31	4117.32	4117.37	5836.74	4117.52	4117.31	4117.31	4117.32	4117.31
719.78	6733.82	4657.9	4657.91	4659.62	6690.77	4659.88	4657.93	4657.9	4657.9	4657.9	6694.51		719.58	6621.08	4556.71	4556.72	4557.27	6632.89	4556.99	4556.72	4556.71	4556.73	4556.71	6633.74		719.68	7063.82	4992	4992	4992.08	7223.93	4992.57	4992.13	4992	4992	4992	7224.71		719.38	5843.79	4106.35	4106.36	4106.44	5838.91	4106.5	4106.35	4106.35	4106.35	4106.35
719.68	6754.67	4643.78	4643.79	4646.04	6714.44	4645.24	4643.8	4643.78	4643.78	4643.78	6718.18		719.48	6682.91	4542.71	4542.72	4543.46	6640.47	4542.91	4542.72	4542.71	4542.73	4542.71	6641.43		719.58	7099.38	4978.14	4978.14	4978.25	7226.09	4978.65	4978.23	4978.14	4978.14	4978.14	7226.8		719.28	5796.11	4095.39	4095.4	4095.52	5837.23	4095.49	4095.39	4095.39	4095.39	4095.39
719.58	6792.9	4629.42	4629.43	4632.36	6733.4	4630.48	4629.44	4629.42	4629.42	4629.42	6737.43		719.38	6689.98	4528.56	4528.57	4529.57	6644.47	4528.69	4528.56	4528.56	4528.57	4528.56	6645.62		719.48	7122.09	4964.06	4964.06	4964.22	7225.26	4964.52	4964.12	4964.06	4964.06	4964.06	7225.93		719.18	5763.36	4084.48	4084.5	4084.68	5831.68	4084.55	4084.48	4084.48	4084.48	4084.48
719.48	6832.26	4614.75	4614.77	4618.56	6747.33	4615.52	4614.76	4614.75	4614.75	4614.75	6751.94		719.28	6631.29	4514.35	4514.36	4515.7	6644.88	4514.44	4514.35	4514.35	4514.36	4514.35	6646.33		719.38	7233.64	4949.64	4949.64	4949.87	7221.27	4950.05	4949.68	4949.64	4949.64	4949.64	7221.94		719.08	5748.35	4073.61	4073.63	4073.91	5822.23	4073.66	4073.61	4073.61	4073.61	4073.61
719.38	6918.67	4599.78	4599.81	4604.7	6756	4600.34	4599.79	4599.78	4599.78	4599.78	6761.5		719.18	6550.89	4500.15	4500.16	4501.94	6641.67	4500.21	4500.15	4500.15	4500.16	4500.15	6643.53		719.28	7326.56	4934.78	4934.78	4935.1	7213.97	4935.15	4934.8	4934.78	4934.78	4934.78	7214.67		718.98	5753.86	4062.74	4062.78	4063.18	5808.8	4062.78	4062.74	4062.74	4062.74	4062.74
719.28	6911.04	4584.68	4584.71	4591	6759.36	4585.08	4584.68	4584.68	4584.68	4584.68	6766.12		719.08	6546.71	4486.06	4486.07	4488.43	6634.88	4486.1	4486.06	4486.06	4486.07	4486.06	6637.31		719.18	7380.75	4919.5	4919.5	4919.94	7203.35	4919.82	4919.51	4919.5	4919.5	4919.5	7204.13		718.88	5788.89	4051.89	4051.95	4052.54	5791.45	4051.92	4051.89	4051.89	4051.89	4051.89
719.18	6799.89	4569.61	4569.65	4577.68	6757.44	4569.89	4569.61	4569.61	4569.61	4569.61	6765.85		718.98	6519.02	4472.11	4472.13	4475.23	6624.51	4472.14	4472.11	4472.11	4472.12	4472.11	6627.68		719.08	7394.87	4903.92	4903.92	4904.53	7189.51	4904.21	4903.93	4903.92	4903.92	4903.92	7190.42		718.78	5727.49	4041.08	4041.16	4042.02	5770.24	4041.1	4041.08	4041.08	4041.08	4041.08
719.08	6694.4	4554.68	4554.75	4564.95	6750.23	4554.88	4554.69	4554.68	4554.68	4554.68	6760.77		718.88	6502.65	4458.27	4458.3	4462.35	6610.49	4458.29	4458.27	4458.27	4458.28	4458.27	6614.62		718.98	7305.82	4888.26	4888.26	4889.1	7172.67	4888.52	4888.27	4888.26	4888.26	4888.26	7173.77		718.68	5676.38	4030.27	4030.37	4031.61	5745.21	4030.28	4030.27	4030.27	4030.27	4030.27
718.98	6634.41	4540.01	4540.1	4553	6737.78	4540.15	4540.01	4540.01	4540.01	4540.01	6751		718.78	6474.1	4444.49	4444.53	4449.8	6592.78	4444.5	4444.49	4444.49	4444.49	4444.49	6598.15		718.88	7225.27	4872.76	4872.76	4873.91	7153.05	4872.99	4872.76	4872.76	4872.76	4872.76	7154.43		718.58	5699.62	4019.44	4019.59	4021.36	5716.46	4019.45	4019.44	4019.44	4019.44	4019.44
718.88	6638.3	4525.49	4525.61	4541.85	6719.96	4525.59	4525.49	4525.49	4525.49	4525.49	6736.54		718.68	6435.56	4430.76	4430.81	4437.63	6571.4	4430.77	4430.76	4430.76	4430.77	4430.76	6578.34		718.78	7119.98	4857.58	4857.58	4859.14	7130.86	4857.79	4857.58	4857.58	4857.58	4857.58	7132.62		718.48	5712.99	4008.65	4008.85	4011.36	5684.17	4008.65	4008.65	4008.65	4008.65	4008.65
718.78	6707.12	4510.94	4511.1	4531.44	6696.62	4511.01	4510.94	4510.94	4510.94	4510.94	6717.36		718.58	6433.27	4416.95	4417.02	4425.8	6546.25	4416.95	4416.95	4416.95	4416.95	4416.95	6555.18		718.68	7025.19	4842.78	4842.78	4844.88	7106.16	4842.96	4842.78	4842.78	4842.78	4842.78	7108.45		718.38	5710.73	3997.84	3998.12	4001.64	5648.46	3997.85	3997.84	3997.84	3997.84	3997.84
718.68	6754.25	4496.28	4496.5	4521.85	6667.76	4496.33	4496.28	4496.28	4496.28	4496.28	6693.6		718.48	6524.68	4402.97	4403.08	4414.3	6517.32	4402.97	4402.97	4402.97	4402.97	4402.97	6528.76		718.58	6998.67	4828.23	4828.23	4831.07	7078.89	4828.4	4828.24	4828.23	4828.23	4828.23	7081.89		718.28	5682.83	3987	3987.38	3992.27	5609.48	3987	3987	3987	3987	3987
718.58	6718.49	4481.54	4481.84	4513.27	6633.52	4481.57	4481.54	4481.54	4481.54	4481.54	6665.58		718.38	6578.37	4388.79	4388.93	4403.21	6484.66	4388.79	4388.79	4388.79	4388.79	4388.79	6499.23		718.48	7005.98	4813.89	4813.89	4817.68	7049.04	4814.03	4813.89	4813.89	4813.89	4813.89	7052.98		718.18	5658.54	3976.21	3976.73	3983.47	5567.54	3976.21	3976.21	3976.21	3976.21	3976.21
718.48	6633.4	4466.81	4467.21	4505.99	6594.17	4466.83	4466.81	4466.81	4466.81	4466.81	6633.77		718.28	6581.31	4374.46	4374.66	4392.71	6448.43	4374.46	4374.46	4374.46	4374.46	4374.46	6466.89		718.38	6984.39	4799.61	4799.61	4804.64	7016.55	4799.73	4799.61	4799.61	4799.61	4799.61	7021.71		718.08	5602.49	3965.5	3966.21	3975.43	5522.87	3965.5	3965.5	3965.5	3965.5	3965.5
718.38	6560.4	4452.25	4452.78	4500.39	6550.06	4452.26	4452.25	4452.25	4452.25	4452.25	6598.74		718.18	6491.58	4360.05	4360.33	4383.03	6408.83	4360.05	4360.05	4360.05	4360.05	4360.05	6432.1		718.28	6997.98	4785.33	4785.34	4791.99	6981.44	4785.45	4785.33	4785.33	4785.33	4785.33	6988.21		717.98	5583.46	3954.87	3955.84	3968.33	5475.71	3954.87	3954.87	3954.87	3954.87	3954.87
718.28	6492.08	4437.9	4438.61	4496.75	6501.49	4437.91	4437.9	4437.9	4437.9	4437.9	6561.05		718.08	6430.85	4345.76	4346.15	4374.54	6366.21	4345.76	4345.76	4345.76	4345.76	4345.76	6395.38		718.18	6944.86	4771.04	4771.04	4779.78	6943.76	4771.14	4771.04	4771.04	4771.04	4771.04	6952.6		717.88	5593.9	3944.25	3945.55	3962.33	5426.24	3944.25	3944.25	3944.25	3944.25	3944.25
718.18	6501.78	4423.75	4424.68	4495.34	6448.72	4423.76	4423.75	4423.75	4423.75	4423.75	6521.24		717.98	6351.79	4331.71	4332.24	4367.54	6320.83	4331.71	4331.71	4331.71	4331.71	4331.71	6357.2		718.08	6953	4756.74	4756.75	4768.16	6903.63	4756.83	4756.74	4756.74	4756.74	4756.74	6915.14		717.78	5624.39	3933.56	3935.3	3957.66	5374.64	3933.56	3933.56	3933.56	3933.56	3933.56
718.08	6485.3	4409.71	4410.92	4496.34	6391.96	4409.71	4409.71	4409.71	4409.71	4409.71	6479.81		717.88	6313.89	4317.94	4318.67	4362.29	6272.92	4317.94	4317.94	4317.94	4317.94	4317.94	6318		717.98	6938.75	4742.41	4742.42	4757.23	6861.12	4742.48	4742.41	4742.41	4742.41	4742.41	6876.04		717.68	5664.37	3922.69	3925.01	3954.52	5321.05	3922.69	3922.69	3922.69	3922.69	3922.69
717.98	6477.15	4395.74	4397.32	4500.05	6331.51	4395.74	4395.74	4395.74	4395.74	4395.74	6437.41		717.78	6275.5	4304.4	4305.39	4358.99	6222.62	4304.4	4304.4	4304.4	4304.4	4304.4	6278.2		717.88	6948.32	4728.11	4728.12	4747.25	6816.43	4728.18	4728.11	4728.11	4728.11	4728.11	6835.65		717.58	5716.44	3911.58	3914.66	3953.27	5265.67	3911.58	3911.58	3911.58	3911.58	3911.58
717.88	6432.29	4381.79	4383.86	4506.74	6267.68	4381.79	4381.79	4381.79	4381.79	4381.79	6394.7		717.68	6226	4291.12	4292.45	4357.93	6170.13	4291.12	4291.12	4291.12	4291.12	4291.12	6238.27		717.78	6899.46	4713.82	4713.84	4738.38	6769.65	4713.88	4713.82	4713.82	4713.82	4713.82	6794.29		717.48	5744.07	3900.23	3904.3	3954.38	5208.78	3900.23	3900.23	3900.23	3900.23	3900.23
717.78	6401.2	4367.91	4370.59	4516.81	6200.87	4367.91	4367.91	4367.91	4367.91	4367.91	6352.46		717.58	6153.87	4277.92	4279.71	4359.21	6115.49	4277.92	4277.92	4277.92	4277.92	4277.92	6198.58		717.68	6866.93	4699.6	4699.64	4730.94	6720.96	4699.66	4699.6	4699.6	4699.6	4699.6	6752.39		717.38	5749.57	3888.72	3894.06	3958.43	5150.69	3888.72	3888.72	3888.72	3888.72	3888.72
717.68	6381.49	4354.19	4357.65	4530.7	6131.57	4354.19	4354.19	4354.19	4354.19	4354.19	6311.53		717.48	6214.14	4264.72	4267.11	4363.06	6058.84	4264.72	4264.72	4264.72	4264.72	4264.72	6159.57		717.58	6820.51	4685.47	4685.52	4725.21	6670.52	4685.52	4685.47	4685.47	4685.47	4685.47	6710.36		717.28	5716.73	3877.12	3884.1	3966.09	5091.75	3877.11	3877.11	3877.11	3877.11	3877.11
717.58	6279.53	4340.71	4345.16	4548.83	6060.21	4340.71	4340.71	4340.71	4340.71	4340.71	6272.78		717.38	6255.72	4251.44	4254.62	4369.7	6000.29	4251.44	4251.44	4251.44	4251.44	4251.44	6121.74		717.48	6800.58	4671.58	4671.66	4721.68	6618.62	4671.62	4671.58	4671.58	4671.58	4671.58	6668.84		717.18	5688.44	3865.56	3874.63	3978.11	5032.31	3865.55	3865.55	3865.55	3865.55	3865.55
717.48	6211.6	4327.38	4333.08	4571.45	5987.12	4327.38	4327.38	4327.38	4327.38	4327.38	6236.88		717.28	6277.25	4238.13	4242.34	4379.5	5940.14	4238.13	4238.13	4238.13	4238.13	4238.13	6085.72		717.38	6668.26	4657.94	4658.05	4720.72	6565.4	4657.98	4657.94	4657.94	4657.94	4657.94	6628.34		717.08	5628.2	3854.06	3865.8	3995.16	4972.65	3854.05	3854.05	3854.05	3854.05	3854.05
717.38	6239.25	4314.19	4321.45	4598.84	5912.64	4314.19	4314.19	4314.19	4314.19	4314.19	6204.55		717.18	6183.9	4224.83	4230.37	4392.79	5878.61	4224.83	4224.83	4224.83	4224.83	4224.83	6052.12		717.28	6616.79	4644.51	4644.68	4722.72	6510.98	4644.54	4644.51	4644.51	4644.51	4644.51	6589.4		716.98	5632.97	3842.64	3857.74	4017.92	4912.99	3842.62	3842.62	3842.62	3842.62	3842.62
717.28	6220.18	4301.15	4310.37	4631.29	5837.16	4301.15	4301.15	4301.15	4301.15	4301.15	6176.52		717.08	6091.86	4211.68	4218.93	4410.01	5816.09	4211.68	4211.68	4211.68	4211.68	4211.68	6021.68		717.18	6615.72	4631.21	4631.46	4728.04	6455.42	4631.24	4631.21	4631.21	4631.21	4631.21	6552.53		716.88	5631.23	3831.29	3850.62	4047.01	4853.54	3831.27	3831.27	3831.27	3831.27	3831.27
717.18	6192.17	4288.17	4299.82	4668.89	5760.96	4288.17	4288.17	4288.17	4288.17	4288.17	6153.34		716.98	6017.49	4198.8	4208.25	4431.54	5752.9	4198.8	4198.8	4198.8	4198.8	4198.8	5995.08		717.08	6648.79	4617.88	4618.24	4737.05	6398.7	4617.91	4617.88	4617.88	4617.88	4617.88	6518.25		716.78	5599.17	3820.02	3844.64	4083.01	4794.51	3819.99	3819.99	3819.99	3819.99	3819.99
717.08	6163.32	4275.19	4289.86	4711.69	5684.31	4275.18	4275.18	4275.18	4275.18	4275.18	6135.5		716.88	5957.15	4186.19	4198.42	4457.55	5689.23	4186.18	4186.18	4186.18	4186.18	4186.18	5972.83		716.98	6758.94	4604.31	4604.83	4750.06	6340.75	4604.33	4604.31	4604.31	4604.31	4604.31	6487.05		716.68	5567.75	3808.75	3839.94	4126.25	4735.99	3808.69	3808.69	3808.69	3808.69	3808.69
716.98	6155.09	4262.2	4280.6	4759.7	5607.55	4262.2	4262.2	4262.2	4262.2	4262.2	6123.46		716.78	6001.69	4173.67	4189.45	4488	5625.13	4173.67	4173.67	4173.67	4173.67	4173.67	5955.25		716.88	6818.33	4590.49	4591.25	4767.66	6281.72	4590.51	4590.49	4590.49	4590.49	4590.49	6459.66		716.58	5585.15	3797.54	3836.85	4177.06	4678.22	3797.46	3797.46	3797.46	3797.46	3797.46
716.88	6175.05	4249.2	4272.16	4812.77	5530.97	4249.19	4249.19	4249.19	4249.19	4249.19	6117.54		716.68	6035.65	4161.13	4181.37	4522.82	5560.68	4161.13	4161.13	4161.13	4161.13	4161.13	5942.61		716.78	6759.62	4576.6	4577.67	4790.6	6221.91	4576.61	4576.6	4576.6	4576.6	4576.6	6437.01		716.48	5525.6	3786.38	3835.67	4235.38	4621.32	3786.27	3786.27	3786.27	3786.27	3786.27
716.78	6177.55	4236.06	4264.61	4870.53	5454.74	4236.05	4236.05	4236.05	4236.05	4236.05	6117.8		716.58	6048.99	4148.49	4174.3	4561.81	5495.98	4148.48	4148.48	4148.48	4148.48	4148.48	5935.13		716.68	6621.26	4562.8	4564.33	4819.65	6161.65	4562.81	4562.8	4562.8	4562.8	4562.8	6420.04		716.38	5546.86	3775.18	3836.66	4300.78	4565.35	3775.02	3775.02	3775.02	3775.02	3775.02
716.68	6242.51	4222.8	4258.14	4932.53	5379.12	4222.77	4222.77	4222.77	4222.77	4222.77	6124.26		716.48	6052.33	4135.7	4168.46	4604.73	5431.17	4135.69	4135.69	4135.69	4135.69	4135.69	5932.99		716.58	6497.5	4549.21	4551.36	4855.51	6101.17	4549.23	4549.21	4549.21	4549.21	4549.21	6409.64		716.28	5592.09	3763.91	3840.19	4372.49	4510.38	3763.69	3763.69	3763.69	3763.69	3763.69
716.58	6209.78	4209.52	4253.09	4998.26	5304.49	4209.49	4209.49	4209.49	4209.49	4209.49	6136.89		716.38	6019.25	4122.85	4164.22	4651.27	5366.5	4122.83	4122.83	4122.83	4122.83	4122.83	5936.33		716.48	6509	4535.86	4538.86	4898.73	6040.64	4535.87	4535.86	4535.86	4535.86	4535.86	6406.53		716.18	5588.02	3752.62	3846.76	4449.32	4456.56	3752.3	3752.3	3752.3	3752.3	3752.3
716.48	6103.14	4196.31	4249.79	5066.96	5231.12	4196.26	4196.26	4196.26	4196.26	4196.26	6155.39		716.28	5993.79	4110.1	4162.07	4701.03	5302.3	4110.08	4110.08	4110.08	4110.08	4110.08	5945.26		716.38	6554.53	4522.65	4526.82	4949.67	5980.09	4522.66	4522.65	4522.65	4522.65	4522.65	6411.29		716.08	5584.29	3741.24	3856.81	4529.5	4403.89	3740.79	3740.79	3740.79	3740.79	3740.79
716.38	6061.18	4183.16	4248.53	5137.6	5159.2	4183.09	4183.09	4183.09	4183.09	4183.09	6179.22		716.18	5886.71	4097.47	4162.41	4753.27	5238.73	4097.44	4097.44	4097.44	4097.44	4097.44	5959.56		716.28	6565.85	4509.44	4515.19	5008.52	5919.5	4509.44	4509.44	4509.44	4509.44	4509.44	6424.35		715.98	5582.32	3729.81	3870.94	4610.87	4352.5	3729.18	3729.18	3729.18	3729.18	3729.18
716.28	6070.64	4170.19	4249.74	5209.06	5089.02	4170.08	4170.08	4170.08	4170.08	4170.08	6207.77		716.08	5895.86	4084.86	4165.61	4806.96	5175.84	4084.82	4084.82	4084.82	4084.82	4084.82	5978.8		716.18	6564.8	4496.06	4503.94	5075.3	5858.82	4496.07	4496.06	4496.06	4496.06	4496.06	6445.96		715.88	5575.48	3718.44	3889.83	4690.86	4302.5	3717.56	3717.56	3717.56	3717.56	3717.56
716.18	6038	4157.42	4253.83	5279.97	5020.75	4157.27	4157.27	4157.27	4157.27	4157.27	6240.16		715.98	5968.41	4072.26	4172.11	4860.94	5113.71	4072.2	4072.2	4072.2	4072.2	4072.2	6002.43		716.08	6575.65	4482.49	4493.2	5149.97	5798.14	4482.49	4482.48	4482.48	4482.48	4482.48	6476.36		715.78	5554.59	3707.17	3914.18	4766.48	4253.99	3705.94	3705.94	3705.94	3705.94	3705.94
716.08	5984.14	4144.76	4261.09	5348.66	4954.4	4144.54	4144.54	4144.54	4144.54	4144.54	6275.28		715.88	5968.17	4059.51	4182.36	4913.78	5052.33	4059.42	4059.42	4059.42	4059.42	4059.42	6029.71		715.98	6620.15	4468.75	4483.22	5232.29	5737.58	4468.74	4468.74	4468.74	4468.74	4468.74	6515.63		715.68	5523.95	3695.87	3944.54	4834.38	4206.83	3694.18	3694.18	3694.18	3694.18	3694.18
715.98	5967.98	4132.07	4271.83	5413.32	4889.92	4131.76	4131.76	4131.76	4131.76	4131.76	6311.86		715.78	6060.24	4046.48	4196.8	4963.89	4991.64	4046.34	4046.34	4046.34	4046.34	4046.34	6059.79		715.88	6633.49	4454.82	4474.24	5321.68	5677.23	4454.81	4454.8	4454.8	4454.8	4454.8	6563.56		715.58	5658.41	3684.47	3981.5	4891.19	4160.92	3682.16	3682.16	3682.16	3682.16	3682.16
715.88	6046.56	4119.29	4286.46	5472.15	4827.33	4118.84	4118.84	4118.84	4118.84	4118.84	6348.69		715.68	6080.94	4033.19	4216.15	5009.8	4931.75	4032.98	4032.98	4032.98	4032.98	4032.98	6091.95		715.78	6668.84	4440.69	4466.57	5417.24	5617.16	4440.67	4440.66	4440.66	4440.66	4440.66	6619.68		715.48	5765.91	3672.84	4025.61	4933.71	4116.1	3669.68	3669.68	3669.68	3669.68	3669.68
715.78	6123.89	4106.25	4305.32	5523.27	4766.49	4105.62	4105.62	4105.62	4105.62	4105.62	6384.47		715.58	6076.28	4019.7	4241.2	5050.01	4872.81	4019.4	4019.4	4019.4	4019.4	4019.4	6125.53		715.68	6674.27	4426.37	4460.65	5517.74	5557.49	4426.34	4426.34	4426.34	4426.34	4426.34	6683.24		715.38	5918.8	3660.89	4077.46	4959.27	4072.23	3656.61	3656.61	3656.61	3656.61	3656.61
715.68	6233.95	4092.79	4328.8	5564.89	4707.28	4091.91	4091.91	4091.91	4091.91	4091.91	6418.02		715.48	6096.03	4006.03	4272.72	5083.05	4814.88	4005.59	4005.59	4005.59	4005.59	4005.59	6159.92		715.58	6672.17	4411.9	4456.97	5621.59	5498.29	4411.85	4411.85	4411.85	4411.85	4411.85	6753.21		715.28	6020.73	3648.69	4137.7	4965.96	4029.27	3642.92	3642.92	3642.92	3642.92	3642.92
715.58	6333.24	4078.82	4357.35	5595.4	4649.6	4077.6	4077.6	4077.6	4077.6	4077.6	6448.37		715.38	6090.09	3992.26	4311.6	5107.58	4758.09	3991.62	3991.62	3991.62	3991.62	3991.62	6194.67		715.48	6699.02	4397.15	4456	5726.66	5439.53	4397.06	4397.06	4397.06	4397.06	4397.06	6828.16		715.18	6013.42	3636.58	4207.18	4953.01	3987.43	3628.84	3628.84	3628.84	3628.84	3628.84
715.48	6417.36	4064.46	4391.68	5613.67	4593.55	4062.78	4062.78	4062.78	4062.78	4062.78	6475.03		715.28	6135.68	3978.45	4358.69	5122.46	4702.51	3977.52	3977.52	3977.52	3977.52	3977.52	6229.55		715.38	6821.58	4381.98	4458.31	5830.48	5381.14	4381.85	4381.85	4381.85	4381.85	4381.85	6906.38		715.08	5940.23	3624.92	4286.63	4920.59	3946.94	3614.61	3614.61	3614.61	3614.61	3614.61
715.38	6405.98	4049.87	4432.49	5618.87	4539.22	4047.55	4047.55	4047.55	4047.55	4047.55	6497.81		715.18	6121.02	3964.55	4414.75	5126.7	4648.12	3963.23	3963.23	3963.23	3963.23	3963.23	6264.45		715.28	6970.8	4366.34	4464.67	5930.36	5323.11	4366.14	4366.14	4366.14	4366.14	4366.14	6986.07		714.98	5838.53	3614.05	4376.58	4869.77	3907.92	3600.4	3600.4	3600.4	3600.4	3600.4
715.28	6402.38	4035.21	4480.52	5610.53	4486.71	4032.03	4032.03	4032.03	4032.03	4032.03	6516.87		715.08	6180.47	3950.47	4480.43	5119.55	4594.8	3948.59	3948.59	3948.59	3948.59	3948.59	6299.49		715.18	7029.99	4350.16	4475.93	6023.38	5265.41	4349.85	4349.85	4349.85	4349.85	4349.85	7065.33		714.88	5840.36	3604.13	4477.15	4802.28	3870.3	3586.15	3586.15	3586.15	3586.15	3586.15
715.18	6401.03	4020.7	4536.48	5588.58	4436.16	4016.38	4016.38	4016.38	4016.38	4016.38	6532.77		714.98	6321.14	3936.2	4556.39	5100.71	4542.53	3933.55	3933.55	3933.55	3933.55	3933.55	6335.17		715.08	7107.73	4333.36	4493.13	6106.51	5207.99	4332.9	4332.9	4332.9	4332.9	4332.9	7142.31		714.78	5988.38	3595.32	4588.17	4720.52	3833.95	3571.77	3571.77	3571.77	3571.77	3571.77
715.08	6377.67	4006.53	4601.01	5553.32	4387.61	4000.7	4000.7	4000.7	4000.7	4000.7	6546.37		714.88	6356.46	3921.87	4643.29	5070.34	4491.33	3918.16	3918.16	3918.16	3918.16	3918.16	6372.37		714.98	7204.41	4316.04	4517.58	6176.95	5150.98	4315.35	4315.35	4315.35	4315.35	4315.35	7215.51		714.68	6057.13	3587.71	4709.05	4627.24	3798.6	3557.06	3557.06	3557.06	3557.06	3557.06
714.98	6370.27	3992.8	4674.55	5505.27	4340.98	3984.95	3984.95	3984.95	3984.95	3984.95	6558.74		714.78	6372.72	3907.57	4741.59	5028.92	4441.23	3902.39	3902.39	3902.39	3902.39	3902.39	6412.14		714.88	7257.15	4298.37	4550.8	6232.12	5094.54	4297.34	4297.34	4297.34	4297.34	4297.34	7283.8		714.58	6175.39	3581.47	4838.86	4525.45	3764.01	3541.8	3541.8	3541.8	3541.8	3541.8
714.88	6389.65	3979.54	4757.39	5445.29	4296.15	3969.06	3969.06	3969.06	3969.06	3969.06	6571.18		714.68	6362.89	3893.48	4851.62	4977.35	4392.28	3886.32	3886.32	3886.32	3886.32	3886.32	6455.75		714.78	7292.26	4280.49	4594.39	6269.76	5038.81	4278.98	4278.98	4278.98	4278.98	4278.98	7346.51		714.48	6257.21	3576.96	4976.44	4418.29	3730.05	3525.91	3525.91	3525.91	3525.91	3525.91
714.78	6450.72	3966.91	4849.73	5374.52	4252.99	3952.98	3952.98	3952.98	3952.98	3952.98	6585.21		714.58	6363.65	3879.97	4973.57	4916.91	4344.66	3870.14	3870.14	3870.14	3870.14	3870.14	6504.67		714.68	7253	4262.57	4650.09	6288.1	4983.92	4260.37	4260.37	4260.37	4260.37	4260.37	7403.56		714.38	6333.08	3574.81	5120.39	4308.93	3696.77	3509.5	3509.5	3509.5	3509.5	3509.5
714.68	6492.49	3954.97	4951.52	5294.3	4211.31	3936.57	3936.57	3936.57	3936.57	3936.57	6602.39		714.48	6345.34	3867.24	5107.14	4848.93	4298.36	3853.85	3853.85	3853.85	3853.85	3853.85	6560.12		714.58	7244.28	4244.74	4719.62	6285.91	4929.92	4241.56	4241.56	4241.56	4241.56	4241.56	7455.51		714.28	6370.23	3575.64	5268.78	4200.04	3664.13	3492.58	3492.58	3492.58	3492.58	3492.58
714.58	6579.38	3943.85	5062.52	5206.09	4170.87	3919.67	3919.67	3919.67	3919.67	3919.67	6624.3		714.38	6379.55	3855.43	5251.48	4774.71	4253.19	3837.28	3837.28	3837.28	3837.28	3837.28	6622.97		714.48	7299.01	4227.1	4804.67	6262.61	4876.84	4222.53	4222.53	4222.53	4222.53	4222.53	7503.62		714.18	6446.41	3580.15	5419.22	4093.88	3632.06	3475.13	3475.13	3475.13	3475.13	3475.13
714.48	6702.39	3933.74	5182.27	5111.46	4131.49	3902.17	3902.17	3902.17	3902.17	3902.17	6652.44		714.28	6530.14	3844.66	5405.31	4695.59	4208.96	3820.24	3820.24	3820.24	3820.24	3820.24	6693.8		714.38	7351.96	4209.75	4906.86	6218.28	4824.61	4203.24	4203.24	4203.24	4203.24	4203.24	7549.78		714.08	6563.12	3589.2	5568.98	3992.23	3600.55	3457.19	3457.19	3457.19	3457.19	3457.19
714.38	6826.75	3925.01	5310.15	5012.1	4093.03	3884.01	3884.01	3884.01	3884.01	3884.01	6688.23		714.18	6686.97	3835.22	5566.94	4612.95	4165.46	3802.58	3802.58	3802.58	3802.58	3802.58	6772.83		714.28	7439.8	4192.75	5027.58	6153.69	4773.13	4183.56	4183.56	4183.56	4183.56	4183.56	7596.47		713.98	6621.35	3603.82	5715.05	3896.47	3569.65	3438.87	3438.87	3438.87	3438.87	3438.87
714.28	6928.47	3917.99	5445.17	4909.53	4055.28	3865.07	3865.07	3865.07	3865.07	3865.07	6732.77		714.08	6810.93	3827.46	5734.15	4528.06	4122.5	3784.12	3784.12	3784.12	3784.12	3784.12	6859.79		714.18	7506.26	4176.29	5168.06	6070.29	4722.33	4163.42	4163.42	4163.42	4163.42	4163.42	7646.7		713.88	6586.34	3625.04	5854.01	3807.38	3539.28	3420.15	3420.15	3420.15	3420.15	3420.15
714.18	7073.51	3913.25	5586.16	4805.32	4018.16	3845.32	3845.32	3845.32	3845.32	3845.32	6786.92		713.98	6944.66	3821.92	5904.32	4442.18	4079.95	3764.77	3764.77	3764.77	3764.77	3764.77	6954.04		714.08	7551.13	4160.7	5329.19	5970.15	4672.19	4142.81	4142.81	4142.81	4142.81	4142.81	7703.8		713.78	6645.86	3654.06	5982.32	3725.4	3509.45	3401.07	3401.07	3401.07	3401.07	3401.07
714.08	7175.29	3911.55	5731.72	4700.97	3981.67	3824.87	3824.87	3824.87	3824.87	3824.87	6851.32		713.88	7052.35	3819.46	6074.54	4356.56	4037.86	3744.62	3744.62	3744.62	3744.62	3744.62	7054.57		713.98	7622.71	4146.36	5511.4	5855.77	4622.67	4121.69	4121.69	4121.69	4121.69	4121.69	7771.11		713.68	6679.05	3692.19	6096.45	3650.63	3480.16	3381.69	3381.69	3381.69	3381.69	3381.69
713.98	7214.06	3913.77	5880.13	4597.8	3945.84	3803.78	3803.78	3803.78	3803.78	3803.78	6926.19		713.78	7127.59	3821.13	6241.5	4272.31	3996.28	3723.75	3723.75	3723.75	3723.75	3723.75	7159.96		713.88	7698.68	4133.75	5714.39	5729.88	4573.7	4100.01	4100.01	4100.01	4100.01	4100.01	7851.69		713.58	6748.52	3740.67	6192.82	3582.76	3451.25	3361.91	3361.91	3361.91	3361.91	3361.91
713.88	7261.96	3920.83	6029.28	4496.88	3910.58	3782.09	3782.09	3782.09	3782.09	3782.09	7011.29		713.68	7199.51	3827.99	6401.41	4190.24	3955.16	3702.16	3702.16	3702.16	3702.16	3702.16	7268.31		713.78	7837.73	4123.43	5937.06	5595.3	4525.15	4077.65	4077.65	4077.65	4077.65	4077.65	7947.99		713.48	6889.62	3800.67	6268	3521.12	3422.43	3341.49	3341.49	3341.49	3341.49	3341.49
713.78	7350.72	3933.84	6176.83	4399.12	3875.91	3759.87	3759.87	3759.87	3759.87	3759.87	7106.1		713.58	7331.83	3841.47	6550.43	4111.1	3914.6	3679.99	3679.99	3679.99	3679.99	3679.99	7377.63		713.68	8005.62	4116.08	6177.3	5454.78	4476.87	4054.45	4054.45	4054.45	4054.45	4054.45	8061.66		713.38	7074.83	3873.55	6319.14	3465.06	3393.55	3320.31	3320.31	3320.31	3320.31	3320.31
713.68	7432.89	3953.85	6319.98	4305.03	3841.63	3736.98	3736.98	3736.98	3736.98	3736.98	7209.56		713.48	7344.76	3863.16	6684.56	4035.44	3874.66	3657.33	3657.33	3657.33	3657.33	3657.33	7485.82		713.58	8170.83	4112.56	6431.94	5310.91	4428.65	4030.26	4030.26	4030.26	4030.26	4030.26	8193.28		713.28	7221.62	3960.73	6344.11	3413.97	3364.57	3298.39	3298.39	3298.39	3298.39	3298.39
713.58	7635.14	3982.04	6455.75	4214.94	3807.52	3713.29	3713.29	3713.29	3713.29	3713.29	7320.39		713.38	7364.95	3894.69	6799.77	3963.48	3835.25	3634.15	3634.15	3634.15	3634.15	3634.15	7590.75		713.48	8388.4	4113.99	6696.76	5166.12	4380.39	4004.97	4004.97	4004.97	4004.97	4004.97	8342.34		713.18	7251.31	4063.59	6341.46	3367.15	3335.4	3275.68	3275.68	3275.68	3275.68	3275.68
713.48	7790.57	4019.77	6581.06	4129.01	3773.43	3688.7	3688.7	3688.7	3688.7	3688.7	7437.17		713.28	7476.31	3937.92	6892.28	3895.32	3796.28	3610.39	3610.39	3610.39	3610.39	3610.39	7690.61		713.38	8550.32	4121.88	6966.51	5022.66	4332.12	3978.64	3978.64	3978.64	3978.64	3978.64	8507.26		713.08	7342.86	4183.43	6310.63	3324.01	3306.08	3252.26	3252.26	3252.26	3252.26	3252.26
713.38	7920.38	4068.7	6693.05	4047.52	3739.39	3663.33	3663.33	3663.33	3663.33	3663.33	7558.69		713.18	7581.24	3994.89	6958.75	3830.93	3757.67	3586.04	3586.04	3586.04	3586.04	3586.04	7784.13		713.28	8634.3	4138.09	7234.95	4882.51	4283.95	3951.4	3951.4	3951.4	3951.4	3951.4	8685.31		712.98	7428.13	4321.43	6251.99	3284.03	3276.69	3228.25	3228.25	3228.25	3228.25	3228.25
713.28	7905.74	4130.59	6788.89	3970.51	3705.43	3637.24	3637.24	3637.24	3637.24	3637.24	7683.7		713.08	7736.97	4067.69	6996.37	3770.04	3719.22	3560.92	3560.92	3560.92	3560.92	3560.92	7870.59		713.18	8680.97	4164.72	7494.9	4747.27	4235.99	3923.38	3923.38	3923.38	3923.38	3923.38	8872.73		712.88	7498.63	4478.37	6166.6	3246.67	3247.21	3203.68	3203.68	3203.68	3203.68	3203.68
713.18	7927.29	4207.29	6865.98	3898.02	3671.6	3610.56	3610.56	3610.56	3610.56	3610.56	7811.22		712.98	7892.18	4158.64	7003.19	3712.43	3680.83	3534.96	3534.96	3534.96	3534.96	3534.96	7950.2		713.08	8721.68	4204.13	7738.44	4618.15	4188.33	3894.71	3894.71	3894.71	3894.71	3894.71	9064.91		712.78	7619.54	4654.55	6056.25	3211.34	3217.57	3178.49	3178.49	3178.49	3178.49	3178.49
713.08	8022.47	4300.68	6922.03	3829.94	3637.95	3583.38	3583.38	3583.38	3583.38	3583.38	7940.45		712.88	7958.88	4270.19	6978.21	3657.84	3642.44	3508.18	3508.18	3508.18	3508.18	3508.18	8024.14		712.98	8842.86	4258.7	7957.12	4495.8	4140.84	3865.28	3865.28	3865.28	3865.28	3865.28	9256.62		712.68	7686.93	4849.87	5923.47	3177.64	3187.78	3152.75	3152.75	3152.75	3152.75	3152.75
712.98	8091.96	4412.51	6955.05	3766.04	3604.42	3555.72	3555.72	3555.72	3555.72	3555.72	8070.86		712.78	8065.72	4404.69	6921.29	3605.94	3603.94	3480.49	3480.49	3480.49	3480.49	3480.49	8094.37		712.88	9082.52	4330.99	8142.54	4380.51	4093.36	3834.96	3834.96	3834.96	3834.96	3834.96	9442.53		712.58	7728.51	5063.59	5771.3	3145.19	3157.85	3126.49	3126.49	3126.49	3126.49	3126.49
712.88	8220.02	4544.23	6963.37	3705.81	3570.77	3527.37	3527.37	3527.37	3527.37	3527.37	8202.07		712.68	8236.22	4564.38	6833.27	3556.36	3565.22	3451.84	3451.84	3451.84	3451.84	3451.84	8163.72		712.78	9288.87	4423.64	8286.84	4272.24	4045.66	3803.54	3803.54	3803.54	3803.54	3803.54	9617.77		712.48	7774.9	5294.21	5603.1	3113.65	3127.76	3099.72	3099.72	3099.72	3099.72	3099.72
712.78	8359.61	4697.29	6946.04	3648.9	3536.94	3498.31	3498.31	3498.31	3498.31	3498.31	8334.22		712.58	8435.26	4751.35	6715.96	3508.81	3526.27	3422.24	3422.24	3422.24	3422.24	3422.24	8235.67		712.68	9499.05	4539.4	8383.28	4170.78	3997.56	3770.88	3770.88	3770.88	3770.88	3770.88	9778.39		712.38	7842.42	5539.39	5422.4	3082.68	3097.43	3072.39	3072.39	3072.39	3072.39	3072.39
712.68	8408.63	4872.85	6902.75	3594.93	3502.85	3468.53	3468.53	3468.53	3468.53	3468.53	8467.8		712.48	8572.53	4967.19	6571.92	3462.96	3487.04	3391.68	3391.68	3391.68	3391.68	3391.68	8314.07		712.58	9672.45	4681.11	8426.84	4075.87	3949.04	3736.97	3736.97	3736.97	3736.97	3736.97	9921.94		712.28	7993.43	5795.83	5232.72	3051.97	3066.77	3044.44	3044.44	3044.44	3044.44	3044.44
712.58	8514.47	5071.56	6833.7	3543.43	3468.33	3437.87	3437.87	3437.87	3437.87	3437.87	8603.41		712.38	8645.97	5213.04	6404.47	3418.61	3447.57	3360.26	3360.26	3360.26	3360.26	3360.26	8402.92		712.48	9781.08	4851.5	8414.59	3987.28	3900.22	3701.99	3701.98	3701.98	3701.98	3701.98	10047.6		712.18	8133.6	6059.34	5037.45	3021.22	3035.64	3015.75	3015.75	3015.75	3015.75	3015.75
712.48	8698.85	5293.56	6739.72	3493.92	3433.21	3406.22	3406.22	3406.22	3406.22	3406.22	8741.75		712.28	8666.58	5489.3	6217.51	3375.66	3408.03	3328.17	3328.17	3328.17	3328.17	3328.17	8506		712.38	9880.46	5052.89	8345.8	3904.71	3851.26	3666.1	3666.1	3666.1	3666.1	3666.1	10156.3		712.08	8259.73	6324.88	4839.82	2990.24	3003.98	2986.3	2986.3	2986.3	2986.3	2986.3
712.38	8934.56	5538.33	6622.22	3445.95	3397.34	3373.46	3373.46	3373.46	3373.46	3373.46	8883.46		712.18	8672.15	5795.23	6015.1	3333.93	3368.47	3295.49	3295.49	3295.49	3295.49	3295.49	8626.25		712.28	9917.68	5286.87	8221.96	3827.76	3802.29	3629.48	3629.48	3629.48	3629.48	3629.48	10250.4		711.98	8330.89	6586.64	4642.79	2958.9	2971.79	2956.08	2956.08	2956.08	2956.08	2956.08
712.28	9158.26	5804.6	6483.11	3399.1	3360.58	3339.49	3339.49	3339.49	3339.49	3339.49	9028.93		712.08	8793.65	6128.61	5801.16	3293.01	3328.69	3262.07	3262.07	3262.07	3262.07	3262.07	8765.25		712.18	9989.37	5553.84	8046.48	3755.81	3753.24	3592.08	3592.08	3592.08	3592.08	3592.08	10333.1		711.88	8394.46	6838.24	4449.02	2927.22	2939.16	2925.23	2925.23	2925.23	2925.23	2925.23
712.18	9296.83	6090.19	6324.76	3353.02	3322.86	3304.24	3304.24	3304.24	3304.24	3304.24	9178.1		711.98	9063.64	6485.75	5579.5	3252.46	3288.45	3227.7	3227.7	3227.7	3227.7	3227.7	8923.05		712.08	10197.8	5852.86	7824.6	3688.14	3703.96	3553.79	3553.79	3553.79	3553.79	3553.79	10408.2		711.78	8433.86	7072.93	4260.85	2895.31	2906.26	2893.91	2893.91	2893.91	2893.91	2893.91
712.08	9446.34	6392.12	6150.03	3307.57	3284.25	3267.86	3267.86	3267.86	3267.86	3267.86	9330.42		711.88	9313.69	6861.41	5353.72	3211.89	3247.53	3192.19	3192.19	3192.19	3192.19	3192.19	9097.97		711.98	10400.3	6181.38	7563.01	3624.05	3654.31	3514.48	3514.48	3514.48	3514.48	3514.48	10479.3		711.68	8409.57	7283.73	4080.15	2863.3	2873.26	2862.33	2862.33	2862.33	2862.33	2862.33
711.98	9515.18	6706.36	5961.99	3262.66	3244.91	3230.49	3230.49	3230.49	3230.49	3230.49	9484.46		711.78	9488.13	7248.77	5127.2	3171.04	3205.82	3155.46	3155.46	3155.46	3155.46	3155.46	9286.47		711.88	10599.9	6535.03	7269.43	3562.87	3604.16	3474.05	3474.05	3474.05	3474.05	3474.05	10549.3		711.58	8368.32	7463.76	3908.31	2831.24	2840.22	2830.56	2830.56	2830.56	2830.56	2830.56
711.88	9613.06	7027.61	5763.65	3218.1	3204.83	3192.16	3192.16	3192.16	3192.16	3192.16	9637.7		711.68	9559.16	7639.59	4903.09	3129.85	3163.37	3117.59	3117.59	3117.59	3117.59	3117.59	9483.14		711.78	10724.2	6907.49	6952.15	3504.05	3553.45	3432.49	3432.49	3432.49	3432.49	3432.49	10619.7		711.48	8360.95	7606.63	3746.31	2799.19	2807.25	2798.73	2798.73	2798.73	2798.73	2798.73
711.78	9808.93	7349.44	5557.92	3173.63	3163.94	3152.83	3152.83	3152.83	3152.83	3152.83	9786.45		711.58	9603.02	8024.18	4684.1	3088.34	3120.32	3078.74	3078.74	3078.74	3078.74	3078.74	9680.73		711.68	10807	7290.57	6619.75	3447.35	3502.42	3390.05	3390.05	3390.05	3390.05	3390.05	10689.9		711.38	8317.4	7706.93	3594.88	2767.34	2774.53	2767.02	2767.02	2767.02	2767.02	2767.02
711.68	9990.2	7664.54	5347.68	3129.12	3122.26	3112.52	3112.52	3112.52	3112.52	3112.52	9926.04		711.48	9735.86	8391.54	4472.37	3046.41	3076.67	3038.94	3038.94	3038.94	3038.94	3038.94	9870.17		711.58	10787.1	7674.11	6280.5	3392.69	3451.39	3347.08	3347.08	3347.08	3347.08	3347.08	10757.5		711.28	8193.49	7760.3	3454.25	2735.68	2742.08	2735.47	2735.47	2735.47	2735.47	2735.47
711.58	10103.7	7964.86	5135.6	3084.46	3079.78	3071.27	3071.27	3071.27	3071.27	3071.27	10050.9		711.38	9953.7	8729.83	4269.5	3003.97	3032.38	2998.19	2998.19	2998.19	2998.19	2998.19	10041.1		711.48	10686.3	8046.12	5941.87	3339.98	3400.65	3303.89	3303.89	3303.89	3303.89	3303.89	10817		711.18	8137.38	7763.88	3324.41	2704.26	2709.93	2704.12	2704.12	2704.12	2704.12	2704.12
711.48	10145.2	8241.96	4924.25	3039.65	3036.66	3029.22	3029.22	3029.22	3029.22	3029.22	10154.8		711.28	10133.2	9027	4076.6	2960.92	2987.43	2956.47	2956.47	2956.47	2956.47	2956.47	10182.5		711.38	10610.6	8393.14	5610.19	3289	3350.3	3260.61	3260.61	3260.61	3260.61	3260.61	10860.8		711.08	8058.69	7716.59	3205.22	2673.2	2678.21	2673.11	2673.11	2673.11	2673.11	2673.11
711.38	10111.4	8487.36	4715.92	2994.8	2993.09	2986.6	2986.6	2986.6	2986.6	2986.6	10231.4		711.18	10213.5	9271.5	3894.43	2917.21	2941.81	2913.81	2913.81	2913.81	2913.81	2913.81	10283.5		711.28	10619.3	8701.07	5290.67	3239.58	3300.44	3217.38	3217.38	3217.38	3217.38	3217.38	10879.6		710.98	7932.12	7619.11	3096.34	2642.59	2647	2642.53	2642.53	2642.53	2642.53	2642.53
711.28	10124.5	8692.86	4512.62	2950.02	2949.26	2943.61	2943.61	2943.61	2943.61	2943.61	10273.9		711.08	10221.6	9453.17	3723.62	2873.07	2895.79	2870.48	2870.48	2870.48	2870.48	2870.48	10334.2		711.18	10588.7	8955.95	4987.2	3191.42	3251.03	3174.16	3174.16	3174.16	3174.16	3174.16	10863.1		710.88	7803.55	7473.85	2997.31	2612.54	2616.41	2612.5	2612.5	2612.5	2612.5	2612.5
711.18	10123	8850.83	4315.88	2905.3	2905.22	2900.31	2900.31	2900.31	2900.31	2900.31	10276.3		710.98	10126.6	9563.84	3564.55	2828.82	2849.7	2826.86	2826.86	2826.86	2826.86	2826.86	10326.3		711.08	10592.4	9144.96	4702.44	3144.16	3201.91	3130.82	3130.82	3130.82	3130.82	3130.82	10801		710.78	7579.35	7284.91	2907.73	2583.28	2586.68	2583.26	2583.26	2583.26	2583.26	2583.26
711.08	10185.4	8954.76	4126.8	2860.55	2860.94	2856.68	2856.68	2856.68	2856.68	2856.68	10233		710.88	10026.6	9597.73	3417.27	2784.69	2803.82	2783.21	2783.21	2783.21	2783.21	2783.21	10253.9		710.98	10616.7	9257.78	4438.25	3097.69	3153.14	3087.44	3087.44	3087.44	3087.44	3087.44	10684.5		710.68	7312.11	7057.76	2827.13	2555.08	2558.06	2555.07	2555.07	2555.07	2555.07	2555.07
710.98	10244	8999.77	3946.28	2815.76	2816.47	2812.77	2812.77	2812.77	2812.77	2812.77	10140		710.78	9968.06	9552.01	3281.59	2740.91	2758.37	2739.81	2739.81	2739.81	2739.81	2739.81	10113.5		710.88	10460.8	9287.44	4195.74	3052.12	3104.96	3044.29	3044.29	3044.29	3044.29	3044.29	10507.4		710.58	7004.12	6798.78	2754.95	2528.1	2530.7	2528.09	2528.09	2528.09	2528.09	2528.09
710.88	10167.5	8983.08	3775.14	2771.13	2772.04	2768.83	2768.83	2768.83	2768.83	2768.83	9994.89		710.68	9835.24	9426.97	3157.12	2697.67	2713.55	2696.85	2696.85	2696.85	2696.85	2696.85	9904.77		710.78	10237.8	9230.67	3975.2	3007.52	3057.55	3001.58	3001.58	3001.58	3001.58	3001.58	10266.2		710.48	6746.56	6514.92	2690.58	2502.43	2504.7	2502.42	2502.42	2502.42	2502.42	2502.42
710.78	9963.66	8904.02	3613.93	2726.89	2727.91	2725.14	2725.14	2725.14	2725.14	2725.14	9797.33		710.58	9661.51	9226.08	3043.33	2655.14	2669.55	2654.53	2654.53	2654.53	2654.53	2654.53	9630.52		710.68	10036.9	9088.41	3776.35	2964.03	3011.16	2959.55	2959.55	2959.55	2959.55	2959.55	9961.31		710.38	6519.41	6213.45	2633.43	2478.23	2480.21	2478.23	2478.23	2478.23	2478.23	2478.23
710.68	9739.17	8764.09	3463.02	2683.29	2684.36	2681.96	2681.96	2681.96	2681.96	2681.96	9548.87		710.48	9406.29	8955.76	2939.64	2613.49	2626.53	2613.04	2613.04	2613.04	2613.04	2613.04	9296.3		710.58	9818.09	8865.74	3598.53	2921.92	2966.11	2918.56	2918.56	2918.56	2918.56	2918.56	9596.63		710.28	6176.77	5901.56	2582.96	2455.61	2457.33	2455.61	2455.61	2455.61	2455.61	2455.61
710.58	9561.71	8566.88	3322.62	2640.63	2641.68	2639.62	2639.62	2639.62	2639.62	2639.62	9252.95		710.38	9144.15	8624.93	2845.49	2572.98	2584.76	2572.65	2572.65	2572.65	2572.65	2572.65	8910.2		710.48	9537.59	8571.33	3440.74	2881.45	2922.72	2878.94	2878.94	2878.94	2878.94	2878.94	9179.43		710.18	5808.72	5586.01	2538.6	2434.67	2436.16	2434.67	2434.67	2434.67	2434.67	2434.67
710.48	9364.13	8317.7	3192.62	2599.02	2600.03	2598.26	2598.26	2598.26	2598.26	2598.26	8914.6		710.28	8870.75	8244.23	2760.16	2533.72	2544.33	2533.48	2533.48	2533.48	2533.48	2533.48	8482		710.38	9099.41	8216.82	3301.81	2842.94	2881.35	2841.08	2841.08	2841.08	2841.08	2841.08	8719.69		710.08	5428.71	5272.99	2499.87	2415.5	2416.79	2415.5	2415.5	2415.5	2415.5	2415.5
710.38	9162.96	8023.28	3072.7	2558.49	2559.45	2557.92	2557.92	2557.92	2557.92	2557.92	8540.15		710.18	8635.59	7825.32	2682.87	2495.74	2505.28	2495.56	2495.56	2495.56	2495.56	2495.56	8022.52		710.28	8543.62	7815.93	3180.6	2806.88	2842.53	2805.51	2805.51	2805.51	2805.51	2805.51	8229.42		709.98	5088.55	4967.93	2466.35	2398.21	2399.33	2398.21	2398.21	2398.21	2398.21	2398.21
710.28	8922.11	7691.61	2962.56	2519.24	2520.13	2518.81	2518.81	2518.81	2518.81	2518.81	8137.1		710.08	8436.26	7380.3	2612.91	2459.08	2467.65	2458.95	2458.95	2458.95	2458.95	2458.95	7543.08		710.18	7890.56	7383.25	3075.85	2773.69	2806.69	2772.68	2772.68	2772.68	2772.68	2772.68	7721.44		709.88	4770.41	4675.23	2437.52	2382.77	2383.73	2382.77	2382.77	2382.77	2382.77	2382.77
710.18	8538.5	7331.57	2862.09	2481.65	2482.46	2481.33	2481.33	2481.33	2481.33	2481.33	7713.77		709.98	8141.27	6921.16	2549.72	2423.94	2431.62	2423.85	2423.85	2423.85	2423.85	2423.85	7054.89		710.08	7289.17	6933.07	2986.08	2743.51	2774	2742.78	2742.78	2742.78	2742.78	2742.78	7208.33		709.78	4466.69	4398.33	2412.85	2369.1	2369.93	2369.1	2369.1	2369.1	2369.1	2369.1
710.08	8024.57	6952.25	2771.07	2446.09	2446.82	2445.85	2445.85	2445.85	2445.85	2445.85	7278.66		709.88	7721.05	6459.23	2492.95	2390.65	2397.53	2390.59	2390.59	2390.59	2390.59	2390.59	6568.59		709.98	6853.3	6478.68	2909.73	2716.38	2744.48	2715.84	2715.84	2715.84	2715.84	2715.84	6701.73		709.68	4175.51	4139.78	2391.9	2357.11	2357.83	2357.11	2357.11	2357.11	2357.11	2357.11
709.98	7513.52	6562.52	2689.26	2412.9	2413.55	2412.73	2412.73	2412.73	2412.73	2412.73	6840.05		709.78	7157.72	6004.74	2442.48	2359.71	2365.86	2359.67	2359.67	2359.67	2359.67	2359.67	6093.78		709.88	6399.39	6031.74	2845.2	2692.16	2718.02	2691.78	2691.78	2691.78	2691.78	2691.78	6211.8		709.58	3883.3	3901.31	2374.25	2346.73	2347.35	2346.73	2346.73	2346.73	2346.73	2346.73
709.88	7024.05	6170.7	2616.35	2382.39	2382.97	2382.27	2382.27	2382.27	2382.27	2382.27	6405.61		709.68	6522.51	5566.43	2398.21	2331.59	2337.08	2331.56	2331.56	2331.56	2331.56	2331.56	5638.63		709.78	5938.04	5602	2791.02	2670.72	2694.49	2670.45	2670.45	2670.45	2670.45	2670.45	5746.88		709.48	3605.61	3683.8	2359.5	2337.84	2338.37	2337.84	2337.84	2337.84	2337.84	2337.84
709.78	6539.83	5784.14	2551.86	2354.67	2355.18	2354.58	2354.58	2354.58	2354.58	2354.58	5982.11		709.58	5919.1	5151.23	2359.93	2306.59	2311.48	2306.57	2306.57	2306.57	2306.57	2306.57	5209.52		709.68	5410.46	5197.08	2745.84	2651.94	2673.74	2651.74	2651.74	2651.74	2651.74	2651.74	5313.37		709.38	3414.2	3487.45	2347.2	2330.24	2330.7	2330.24	2330.24	2330.24	2330.24	2330.24
709.68	6058.58	5409.03	2495.15	2329.69	2330.13	2329.62	2329.62	2329.62	2329.62	2329.62	5575.14		709.48	5385.88	4764.15	2327.24	2284.76	2289.11	2284.75	2284.75	2284.75	2284.75	2284.75	4811.03		709.58	4918.57	4822.62	2708.59	2635.79	2655.78	2635.66	2635.66	2635.66	2635.66	2635.66	4915.81		709.28	3284.79	3311.83	2336.9	2323.69	2324.08	2323.69	2323.69	2323.69	2323.69	2323.69
709.58	5605.67	5050.57	2445.71	2307.47	2307.86	2307.42	2307.42	2307.42	2307.42	2307.42	5189.34		709.38	4931.88	4408.48	2299.65	2265.98	2269.85	2265.97	2265.97	2265.97	2265.97	2265.97	4446.04		709.48	4500.01	4482.08	2678.15	2622.1	2640.39	2622	2622	2622	2622	2622	4556.71		709.18	3209.15	3156.16	2328.26	2318.02	2318.36	2318.02	2318.02	2318.02	2318.02	2318.02
709.48	5079.71	4712.91	2403.11	2288.11	2288.45	2288.08	2288.08	2288.08	2288.08	2288.08	4828.34		709.28	4484.49	4085.97	2276.57	2250.04	2253.47	2250.03	2250.03	2250.03	2250.03	2250.03	4115.96		709.38	4217.68	4177.12	2653.49	2610.63	2627.36	2610.56	2610.56	2610.56	2610.56	2610.56	4236.91		709.08	3080.85	3019.26	2320.9	2313.01	2313.29	2313.01	2313.01	2313.01	2313.01	2313.01
709.38	4516.06	4399.07	2366.89	2271.64	2271.93	2271.61	2271.61	2271.61	2271.61	2271.61	4494.68		709.18	4045.69	3797.12	2257.47	2236.66	2239.71	2236.66	2236.66	2236.66	2236.66	2236.66	3821		709.28	3956.74	3907.84	2633.65	2601.1	2616.37	2601.05	2601.05	2601.05	2601.05	2601.05	3955.81		708.98	2997.56	2899.84	2314.61	2308.56	2308.8	2308.56	2308.56	2308.56	2308.56	2308.56
709.28	4023.8	4110.91	2336.5	2257.94	2258.19	2257.93	2257.93	2257.93	2257.93	2257.93	4189.76		709.08	3672.47	3541.43	2241.86	2225.62	2228.32	2225.62	2225.62	2225.62	2225.62	2225.62	3560.38		709.18	3687.94	3673.18	2617.8	2593.24	2607.18	2593.2	2593.2	2593.2	2593.2	2593.2	3711.78		708.88	2894.71	2796.54	2309.26	2304.64	2304.85	2304.64	2304.64	2304.64	2304.64	2304.64
709.18	3641.57	3849.32	2311.36	2246.85	2247.06	2246.83	2246.83	2246.83	2246.83	2246.83	3914.08		708.98	3353.36	3317.56	2229.24	2216.64	2219.03	2216.63	2216.63	2216.63	2216.63	2216.63	3332.57		709.08	3428.87	3471.27	2605.24	2586.84	2599.55	2586.82	2586.82	2586.82	2586.82	2586.82	3502.45		708.78	2790.86	2707.94	2304.79	2301.28	2301.46	2301.28	2301.28	2301.28	2301.28	2301.28
709.08	3355.48	3614.26	2290.76	2238	2238.18	2237.99	2237.99	2237.99	2237.99	2237.99	3667.22		708.88	3144.03	3123.54	2219.13	2209.39	2211.51	2209.39	2209.39	2209.39	2209.39	2209.39	3135.39		708.98	3196.49	3299.65	2595.47	2581.77	2593.35	2581.76	2581.76	2581.76	2581.76	2581.76	3324.97		708.68	2700.78	2632.5	2301.03	2298.38	2298.53	2298.38	2298.38	2298.38	2298.38	2298.38
708.98	3129.67	3404.94	2273.92	2230.96	2231.11	2230.95	2230.95	2230.95	2230.95	2230.95	3448.08		708.78	2971.56	2956.91	2210.99	2203.5	2205.37	2203.5	2203.5	2203.5	2203.5	2203.5	2966.26		708.88	3040.68	3155.42	2587.92	2577.8	2588.34	2577.79	2577.79	2577.79	2577.79	2577.79	3176.11		708.58	2663.62	2568.75	2297.9	2295.91	2296.04	2295.91	2295.91	2295.91	2295.91	2295.91
708.88	2957.73	3220.07	2260.09	2225.26	2225.38	2225.25	2225.25	2225.25	2225.25	2225.25	3255.05		708.68	2867.33	2815.08	2204.42	2198.71	2200.35	2198.71	2198.71	2198.71	2198.71	2198.71	2822.45		708.78	2986.78	3035.47	2582.13	2574.7	2584.28	2574.69	2574.69	2574.69	2574.69	2574.69	3052.51		708.48	2599.39	2515.3	2295.33	2293.84	2293.95	2293.84	2293.84	2293.84	2293.84	2293.84
708.78	2858.27	3058.1	2248.72	2220.59	2220.7	2220.59	2220.59	2220.59	2220.59	2220.59	3086.35		708.58	2725.17	2695.4	2199.12	2194.77	2196.22	2194.77	2194.77	2194.77	2194.77	2194.77	2701.21		708.68	2916.45	2936.73	2577.69	2572.27	2580.98	2572.26	2572.26	2572.26	2572.26	2572.26	2950.88		708.38	2531.58	2470.77	2293.2	2292.1	2292.19	2292.1	2292.1	2292.1	2292.1	2292.1
708.68	2743.95	2917.35	2239.39	2216.77	2216.86	2216.77	2216.77	2216.77	2216.77	2216.77	2940.06		708.48	2603.64	2595.31	2194.87	2191.58	2192.86	2191.58	2191.58	2191.58	2191.58	2191.58	2599.88		708.58	2832.11	2856.19	2574.24	2570.31	2578.22	2570.31	2570.31	2570.31	2570.31	2570.31	2868.03		708.28	2493.51	2433.89	2291.4	2290.58	2290.66	2290.58	2290.58	2290.58	2290.58	2290.58
708.58	2619.69	2796	2231.76	2213.65	2213.73	2213.65	2213.65	2213.65	2213.65	2213.65	2814.19		708.38	2492.66	2512.28	2191.46	2188.99	2190.11	2188.99	2188.99	2188.99	2188.99	2188.99	2515.88		708.48	2772.47	2791.06	2571.5	2568.68	2575.85	2568.67	2568.67	2568.67	2568.67	2568.67	2801.07		708.18	2488.54	2403.5	2289.85	2289.25	2289.31	2289.25	2289.25	2289.25	2289.25	2289.25
708.48	2523.3	2692.16	2225.53	2211.09	2211.15	2211.09	2211.09	2211.09	2211.09	2211.09	2706.66		708.28	2452.77	2443.98	2188.76	2186.91	2187.9	2186.91	2186.91	2186.91	2186.91	2186.91	2446.82		708.38	2756.76	2738.9	2569.34	2567.32	2573.83	2567.32	2567.32	2567.32	2567.32	2567.32	2747.43		708.08	2499.3	2378.55	2288.44	2288	2288.05	2288	2288	2288	2288	2288
708.38	2473.16	2603.98	2220.48	2209.01	2209.07	2209.01	2209.01	2209.01	2209.01	2209.01	2615.5		708.18	2421.06	2388.19	2186.58	2185.19	2186.06	2185.19	2185.19	2185.19	2185.19	2185.19	2390.44		708.28	2733.01	2697.5	2567.64	2566.2	2572.1	2566.2	2566.2	2566.2	2566.2	2566.2	2704.83		707.98	2517.42	2358.07	2287.03	2286.71	2286.76	2286.71	2286.71	2286.71	2286.71	2286.71
708.28	2435.96	2529.61	2216.36	2207.3	2207.34	2207.3	2207.3	2207.3	2207.3	2207.3	2538.73		708.08	2408.71	2342.93	2184.76	2183.73	2184.49	2183.73	2183.73	2183.73	2183.73	2183.73	2344.72		708.18	2709.46	2664.86	2566.2	2565.19	2570.53	2565.19	2565.19	2565.19	2565.19	2565.19	2671.2		707.88	2559.07	2341.26	2285.6	2285.36	2285.4	2285.36	2285.36	2285.36	2285.36	2285.36
708.18	2430.44	2467.21	2212.9	2205.76	2205.8	2205.76	2205.76	2205.76	2205.76	2205.76	2474.39		707.98	2382.1	2306.42	2183.18	2182.42	2183.09	2182.42	2182.42	2182.42	2182.42	2182.42	2307.84		708.08	2733.68	2639.28	2564.95	2564.24	2569.06	2564.24	2564.24	2564.24	2564.24	2564.24	2644.82		707.78	2541.99	2327.59	2284.22	2284.05	2284.09	2284.05	2284.05	2284.05	2284.05	2284.05
708.08	2458.38	2415.14	2209.92	2204.33	2204.36	2204.33	2204.33	2204.33	2204.33	2204.33	2420.77		707.88	2357.04	2277.17	2181.8	2181.24	2181.83	2181.24	2181.24	2181.24	2181.24	2181.24	2278.31		707.98	2716.99	2619.4	2563.84	2563.34	2567.71	2563.34	2563.34	2563.34	2563.34	2563.34	2624.25		707.68	2451.23	2316.58	2283	2282.88	2282.91	2282.88	2282.88	2282.88	2282.88	2282.88
707.98	2435	2371.99	2207.39	2203.01	2203.04	2203.01	2203.01	2203.01	2203.01	2203.01	2376.39		707.78	2337.14	2253.88	2180.58	2180.18	2180.69	2180.18	2180.18	2180.18	2180.18	2180.18	2254.79		707.88	2702.08	2604.05	2562.85	2562.51	2566.45	2562.51	2562.51	2562.51	2562.51	2562.51	2608.33		707.58	2372.91	2307.85	2281.99	2281.9	2281.92	2281.9	2281.9	2281.9	2281.9	2281.9
707.88	2363.17	2336.47	2205.22	2201.82	2201.84	2201.82	2201.82	2201.82	2201.82	2201.82	2339.89		707.68	2322.51	2235.46	2179.5	2179.21	2179.66	2179.21	2179.21	2179.21	2179.21	2179.21	2236.2		707.78	2674.27	2592.32	2562.02	2561.79	2565.34	2561.79	2561.79	2561.79	2561.79	2561.79	2596.11		707.48	2339.03	2301.02	2281.23	2281.16	2281.18	2281.16	2281.16	2281.16	2281.16	2281.16
707.78	2329.26	2307.41	2203.38	2200.74	2200.76	2200.74	2200.74	2200.74	2200.74	2200.74	2310.06		707.58	2317.7	2220.97	2178.54	2178.33	2178.72	2178.33	2178.33	2178.33	2178.33	2178.33	2221.57		707.68	2614.73	2583.52	2561.41	2561.25	2564.46	2561.25	2561.25	2561.25	2561.25	2561.25	2586.88		707.38	2338.59	2295.7	2280.63	2280.59	2280.61	2280.59	2280.59	2280.59	2280.59	2280.59
707.68	2327.77	2283.81	2201.83	2199.8	2199.82	2199.8	2199.8	2199.8	2199.8	2199.8	2285.86		707.48	2305.1	2209.65	2177.7	2177.55	2177.89	2177.55	2177.55	2177.55	2177.55	2177.55	2210.14		707.58	2562.36	2576.98	2560.99	2560.88	2563.77	2560.88	2560.88	2560.88	2560.88	2560.88	2579.98		707.28	2396.87	2291.4	2280	2279.97	2279.99	2279.97	2279.97	2279.97	2279.97	2279.97
707.58	2338.33	2264.77	2200.54	2198.99	2199	2198.99	2198.99	2198.99	2198.99	2198.99	2266.34		707.38	2267.73	2200.94	2177.04	2176.93	2177.22	2176.93	2176.93	2176.93	2176.93	2176.93	2201.34		707.48	2576.85	2572.15	2560.67	2560.6	2563.2	2560.6	2560.6	2560.6	2560.6	2560.6	2574.83		707.18	2486.88	2287.75	2279.17	2279.15	2279.16	2279.15	2279.15	2279.15	2279.15	2279.15
707.48	2326.45	2249.38	2199.36	2198.17	2198.18	2198.17	2198.17	2198.17	2198.17	2198.17	2250.58		707.28	2201.22	2194.33	2176.57	2176.5	2176.75	2176.5	2176.5	2176.5	2176.5	2176.5	2194.67		707.38	2621.1	2568.61	2560.43	2560.38	2562.72	2560.38	2560.38	2560.38	2560.38	2560.38	2571		707.08	2547.92	2284.58	2278.17	2278.15	2278.16	2278.15	2278.15	2278.15	2278.15	2278.15
707.38	2361.44	2236.94	2198.21	2197.3	2197.31	2197.3	2197.3	2197.3	2197.3	2197.3	2237.85		707.18	2157.5	2189.42	2176.32	2176.26	2176.48	2176.26	2176.26	2176.26	2176.26	2176.26	2189.7		707.28	2618.37	2566.03	2560.25	2560.22	2562.33	2560.22	2560.22	2560.22	2560.22	2560.22	2568.17		706.98	2495.5	2281.83	2277.06	2277.05	2277.06	2277.05	2277.05	2277.05	2277.05	2277.05
707.28	2366.13	2226.93	2197.12	2196.43	2196.44	2196.43	2196.43	2196.43	2196.43	2196.43	2227.62		707.08	2150.24	2185.82	2176.21	2176.18	2176.37	2176.18	2176.18	2176.18	2176.18	2176.18	2186.05		707.18	2558.17	2564.17	2560.12	2560.1	2561.99	2560.1	2560.1	2560.1	2560.1	2560.1	2566.08		706.88	2429.56	2279.46	2275.94	2275.93	2275.94	2275.93	2275.93	2275.93	2275.93	2275.93
707.18	2329.11	2218.96	2196.14	2195.62	2195.63	2195.62	2195.62	2195.62	2195.62	2195.62	2219.48		706.98	2176.62	2183.13	2176.13	2176.11	2176.28	2176.11	2176.11	2176.11	2176.11	2176.11	2183.32		707.08	2535.48	2562.84	2560.03	2560.01	2561.72	2560.01	2560.01	2560.01	2560.01	2560.01	2564.56		706.78	2403.11	2277.53	2274.94	2274.93	2274.94	2274.93	2274.93	2274.93	2274.93	2274.93
707.08	2280.8	2212.68	2195.32	2194.93	2194.93	2194.93	2194.93	2194.93	2194.93	2194.93	2213.07		706.88	2195.3	2180.9	2175.84	2175.82	2175.96	2175.82	2175.82	2175.82	2175.82	2175.82	2181.06		706.98	2538.67	2556.8	2554.86	2554.85	2556.38	2554.85	2554.85	2554.85	2554.85	2554.85	2558.34		706.68	2376.75	2276.03	2274.13	2274.13	2274.13	2274.13	2274.13	2274.13	2274.13	2274.13
706.98	2226.69	2207.89	2194.75	2194.46	2194.46	2194.46	2194.46	2194.46	2194.46	2194.46	2208.18		706.78	2224.57	2178.64	2175.01	2174.99	2175.12	2174.99	2174.99	2174.99	2174.99	2174.99	2178.78		706.88	2549.39	2555.04	2553.71	2553.71	2555.07	2553.71	2553.71	2553.71	2553.71	2553.71	2556.41		706.58	2369.03	2274.83	2273.45	2273.45	2273.45	2273.45	2273.45	2273.45	2273.45	2273.45
706.88	2164.53	2204.34	2194.46	2194.24	2194.25	2194.24	2194.24	2194.24	2194.24	2194.24	2204.56		706.68	2215.03	2175.97	2173.38	2173.37	2173.48	2173.37	2173.37	2173.37	2173.37	2173.37	2176.09		706.78	2592.55	2542.94	2542.03	2542.03	2543.26	2542.03	2542.03	2542.03	2542.03	2542.03	2544.17		706.48	2383.05	2273.84	2272.84	2272.84	2272.85	2272.84	2272.84	2272.84	2272.84	2272.84
706.78	2154.27	2201.74	2194.35	2194.19	2194.2	2194.19	2194.19	2194.19	2194.19	2194.19	2201.91		706.58	2234.6	2172.82	2170.98	2170.97	2171.07	2170.97	2170.97	2170.97	2170.97	2170.97	2172.92		706.68	2598.55	2524.07	2523.47	2523.46	2524.56	2523.46	2523.46	2523.46	2523.46	2523.46	2525.17		706.38	2362.29	2273.07	2272.35	2272.35	2272.36	2272.35	2272.35	2272.35	2272.35	2272.35
706.68	2188.69	2199.45	2193.96	2193.84	2193.84	2193.84	2193.84	2193.84	2193.84	2193.84	2199.57		706.48	2255.59	2169.12	2167.82	2167.82	2167.9	2167.82	2167.82	2167.82	2167.82	2167.82	2169.2		706.58	2509.1	2505.05	2504.65	2504.65	2505.63	2504.65	2504.65	2504.65	2504.65	2504.65	2506.04		706.28	2297.53	2272.5	2271.99	2271.99	2271.99	2271.99	2271.99	2271.99	2271.99	2271.99
706.58	2236.78	2196.24	2192.18	2192.09	2192.09	2192.09	2192.09	2192.09	2192.09	2192.09	2196.33		706.38	2268.14	2165.08	2164.18	2164.17	2164.24	2164.17	2164.17	2164.17	2164.17	2164.17	2165.15		706.48	2448.43	2487.9	2487.63	2487.63	2488.51	2487.63	2487.63	2487.63	2487.63	2487.63	2488.78		706.18	2263.96	2272.09	2271.73	2271.73	2271.73	2271.73	2271.73	2271.73	2271.73	2271.73
706.48	2234.23	2188.7	2185.71	2185.65	2185.65	2185.65	2185.65	2185.65	2185.65	2185.65	2188.76		706.28	2264.53	2160.58	2159.95	2159.95	2160.01	2159.95	2159.95	2159.95	2159.95	2159.95	2160.64		706.38	2450.81	2477.1	2476.92	2476.92	2477.71	2476.92	2476.92	2476.92	2476.92	2476.92	2477.88		706.08	2273.57	2271.79	2271.53	2271.53	2271.53	2271.53	2271.53	2271.53	2271.53	2271.53
706.38	2197.83	2178.58	2176.4	2176.36	2176.36	2176.36	2176.36	2176.36	2176.36	2176.36	2178.63		706.18	2263.05	2156.07	2155.64	2155.64	2155.69	2155.64	2155.64	2155.64	2155.64	2155.64	2156.13		706.28	2482.06	2476.6	2476.49	2476.49	2477.19	2476.49	2476.49	2476.49	2476.49	2476.49	2477.3		705.98	2324.11	2271.49	2271.31	2271.31	2271.31	2271.31	2271.31	2271.31	2271.31	2271.31
706.28	2150.18	2169.54	2167.96	2167.92	2167.93	2167.92	2167.92	2167.92	2167.92	2167.92	2169.58		706.08	2224.45	2152.12	2151.82	2151.82	2151.86	2151.82	2151.82	2151.82	2151.82	2151.82	2152.16		706.18	2494.21	2475.24	2475.17	2475.17	2475.79	2475.17	2475.17	2475.17	2475.17	2475.17	2475.87		705.88	2388.83	2271.05	2270.93	2270.93	2270.93	2270.93	2270.93	2270.93	2270.93	2270.93
706.18	2137.91	2165.83	2164.68	2164.66	2164.66	2164.66	2164.66	2164.66	2164.66	2164.66	2165.85		705.98	2181.43	2149.17	2148.97	2148.97	2149.01	2148.97	2148.97	2148.97	2148.97	2148.97	2149.21		706.08	2526.02	2469.71	2469.66	2469.66	2470.22	2469.66	2469.66	2469.66	2469.66	2469.66	2470.27		705.78	2434.52	2270.47	2270.38	2270.38	2270.38	2270.38	2270.38	2270.38	2270.38	2270.38
706.08	2149.22	2165.3	2164.48	2164.47	2164.47	2164.47	2164.47	2164.47	2164.47	2164.47	2165.32		705.88	2141.97	2147.36	2147.22	2147.22	2147.25	2147.22	2147.22	2147.22	2147.22	2147.22	2147.39		705.98	2554.77	2460.81	2460.78	2460.78	2461.27	2460.78	2460.78	2460.78	2460.78	2460.78	2461.3		705.68	2409.86	2269.73	2269.67	2269.67	2269.67	2269.67	2269.67	2269.67	2269.67	2269.67
705.98	2188.17	2163.64	2163.05	2163.04	2163.04	2163.04	2163.04	2163.04	2163.04	2163.04	2163.65		705.78	2128.54	2146.83	2146.74	2146.74	2146.77	2146.74	2146.74	2146.74	2146.74	2146.74	2146.86		705.88	2516.41	2450.26	2450.24	2450.24	2450.68	2450.24	2450.24	2450.24	2450.24	2450.24	2450.7		705.58	2416.69	2268.89	2268.85	2268.85	2268.85	2268.85	2268.85	2268.85	2268.85	2268.85
705.88	2210.88	2160.01	2159.6	2159.59	2159.59	2159.59	2159.59	2159.59	2159.59	2159.59	2160.02		705.68	2113.12	2146.71	2146.65	2146.65	2146.68	2146.65	2146.65	2146.65	2146.65	2146.65	2146.74		705.78	2485.11	2438.96	2438.94	2438.94	2439.34	2438.94	2438.94	2438.94	2438.94	2438.94	2439.35		705.48	2418.25	2268.07	2268.04	2268.04	2268.04	2268.04	2268.04	2268.04	2268.04	2268.04
705.78	2168.38	2154.95	2154.66	2154.65	2154.65	2154.65	2154.65	2154.65	2154.65	2154.65	2154.96		705.58	2168.66	2146.38	2146.34	2146.34	2146.36	2146.34	2146.34	2146.34	2146.34	2146.34	2146.4		705.68	2465.67	2429.4	2429.39	2429.39	2429.74	2429.39	2429.39	2429.39	2429.39	2429.39	2429.74		705.38	2376.01	2267.36	2267.34	2267.34	2267.35	2267.34	2267.34	2267.34	2267.34	2267.34
705.68	2140.52	2149.34	2149.13	2149.13	2149.13	2149.13	2149.13	2149.13	2149.13	2149.13	2149.34		705.48	2210.48	2145.53	2145.51	2145.51	2145.53	2145.51	2145.51	2145.51	2145.51	2145.51	2145.55		705.58	2424.84	2421.93	2421.92	2421.92	2422.23	2421.92	2421.92	2421.92	2421.92	2421.92	2422.24		705.28	2327.99	2266.75	2266.74	2266.74	2266.74	2266.74	2266.74	2266.74	2266.74	2266.74
705.58	2134.22	2146.53	2146.39	2146.38	2146.38	2146.38	2146.38	2146.38	2146.38	2146.38	2146.53		705.38	2210.8	2144.29	2144.27	2144.27	2144.28	2144.27	2144.27	2144.27	2144.27	2144.27	2144.3		705.48	2451.82	2415.34	2415.34	2415.34	2415.62	2415.34	2415.34	2415.34	2415.34	2415.34	2415.62		705.18	2332.26	2266.22	2266.21	2266.21	2266.21	2266.21	2266.21	2266.21	2266.21	2266.21
705.48	2126.59	2146.35	2146.25	2146.25	2146.25	2146.25	2146.25	2146.25	2146.25	2146.25	2146.36		705.28	2179.17	2142.74	2142.73	2142.73	2142.74	2142.73	2142.73	2142.73	2142.73	2142.73	2142.75		705.38	2457.55	2409.86	2409.86	2409.86	2410.1	2409.86	2409.86	2409.86	2409.86	2409.86	2410.1		705.08	2341.91	2265.77	2265.76	2265.76	2265.76	2265.76	2265.76	2265.76	2265.76	2265.76
705.38	2162.22	2145.92	2145.85	2145.85	2145.85	2145.85	2145.85	2145.85	2145.85	2145.85	2145.92		705.18	2148	2141.4	2141.4	2141.4	2141.41	2141.4	2141.4	2141.4	2141.4	2141.4	2141.41		705.28	2424.65	2406.41	2406.41	2406.41	2406.63	2406.41	2406.41	2406.41	2406.41	2406.41	2406.63		704.98	2344.55	2265.32	2265.32	2265.32	2265.32	2265.32	2265.32	2265.32	2265.32	2265.32
705.28	2181.54	2144.49	2144.44	2144.44	2144.44	2144.44	2144.44	2144.44	2144.44	2144.44	2144.49		705.08	2132.69	2140.58	2140.58	2140.58	2140.58	2140.58	2140.58	2140.58	2140.58	2140.58	2140.59		705.18	2383.7	2404.38	2404.38	2404.38	2404.57	2404.38	2404.38	2404.38	2404.38	2404.38	2404.57		704.88	2369.66	2264.76	2264.76	2264.76	2264.76	2264.76	2264.76	2264.76	2264.76	2264.76
705.18	2194.13	2141.78	2141.75	2141.75	2141.75	2141.75	2141.75	2141.75	2141.75	2141.75	2141.78		704.98	2133.02	2140.19	2140.18	2140.18	2140.19	2140.18	2140.18	2140.18	2140.18	2140.18	2140.19		705.08	2369.8	2403.45	2403.45	2403.45	2403.62	2403.45	2403.45	2403.45	2403.45	2403.45	2403.62		704.78	2430.54	2264.08	2264.08	2264.08	2264.08	2264.08	2264.08	2264.08	2264.08	2264.08
705.08	2199.47	2137.68	2137.66	2137.66	2137.66	2137.66	2137.66	2137.66	2137.66	2137.66	2137.68		704.88	2147.45	2139.76	2139.75	2139.75	2139.76	2139.75	2139.75	2139.75	2139.75	2139.75	2139.76		704.98	2411.76	2403.41	2403.41	2403.41	2403.56	2403.41	2403.41	2403.41	2403.41	2403.41	2403.56		704.68	2438.41	2263.3	2263.29	2263.29	2263.29	2263.29	2263.29	2263.29	2263.29	2263.29
704.98	2192.96	2133.12	2133.1	2133.1	2133.1	2133.1	2133.1	2133.1	2133.1	2133.1	2133.12		704.78	2181.08	2139.02	2139.02	2139.02	2139.03	2139.02	2139.02	2139.02	2139.02	2139.02	2139.03		704.88	2427.37	2403.28	2403.28	2403.28	2403.41	2403.28	2403.28	2403.28	2403.28	2403.28	2403.41		704.58	2427.56	2262.45	2262.45	2262.45	2262.45	2262.45	2262.45	2262.45	2262.45	2262.45
704.88	2170.03	2129.3	2129.29	2129.29	2129.29	2129.29	2129.29	2129.29	2129.29	2129.29	2129.3		704.68	2186.63	2138.03	2138.03	2138.03	2138.03	2138.03	2138.03	2138.03	2138.03	2138.03	2138.03		704.78	2435.39	2402.68	2402.68	2402.68	2402.79	2402.68	2402.68	2402.68	2402.68	2402.68	2402.79		704.48	2394.92	2261.67	2261.67	2261.67	2261.67	2261.67	2261.67	2261.67	2261.67	2261.67
704.78	2117.87	2126.8	2126.79	2126.79	2126.79	2126.79	2126.79	2126.79	2126.79	2126.79	2126.8		704.58	2164.45	2136.87	2136.87	2136.87	2136.88	2136.87	2136.87	2136.87	2136.87	2136.87	2136.88		704.68	2442.54	2401.94	2401.94	2401.94	2402.04	2401.94	2401.94	2401.94	2401.94	2401.94	2402.04		704.38	2313.73	2261.12	2261.12	2261.12	2261.12	2261.12	2261.12	2261.12	2261.12	2261.12
704.68	2101.69	2125.22	2125.22	2125.22	2125.22	2125.22	2125.22	2125.22	2125.22	2125.22	2125.22		704.48	2148.79	2135.73	2135.73	2135.73	2135.74	2135.73	2135.73	2135.73	2135.73	2135.73	2135.74		704.58	2383.91	2401.34	2401.34	2401.34	2401.43	2401.34	2401.34	2401.34	2401.34	2401.34	2401.43		704.28	2220.96	2260.84	2260.84	2260.84	2260.84	2260.84	2260.84	2260.84	2260.84	2260.84
704.58	2134.57	2124.55	2124.54	2124.54	2124.54	2124.54	2124.54	2124.54	2124.54	2124.54	2124.55		704.38	2139.69	2134.84	2134.84	2134.84	2134.84	2134.84	2134.84	2134.84	2134.84	2134.84	2134.84		704.48	2389.5	2400.63	2400.63	2400.63	2400.71	2400.63	2400.63	2400.63	2400.63	2400.63	2400.71		704.18	2198.07	2260.75	2260.75	2260.75	2260.75	2260.75	2260.75	2260.75	2260.75	2260.75
704.48	2133.69	2124.24	2124.23	2124.23	2124.23	2124.23	2124.23	2124.23	2124.23	2124.23	2124.24		704.28	2140.85	2134.34	2134.34	2134.34	2134.34	2134.34	2134.34	2134.34	2134.34	2134.34	2134.34		704.38	2439.48	2399.69	2399.69	2399.69	2399.76	2399.69	2399.69	2399.69	2399.69	2399.69	2399.76		704.08	2250.33	2263.15	2263.15	2263.15	2263.15	2263.15	2263.15	2263.15	2263.15	2263.15
704.38	2145.38	2123.16	2123.16	2123.16	2123.16	2123.16	2123.16	2123.16	2123.16	2123.16	2123.16		704.18	2128	2133.75	2133.75	2133.75	2133.76	2133.75	2133.75	2133.75	2133.75	2133.75	2133.76		704.28	2460.01	2398.32	2398.32	2398.32	2398.38	2398.32	2398.32	2398.32	2398.32	2398.32	2398.38		703.98	2320.67	2265.54	2265.54	2265.54	2265.54	2265.54	2265.54	2265.54	2265.54	2265.54
704.28	2159.3	2121.08	2121.08	2121.08	2121.08	2121.08	2121.08	2121.08	2121.08	2121.08	2121.08		704.08	2172.87	2132.62	2132.62	2132.62	2132.62	2132.62	2132.62	2132.62	2132.62	2132.62	2132.62		704.18	2492.52	2396.21	2396.21	2396.21	2396.27	2396.21	2396.21	2396.21	2396.21	2396.21	2396.27		703.88	2367.66	2267.94	2267.94	2267.94	2267.94	2267.94	2267.94	2267.94	2267.94	2267.94
704.18	2153.31	2118.59	2118.59	2118.59	2118.59	2118.59	2118.59	2118.59	2118.59	2118.59	2118.59		703.98	2219.93	2130.96	2130.96	2130.96	2130.96	2130.96	2130.96	2130.96	2130.96	2130.96	2130.96		704.08	2470.86	2393.63	2393.63	2393.63	2393.68	2393.63	2393.63	2393.63	2393.63	2393.63	2393.68		703.78	2372.27	2270.34	2270.34	2270.34	2270.34	2270.34	2270.34	2270.34	2270.34	2270.34
704.08	2148.18	2115.74	2115.74	2115.74	2115.74	2115.74	2115.74	2115.74	2115.74	2115.74	2115.74		703.88	2206	2129.16	2129.16	2129.16	2129.17	2129.16	2129.16	2129.16	2129.16	2129.16	2129.17		703.98	2440.67	2391.02	2391.02	2391.02	2391.06	2391.02	2391.02	2391.02	2391.02	2391.02	2391.06		703.68	2367.51	2272.73	2272.73	2272.73	2272.73	2272.73	2272.73	2272.73	2272.73	2272.73
703.98	2142.92	2112.9	2112.9	2112.9	2112.9	2112.9	2112.9	2112.9	2112.9	2112.9	2112.9		703.78	2150.78	2127.16	2127.16	2127.16	2127.16	2127.16	2127.16	2127.16	2127.16	2127.16	2127.16		703.88	2431.67	2388.69	2388.69	2388.69	2388.73	2388.69	2388.69	2388.69	2388.69	2388.69	2388.73		703.58	2340.88	2275.13	2275.13	2275.13	2275.13	2275.13	2275.13	2275.13	2275.13	2275.13
703.88	2132.04	2110.53	2110.53	2110.53	2110.53	2110.53	2110.53	2110.53	2110.53	2110.53	2110.53		703.68	2148.32	2125.37	2125.37	2125.37	2125.37	2125.37	2125.37	2125.37	2125.37	2125.37	2125.37		703.78	2411.66	2386.73	2386.73	2386.73	2386.77	2386.73	2386.73	2386.73	2386.73	2386.73	2386.77		703.48	2303.82	2277.52	2277.52	2277.52	2277.52	2277.52	2277.52	2277.52	2277.52	2277.52
703.78	2120.26	2108.8	2108.8	2108.8	2108.8	2108.8	2108.8	2108.8	2108.8	2108.8	2108.8		703.58	2133.81	2123.94	2123.94	2123.94	2123.94	2123.94	2123.94	2123.94	2123.94	2123.94	2123.94		703.68	2434.62	2385.17	2385.17	2385.17	2385.2	2385.17	2385.17	2385.17	2385.17	2385.17	2385.2		703.38	2284	2279.92	2279.92	2279.92	2279.92	2279.92	2279.92	2279.92	2279.92	2279.92
703.68	2105.71	2107.92	2107.92	2107.92	2107.92	2107.92	2107.92	2107.92	2107.92	2107.92	2107.92		703.48	2160.63	2122.51	2122.51	2122.51	2122.51	2122.51	2122.51	2122.51	2122.51	2122.51	2122.51		703.58	2411.39	2384.01	2384.01	2384.01	2384.03	2384.01	2384.01	2384.01	2384.01	2384.01	2384.03		703.28	2298.31	2282.31	2282.31	2282.31	2282.31	2282.31	2282.31	2282.31	2282.31	2282.31
703.58	2092.54	2107.55	2107.55	2107.55	2107.55	2107.55	2107.55	2107.55	2107.55	2107.55	2107.55		703.38	2199.82	2120.48	2120.48	2120.48	2120.49	2120.48	2120.48	2120.48	2120.48	2120.48	2120.49		703.48	2383.93	2383.23	2383.23	2383.23	2383.25	2383.23	2383.23	2383.23	2383.23	2383.23	2383.25		703.18	2319.14	2284.71	2284.71	2284.71	2284.71	2284.71	2284.71	2284.71	2284.71	2284.71
703.48	2110.16	2107.48	2107.48	2107.48	2107.48	2107.48	2107.48	2107.48	2107.48	2107.48	2107.48		703.28	2225.47	2118	2118	2118	2118	2118	2118	2118	2118	2118	2118		703.38	2376.55	2382.85	2382.85	2382.85	2382.87	2382.85	2382.85	2382.85	2382.85	2382.85	2382.87		703.08	2355.34	2287.11	2287.11	2287.11	2287.11	2287.11	2287.11	2287.11	2287.11	2287.11
703.38	2109.07	2107.14	2107.14	2107.14	2107.14	2107.14	2107.14	2107.14	2107.14	2107.14	2107.14		703.18	2201.48	2115.06	2115.06	2115.06	2115.06	2115.06	2115.06	2115.06	2115.06	2115.06	2115.06		703.28	2357.65	2382.84	2382.84	2382.84	2382.86	2382.84	2382.84	2382.84	2382.84	2382.84	2382.86		702.98	2382.52	2289.5	2289.5	2289.5	2289.5	2289.5	2289.5	2289.5	2289.5	2289.5
703.28	2134.37	2105.99	2105.99	2105.99	2105.99	2105.99	2105.99	2105.99	2105.99	2105.99	2105.99		703.08	2185.22	2111.7	2111.7	2111.7	2111.7	2111.7	2111.7	2111.7	2111.7	2111.7	2111.7		703.18	2384.74	2382.74	2382.74	2382.74	2382.75	2382.74	2382.74	2382.74	2382.74	2382.74	2382.75		702.88	2420.14	2291.9	2291.9	2291.9	2291.9	2291.9	2291.9	2291.9	2291.9	2291.9
703.18	2151.56	2103.73	2103.73	2103.73	2103.73	2103.73	2103.73	2103.73	2103.73	2103.73	2103.73		702.98	2204.24	2108.13	2108.13	2108.13	2108.13	2108.13	2108.13	2108.13	2108.13	2108.13	2108.13		703.08	2450.56	2382.37	2382.37	2382.37	2382.38	2382.37	2382.37	2382.37	2382.37	2382.37	2382.38		702.78	2445.37	2294.29	2294.29	2294.29	2294.29	2294.29	2294.29	2294.29	2294.29	2294.29
703.08	2153.04	2101.19	2101.19	2101.19	2101.19	2101.19	2101.19	2101.19	2101.19	2101.19	2101.19		702.88	2213.41	2104.75	2104.75	2104.75	2104.75	2104.75	2104.75	2104.75	2104.75	2104.75	2104.75		702.98	2508.23	2381.64	2381.64	2381.64	2381.65	2381.64	2381.64	2381.64	2381.64	2381.64	2381.65		702.68	2479.43	2296.69	2296.69	2296.69	2296.69	2296.69	2296.69	2296.69	2296.69	2296.69
702.98	2115.29	2098.66	2098.66	2098.66	2098.66	2098.66	2098.66	2098.66	2098.66	2098.66	2098.66		702.78	2184.04	2101.65	2101.65	2101.65	2101.65	2101.65	2101.65	2101.65	2101.65	2101.65	2101.65		702.88	2544.46	2380.49	2380.49	2380.49	2380.49	2380.49	2380.49	2380.49	2380.49	2380.49	2380.49		702.58	2480.74	2299.09	2299.09	2299.09	2299.09	2299.09	2299.09	2299.09	2299.09	2299.09
702.88	2096.26	2096.56	2096.56	2096.56	2096.56	2096.56	2096.56	2096.56	2096.56	2096.56	2096.56		702.68	2149.21	2098.82	2098.82	2098.82	2098.82	2098.82	2098.82	2098.82	2098.82	2098.82	2098.82		702.78	2549.23	2378.93	2378.93	2378.93	2378.94	2378.93	2378.93	2378.93	2378.93	2378.93	2378.94		702.48	2435.79	2301.48	2301.48	2301.48	2301.48	2301.48	2301.48	2301.48	2301.48	2301.48
702.78	2097.6	2094.93	2094.93	2094.93	2094.93	2094.93	2094.93	2094.93	2094.93	2094.93	2094.93		702.58	2133.3	2096.39	2096.39	2096.39	2096.39	2096.39	2096.39	2096.39	2096.39	2096.39	2096.39		702.68	2564.74	2377.23	2377.23	2377.23	2377.24	2377.23	2377.23	2377.23	2377.23	2377.23	2377.24		702.38	2360.41	2303.88	2303.88	2303.88	2303.88	2303.88	2303.88	2303.88	2303.88	2303.88
702.68	2113.45	2093.75	2093.75	2093.75	2093.75	2093.75	2093.75	2093.75	2093.75	2093.75	2093.75		702.48	2137.46	2094.17	2094.17	2094.17	2094.17	2094.17	2094.17	2094.17	2094.17	2094.17	2094.17		702.58	2514.17	2375.62	2375.62	2375.62	2375.63	2375.62	2375.62	2375.62	2375.62	2375.62	2375.63		702.28	2347.14	2306.27	2306.27	2306.27	2306.27	2306.27	2306.27	2306.27	2306.27	2306.27
702.58	2118.83	2092.27	2092.27	2092.27	2092.27	2092.27	2092.27	2092.27	2092.27	2092.27	2092.27		702.38	2173.89	2091.9	2091.9	2091.9	2091.9	2091.9	2091.9	2091.9	2091.9	2091.9	2091.9		702.48	2455.75	2374.21	2374.21	2374.21	2374.22	2374.21	2374.21	2374.21	2374.21	2374.21	2374.22		702.18	2334.67	2308.67	2308.67	2308.67	2308.67	2308.67	2308.67	2308.67	2308.67	2308.67
702.48	2127.97	2090.52	2090.52	2090.52	2090.52	2090.52	2090.52	2090.52	2090.52	2090.52	2090.52		702.28	2181.6	2089.49	2089.49	2089.49	2089.49	2089.49	2089.49	2089.49	2089.49	2089.49	2089.49		702.38	2443.98	2373.02	2373.02	2373.02	2373.03	2373.02	2373.02	2373.02	2373.02	2373.02	2373.03		702.08	2336.33	2311.06	2311.06	2311.06	2311.06	2311.06	2311.06	2311.06	2311.06	2311.06
702.38	2105.2	2088.97	2088.97	2088.97	2088.97	2088.97	2088.97	2088.97	2088.97	2088.97	2088.97		702.18	2157.43	2087.31	2087.31	2087.31	2087.31	2087.31	2087.31	2087.31	2087.31	2087.31	2087.31		702.28	2441.08	2372.05	2372.05	2372.05	2372.05	2372.05	2372.05	2372.05	2372.05	2372.05	2372.05		701.98	2348.09	2313.46	2313.46	2313.46	2313.46	2313.46	2313.46	2313.46	2313.46	2313.46
702.28	2077.8	2088.23	2088.23	2088.23	2088.23	2088.23	2088.23	2088.23	2088.23	2088.23	2088.23		702.08	2093.01	2085.74	2085.74	2085.74	2085.74	2085.74	2085.74	2085.74	2085.74	2085.74	2085.74		702.18	2458.42	2371.21	2371.21	2371.21	2371.21	2371.21	2371.21	2371.21	2371.21	2371.21	2371.21		701.88	2369.59	2315.86	2315.86	2315.86	2315.86	2315.86	2315.86	2315.86	2315.86	2315.86
702.18	2058.45	2087.97	2087.97	2087.97	2087.97	2087.97	2087.97	2087.97	2087.97	2087.97	2087.97		701.98	2043.07	2084.94	2084.94	2084.94	2084.94	2084.94	2084.94	2084.94	2084.94	2084.94	2084.94		702.08	2446.1	2370.39	2370.39	2370.39	2370.4	2370.39	2370.39	2370.39	2370.39	2370.39	2370.4		701.78	2374.87	2318.25	2318.25	2318.25	2318.25	2318.25	2318.25	2318.25	2318.25	2318.25
702.08	2087.04	2087.94	2087.94	2087.94	2087.94	2087.94	2087.94	2087.94	2087.94	2087.94	2087.94		701.88	2063.23	2084.67	2084.67	2084.67	2084.67	2084.67	2084.67	2084.67	2084.67	2084.67	2084.67		701.98	2443.65	2369.62	2369.62	2369.62	2369.62	2369.62	2369.62	2369.62	2369.62	2369.62	2369.62		701.68	2365.86	2320.65	2320.65	2320.65	2320.65	2320.65	2320.65	2320.65	2320.65	2320.65
701.98	2111.33	2087.65	2087.65	2087.65	2087.65	2087.65	2087.65	2087.65	2087.65	2087.65	2087.65		701.78	2104.48	2084.67	2084.67	2084.67	2084.67	2084.67	2084.67	2084.67	2084.67	2084.67	2084.67		701.88	2417.75	2368.96	2368.96	2368.96	2368.96	2368.96	2368.96	2368.96	2368.96	2368.96	2368.96		701.58	2354.24	2323.04	2323.04	2323.04	2323.04	2323.04	2323.04	2323.04	2323.04	2323.04
701.88	2153.98	2086.88	2086.88	2086.88	2086.88	2086.88	2086.88	2086.88	2086.88	2086.88	2086.88		701.68	2119.57	2084.62	2084.62	2084.62	2084.62	2084.62	2084.62	2084.62	2084.62	2084.62	2084.62		701.78	2386.09	2368.39	2368.39	2368.39	2368.39	2368.39	2368.39	2368.39	2368.39	2368.39	2368.39		701.48	2326.62	2325.44	2325.44	2325.44	2325.44	2325.44	2325.44	2325.44	2325.44	2325.44
701.78	2163.92	2085.5	2085.5	2085.5	2085.5	2085.5	2085.5	2085.5	2085.5	2085.5	2085.5		701.58	2149.55	2084.5	2084.5	2084.5	2084.5	2084.5	2084.5	2084.5	2084.5	2084.5	2084.5		701.68	2412.71	2367.89	2367.89	2367.89	2367.89	2367.89	2367.89	2367.89	2367.89	2367.89	2367.89		701.38	2301.13	2327.84	2327.84	2327.84	2327.84	2327.84	2327.84	2327.84	2327.84	2327.84
701.68	2162.34	2083.6	2083.6	2083.6	2083.6	2083.6	2083.6	2083.6	2083.6	2083.6	2083.6		701.48	2148.16	2084.29	2084.29	2084.29	2084.29	2084.29	2084.29	2084.29	2084.29	2084.29	2084.29		701.58	2413.2	2367.45	2367.45	2367.45	2367.45	2367.45	2367.45	2367.45	2367.45	2367.45	2367.45		701.28	2314.25	2330.67	2330.67	2330.67	2330.67	2330.67	2330.67	2330.67	2330.67	2330.67
701.58	2176.32	2081.41	2081.41	2081.41	2081.41	2081.41	2081.41	2081.41	2081.41	2081.41	2081.41		701.38	2157.64	2084.02	2084.02	2084.02	2084.02	2084.02	2084.02	2084.02	2084.02	2084.02	2084.02		701.48	2412.3	2367.01	2367.01	2367.01	2367.02	2367.01	2367.01	2367.01	2367.01	2367.01	2367.02		701.18	2342.93	2336.2	2336.2	2336.2	2336.2	2336.2	2336.2	2336.2	2336.2	2336.2
701.48	2155.2	2079.32	2079.32	2079.32	2079.32	2079.32	2079.32	2079.32	2079.32	2079.32	2079.32		701.28	2179.54	2083.71	2083.71	2083.71	2083.71	2083.71	2083.71	2083.71	2083.71	2083.71	2083.71		701.38	2411.32	2366.45	2366.45	2366.45	2366.45	2366.45	2366.45	2366.45	2366.45	2366.45	2366.45		701.08	2368.43	2341.73	2341.73	2341.73	2341.73	2341.73	2341.73	2341.73	2341.73	2341.73
701.38	2124.46	2077.58	2077.58	2077.58	2077.58	2077.58	2077.58	2077.58	2077.58	2077.58	2077.58		701.18	2186.38	2083.4	2083.4	2083.4	2083.4	2083.4	2083.4	2083.4	2083.4	2083.4	2083.4		701.28	2444.18	2365.73	2365.73	2365.73	2365.73	2365.73	2365.73	2365.73	2365.73	2365.73	2365.73		700.98	2384.3	2347.26	2347.26	2347.26	2347.26	2347.26	2347.26	2347.26	2347.26	2347.26
701.28	2091.83	2076.34	2076.34	2076.34	2076.34	2076.34	2076.34	2076.34	2076.34	2076.34	2076.34		701.08	2126.92	2083.18	2083.18	2083.18	2083.18	2083.18	2083.18	2083.18	2083.18	2083.18	2083.18		701.18	2485.43	2364.82	2364.82	2364.82	2364.82	2364.82	2364.82	2364.82	2364.82	2364.82	2364.82		700.88	2403.9	2352.79	2352.79	2352.79	2352.79	2352.79	2352.79	2352.79	2352.79	2352.79
701.18	2065.06	2075.67	2075.67	2075.67	2075.67	2075.67	2075.67	2075.67	2075.67	2075.67	2075.67		700.98	2045.65	2083.07	2083.07	2083.07	2083.07	2083.07	2083.07	2083.07	2083.07	2083.07	2083.07		701.08	2497.17	2363.79	2363.79	2363.79	2363.79	2363.79	2363.79	2363.79	2363.79	2363.79	2363.79		700.78	2412.47	2358.31	2358.31	2358.31	2358.31	2358.31	2358.31	2358.31	2358.31	2358.31
701.08	2065.41	2075.49	2075.49	2075.49	2075.49	2075.49	2075.49	2075.49	2075.49	2075.49	2075.49		700.88	2020.4	2083.04	2083.04	2083.04	2083.04	2083.04	2083.04	2083.04	2083.04	2083.04	2083.04		700.98	2463.78	2362.79	2362.79	2362.79	2362.79	2362.79	2362.79	2362.79	2362.79	2362.79	2362.79		700.68	2400.14	2363.84	2363.84	2363.84	2363.84	2363.84	2363.84	2363.84	2363.84	2363.84
700.98	2063.92	2079.89	2079.89	2079.89	2079.89	2079.89	2079.89	2079.89	2079.89	2079.89	2079.89		700.78	2072.87	2094.44	2094.44	2094.44	2094.44	2094.44	2094.44	2094.44	2094.44	2094.44	2094.44		700.88	2391.85	2362	2362	2362	2362	2362	2362	2362	2362	2362	2362		700.58	2389.87	2369.37	2369.37	2369.37	2369.37	2369.37	2369.37	2369.37	2369.37	2369.37
700.88	2091.23	2084.29	2084.29	2084.29	2084.29	2084.29	2084.29	2084.29	2084.29	2084.29	2084.29		700.68	2149.35	2105.84	2105.84	2105.84	2105.84	2105.84	2105.84	2105.84	2105.84	2105.84	2105.84		700.78	2339.58	2361.5	2361.5	2361.5	2361.5	2361.5	2361.5	2361.5	2361.5	2361.5	2361.5		700.48	2372.63	2374.9	2374.9	2374.9	2374.9	2374.9	2374.9	2374.9	2374.9	2374.9
700.78	2095.41	2088.7	2088.7	2088.7	2088.7	2088.7	2088.7	2088.7	2088.7	2088.7	2088.7		700.58	2216.02	2117.24	2117.24	2117.24	2117.24	2117.24	2117.24	2117.24	2117.24	2117.24	2117.24		700.68	2351.92	2361.22	2361.22	2361.22	2361.22	2361.22	2361.22	2361.22	2361.22	2361.22	2361.22		700.38	2384.03	2380.43	2380.43	2380.43	2380.43	2380.43	2380.43	2380.43	2380.43	2380.43
700.68	2077.15	2093.1	2093.1	2093.1	2093.1	2093.1	2093.1	2093.1	2093.1	2093.1	2093.1		700.48	2192.62	2128.64	2128.64	2128.64	2128.64	2128.64	2128.64	2128.64	2128.64	2128.64	2128.64		700.58	2391.91	2361.13	2361.13	2361.13	2361.13	2361.13	2361.13	2361.13	2361.13	2361.13	2361.13		700.28	2401.2	2385.95	2385.95	2385.95	2385.95	2385.95	2385.95	2385.95	2385.95	2385.95
700.58	2094.99	2097.5	2097.5	2097.5	2097.5	2097.5	2097.5	2097.5	2097.5	2097.5	2097.5		700.38	2110.03	2140.05	2140.05	2140.05	2140.05	2140.05	2140.05	2140.05	2140.05	2140.05	2140.05		700.48	2444	2404.22	2404.22	2404.22	2404.22	2404.22	2404.22	2404.22	2404.22	2404.22	2404.22		700.18	2411.3	2402.43	2402.43	2402.43	2402.43	2402.43	2402.43	2402.43	2402.43	2402.43
700.48	2122.44	0	0	0	0	0	0	0	0	0	2122.44		700.28	2041.51	0	0	0	0	0	0	0	0	0	2041.51		700.38	2429.06	0	0	0	0	0	0	0	0	0	2429.06		700.08	2413.2	0	0	0	0	0	0	0	0	0
[truncated: 13 more columns]

## Sheet: Supplementary Fig 11h
Pi/Fe=0					Pi/Fe=0.1					Pi/Fe=0.2					Pi/Fe=0.5					Pi/Fe=1
Iron concentration (μg/mL)	Inhibition Rate (%)				Iron concentration (μg/mL)	Inhibition Rate (%)				Iron concentration (μg/mL)	Inhibition Rate (%)				Iron concentration (μg/mL)	Inhibition Rate (%)				Iron concentration (μg/mL)	Inhibition Rate (%)
0.401042	4.17249	0.909091	2.47086		0.401042	0.629371	2.82051	-0.582751		0.401042	4.31235	1.23543	3.10023		0.401042	9.58042	11.4918	7.62238		0.401042	16.9231	15.0816	13.7529
0.802083	-4.87179	0.0466201	-1.32867		0.802083	6.41026	3.4965	7.27273		0.802083	3.33333	7.97203	7.06294		0.802083	27.3893	27.6457	29.3007		0.802083	40.0233	38.3916	38.0886
1.60417	0.699301	3.98601	3.51981		1.60417	6.59674	5.92075	6.2704		1.60417	9.18415	7.03963	-0.20979		1.60417	40.2331	42.7273	39.4172		1.60417	59.4872	57.6224	53.2867
3.20833	-0.34965	5.92075	3.84615		3.20833	3.21678	5.54779	5.50117		3.20833	18.3683	18.951	19.5105		3.20833	61.5618	59.4406	57.8089		3.20833	74.3357	74.6387	72.1212
6.41667	-3.7296	1.98135	6.85315		6.41667	8.97436	16.0839	12.1678		6.41667	34.8951	32.1911	32.5641		6.41667	77.7389	76.69	75.7576		6.41667	88.7179	87.9953	88.648
