# Supplementary material for: A natural biogenic nanozyme for scavenging superoxide radicals
Source: Nat Commun. 2024 Jan 3;15:233. doi: 10.1038/s41467-023-44463-w (PMC10764798; doi:10.1038/s41467-023-44463-w)
Supplement: Supplementary file 4 — Source Data [file 41467_2023_44463_MOESM4_ESM.zip › Source Data/Supplementary Figure 12.xlsx]

## Sheet: Supplementary Fig 12f
	Pi/Fe=0	Pi/Fe=0.1	Pi/F=0.2	Pi/Fe=0.5	Pi/Fe=1
Wave number (cm-1)	Transmittance %
400	47.1	16.2	50.5	58.1	66
401	47.6	16.3	50.9	58.1	66.4
401	48.1	16.4	51.3	58.2	66.8
402	48.5	16.4	51.6	58.2	67.2
402	48.7	16.4	51.6	58.1	67.4
403	48.6	16.4	51.5	58	67.4
403	48.5	16.4	51.3	57.8	67.4
404	48.3	16.4	51.1	57.8	67.5
404	48.2	16.4	50.8	57.8	67.6
404	48.1	16.4	50.5	57.8	67.7
405	48.1	16.5	50.3	57.7	67.8
405	48	16.5	50	57.6	67.8
406	47.9	16.6	49.9	57.5	67.9
406	47.8	16.6	49.7	57.4	67.8
407	47.6	16.6	49.6	57.3	67.7
407	47.5	16.6	49.4	57.2	67.6
408	47.4	16.6	49.4	57.1	67.5
408	47.4	16.6	49.3	57	67.4
409	47.4	16.6	49.4	56.9	67.3
409	47.3	16.6	49.4	56.7	67.2
410	47.3	16.6	49.4	56.5	67.1
410	47.2	16.6	49.4	56.3	66.9
411	47.1	16.5	49.4	56.1	66.8
411	46.9	16.5	49.4	55.9	66.6
412	46.8	16.4	49.4	55.7	66.5
412	46.6	16.4	49.3	55.5	66.4
413	46.5	16.3	49.3	55.4	66.3
413	46.4	16.3	49.2	55.3	66.2
414	46.3	16.3	49.1	55.2	66
414	46.1	16.2	49	55.1	65.9
415	46	16.2	48.8	55	65.8
415	45.9	16.2	48.7	55	65.6
416	45.8	16.2	48.6	54.9	65.5
416	45.8	16.2	48.5	54.9	65.4
417	45.7	16.2	48.5	54.9	65.4
417	45.7	16.2	48.5	54.9	65.3
418	45.6	16.3	48.4	54.9	65.2
418	45.6	16.3	48.4	54.9	65.1
418	45.6	16.3	48.5	54.9	65
419	45.7	16.3	48.5	54.8	64.9
419	45.7	16.3	48.6	54.8	64.9
420	45.7	16.4	48.6	54.8	64.9
420	45.8	16.4	48.7	54.7	64.9
421	45.8	16.4	48.8	54.7	64.9
421	45.8	16.4	48.8	54.7	65
422	45.7	16.4	48.9	54.6	65
422	45.7	16.3	48.9	54.5	65
423	45.7	16.3	48.9	54.5	65
423	45.6	16.3	48.9	54.4	65
424	45.6	16.2	48.8	54.4	65
424	45.6	16.2	48.8	54.3	65
425	45.6	16.2	48.7	54.3	65
425	45.5	16.1	48.7	54.2	64.9
426	45.5	16.1	48.6	54.1	64.9
426	45.4	16.1	48.6	53.9	64.8
427	45.4	16.1	48.5	53.8	64.8
427	45.3	16	48.5	53.6	64.8
428	45.2	16	48.5	53.5	64.7
428	45.2	16	48.5	53.3	64.7
429	45.1	16	48.5	53.1	64.6
429	45.1	16	48.5	53	64.6
430	45	16	48.5	52.8	64.5
430	44.9	16	48.5	52.7	64.4
431	44.9	16	48.4	52.6	64.2
431	44.8	16	48.4	52.5	64.1
431	44.8	16	48.4	52.4	64
432	44.7	16	48.3	52.4	64
432	44.7	16	48.3	52.4	63.9
433	44.6	16	48.2	52.4	63.8
433	44.6	16	48.1	52.5	63.7
434	44.5	16	48	52.5	63.7
434	44.5	15.9	47.9	52.5	63.7
435	44.4	15.9	47.9	52.5	63.7
435	44.4	15.9	47.8	52.5	63.7
436	44.4	15.9	47.7	52.4	63.8
436	44.3	15.9	47.7	52.4	63.9
437	44.3	15.9	47.7	52.4	64
437	44.2	15.8	47.7	52.3	64.1
438	44.2	15.8	47.7	52.2	64.2
438	44.2	15.8	47.7	52.2	64.3
439	44.1	15.8	47.7	52.1	64.4
439	44.1	15.8	47.8	52	64.5
440	44	15.8	47.8	52	64.5
440	44	15.8	47.9	51.9	64.6
441	44	15.8	47.9	51.9	64.6
441	44	15.8	48	51.8	64.6
442	43.9	15.7	48	51.8	64.6
442	43.9	15.7	48	51.7	64.6
443	43.9	15.7	48	51.7	64.6
443	43.9	15.7	48	51.7	64.6
444	44	15.7	48	51.7	64.6
444	44	15.7	48	51.7	64.6
445	44	15.7	48	51.6	64.6
445	44	15.7	48	51.6	64.6
445	44.1	15.7	48	51.5	64.6
446	44.1	15.7	48	51.5	64.6
446	44.1	15.7	48	51.5	64.6
447	44.2	15.7	48	51.4	64.7
447	44.2	15.7	47.9	51.4	64.7
448	44.3	15.7	47.9	51.4	64.7
448	44.3	15.7	47.9	51.4	64.7
449	44.3	15.7	47.9	51.4	64.7
449	44.3	15.7	47.8	51.3	64.7
450	44.3	15.7	47.8	51.3	64.6
450	44.4	15.7	47.8	51.3	64.6
451	44.4	15.7	47.8	51.3	64.6
451	44.3	15.7	47.7	51.3	64.5
452	44.3	15.7	47.7	51.3	64.5
452	44.3	15.7	47.7	51.3	64.4
453	44.2	15.7	47.6	51.3	64.4
453	44.2	15.7	47.6	51.3	64.3
454	44.1	15.7	47.6	51.3	64.3
454	44.1	15.7	47.5	51.3	64.2
455	44	15.7	47.5	51.3	64.2
455	44	15.7	47.5	51.3	64.2
456	44	15.7	47.5	51.3	64.1
456	43.9	15.7	47.5	51.3	64.1
457	43.9	15.7	47.5	51.3	64.1
457	43.8	15.7	47.5	51.3	64.1
458	43.8	15.7	47.5	51.3	64.1
458	43.8	15.6	47.5	51.3	64.1
458	43.7	15.6	47.5	51.2	64.2
459	43.7	15.6	47.5	51.2	64.2
459	43.7	15.6	47.5	51.2	64.2
460	43.7	15.6	47.5	51.2	64.2
460	43.8	15.5	47.4	51.1	64.3
461	43.8	15.5	47.4	51.1	64.3
461	43.9	15.5	47.3	51	64.3
462	43.9	15.5	47.3	50.9	64.3
462	44	15.5	47.3	50.9	64.3
463	44	15.5	47.2	50.8	64.3
463	44.1	15.5	47.2	50.8	64.2
464	44.1	15.5	47.2	50.7	64.2
464	44.1	15.5	47.1	50.7	64.2
465	44.1	15.5	47.1	50.7	64.2
465	44.2	15.5	47.1	50.7	64.1
466	44.2	15.5	47.1	50.7	64.1
466	44.2	15.6	47.1	50.7	64.1
467	44.3	15.6	47.1	50.7	64.1
467	44.3	15.6	47.2	50.8	64.1
468	44.3	15.6	47.2	50.8	64.2
468	44.3	15.6	47.2	50.8	64.2
469	44.4	15.6	47.3	50.9	64.2
469	44.4	15.7	47.3	50.9	64.3
470	44.4	15.7	47.3	50.9	64.3
470	44.4	15.7	47.4	50.9	64.4
471	44.4	15.7	47.4	50.9	64.4
471	44.4	15.7	47.4	50.9	64.5
472	44.5	15.8	47.4	50.9	64.5
472	44.5	15.8	47.4	50.8	64.5
472	44.5	15.8	47.4	50.8	64.6
473	44.6	15.8	47.5	50.7	64.6
473	44.6	15.8	47.5	50.7	64.6
474	44.6	15.8	47.5	50.7	64.6
474	44.6	15.8	47.5	50.6	64.6
475	44.7	15.9	47.5	50.6	64.6
475	44.7	15.9	47.5	50.6	64.6
476	44.7	15.9	47.5	50.6	64.6
476	44.7	15.9	47.4	50.5	64.6
477	44.8	15.9	47.4	50.5	64.6
477	44.9	15.9	47.4	50.5	64.6
478	44.9	15.9	47.5	50.5	64.6
478	45	15.9	47.5	50.5	64.6
479	45.1	15.9	47.5	50.5	64.6
479	45.1	16	47.5	50.5	64.6
480	45.2	16	47.6	50.5	64.6
480	45.2	16	47.6	50.5	64.5
481	45.3	16.1	47.6	50.4	64.5
481	45.3	16.1	47.6	50.4	64.5
482	45.4	16.1	47.7	50.4	64.4
482	45.4	16.1	47.7	50.4	64.4
483	45.4	16.2	47.7	50.4	64.3
483	45.5	16.2	47.7	50.4	64.2
484	45.5	16.2	47.7	50.4	64.2
484	45.6	16.2	47.7	50.4	64.1
485	45.6	16.3	47.8	50.4	64
485	45.6	16.3	47.8	50.4	64
485	45.6	16.3	47.8	50.4	63.9
486	45.7	16.3	47.8	50.4	63.9
486	45.7	16.4	47.8	50.4	63.9
487	45.8	16.4	47.9	50.5	63.8
487	45.8	16.4	47.9	50.5	63.8
488	45.9	16.4	47.9	50.5	63.8
488	46	16.5	47.9	50.5	63.8
489	46.1	16.5	48	50.5	63.8
489	46.2	16.5	48	50.5	63.8
490	46.2	16.5	48	50.5	63.8
490	46.3	16.6	48	50.5	63.8
491	46.4	16.6	48.1	50.5	63.8
491	46.5	16.6	48.1	50.5	63.8
492	46.5	16.7	48.1	50.5	63.8
492	46.6	16.7	48.1	50.5	63.7
493	46.7	16.7	48.1	50.5	63.7
493	46.7	16.7	48.2	50.5	63.7
494	46.8	16.8	48.2	50.4	63.6
494	46.9	16.8	48.2	50.4	63.5
495	46.9	16.8	48.2	50.4	63.5
495	47	16.9	48.2	50.4	63.4
496	47.1	16.9	48.2	50.3	63.3
496	47.1	16.9	48.2	50.3	63.2
497	47.2	16.9	48.2	50.3	63.1
497	47.2	17	48.2	50.3	63
498	47.3	17	48.2	50.2	62.9
498	47.4	17	48.2	50.2	62.8
499	47.5	17.1	48.2	50.2	62.6
499	47.6	17.1	48.2	50.2	62.5
499	47.6	17.2	48.2	50.1	62.4
500	47.7	17.2	48.3	50.1	62.3
500	47.8	17.3	48.3	50.1	62.2
501	47.9	17.3	48.3	50.1	62
501	47.9	17.4	48.4	50.1	61.9
502	48	17.4	48.4	50.1	61.8
502	48.1	17.4	48.5	50	61.7
503	48.1	17.5	48.5	50	61.5
503	48.2	17.5	48.6	50	61.4
504	48.2	17.6	48.6	49.9	61.2
504	48.3	17.6	48.6	49.9	61.1
505	48.3	17.6	48.7	49.9	60.9
505	48.4	17.7	48.7	49.8	60.8
506	48.4	17.7	48.7	49.8	60.6
506	48.5	17.7	48.7	49.8	60.5
507	48.5	17.8	48.7	49.7	60.3
507	48.6	17.8	48.7	49.7	60.2
508	48.7	17.8	48.7	49.6	60.1
508	48.7	17.8	48.7	49.6	59.9
509	48.8	17.9	48.7	49.5	59.8
509	48.9	17.9	48.8	49.5	59.7
510	49	17.9	48.8	49.4	59.6
510	49.1	18	48.8	49.4	59.4
511	49.2	18	48.8	49.4	59.3
511	49.3	18	48.8	49.3	59.2
512	49.4	18	48.8	49.3	59
512	49.5	18.1	48.9	49.2	58.9
512	49.6	18.1	48.9	49.2	58.8
513	49.7	18.1	48.9	49.2	58.6
513	49.8	18.2	48.9	49.2	58.5
514	49.9	18.2	49	49.1	58.4
514	50	18.2	49	49.1	58.2
515	50	18.3	49	49.1	58.1
515	50.1	18.3	49	49	58
516	50.1	18.3	49.1	49	57.9
516	50.1	18.4	49.1	48.9	57.8
517	50.2	18.4	49.1	48.8	57.7
517	50.2	18.4	49.1	48.8	57.6
518	50.2	18.5	49.1	48.7	57.6
518	50.2	18.5	49.1	48.7	57.5
519	50.3	18.6	49.1	48.6	57.4
519	50.3	18.6	49.2	48.6	57.4
520	50.4	18.7	49.2	48.5	57.3
520	50.4	18.7	49.2	48.5	57.3
521	50.4	18.7	49.3	48.5	57.2
521	50.5	18.8	49.3	48.4	57.2
522	50.5	18.8	49.4	48.4	57.1
522	50.6	18.9	49.4	48.4	57
523	50.6	18.9	49.4	48.4	57
523	50.7	19	49.5	48.4	57
524	50.8	19	49.5	48.4	56.9
524	50.8	19	49.6	48.4	56.9
525	50.9	19.1	49.6	48.4	56.8
525	50.9	19.1	49.7	48.4	56.8
526	51	19.1	49.7	48.3	56.7
526	51	19.1	49.7	48.3	56.7
526	51.1	19.2	49.7	48.3	56.6
527	51.1	19.2	49.8	48.2	56.6
527	51.2	19.2	49.8	48.2	56.6
528	51.2	19.2	49.8	48.1	56.5
528	51.2	19.3	49.9	48.1	56.5
529	51.3	19.3	49.9	48	56.5
529	51.3	19.3	49.9	48	56.4
530	51.3	19.3	49.9	48	56.4
530	51.3	19.4	49.9	47.9	56.4
531	51.4	19.4	50	47.9	56.3
531	51.4	19.5	50	47.8	56.3
532	51.4	19.5	50	47.8	56.3
532	51.4	19.5	50	47.8	56.3
533	51.4	19.6	50	47.7	56.2
533	51.4	19.6	50	47.7	56.2
534	51.4	19.6	50.1	47.7	56.2
534	51.4	19.7	50.1	47.6	56.2
535	51.4	19.7	50.1	47.6	56.1
535	51.4	19.8	50.1	47.6	56.1
536	51.4	19.8	50.1	47.5	56
536	51.4	19.8	50.1	47.5	56
537	51.4	19.9	50.1	47.4	55.9
537	51.5	19.9	50.1	47.4	55.9
538	51.5	19.9	50.1	47.4	55.9
538	51.4	20	50.1	47.3	55.8
539	51.4	20	50.1	47.3	55.8
539	51.4	20	50.2	47.3	55.8
539	51.4	20	50.2	47.2	55.7
540	51.4	20.1	50.2	47.2	55.7
540	51.4	20.1	50.2	47.2	55.7
541	51.4	20.1	50.3	47.2	55.7
541	51.4	20.2	50.3	47.2	55.7
542	51.4	20.2	50.3	47.2	55.7
542	51.4	20.2	50.3	47.2	55.7
543	51.4	20.3	50.4	47.2	55.7
543	51.3	20.3	50.4	47.2	55.7
544	51.3	20.3	50.4	47.2	55.7
544	51.3	20.4	50.5	47.2	55.7
545	51.3	20.4	50.5	47.2	55.7
545	51.3	20.5	50.5	47.1	55.7
546	51.3	20.5	50.6	47.1	55.7
546	51.3	20.6	50.6	47.1	55.7
547	51.3	20.6	50.6	47.1	55.7
547	51.3	20.7	50.6	47.1	55.8
548	51.3	20.7	50.7	47.1	55.8
548	51.3	20.8	50.7	47.1	55.8
549	51.2	20.8	50.7	47.1	55.8
549	51.2	20.8	50.7	47	55.9
550	51.2	20.9	50.8	47	55.9
550	51.2	20.9	50.8	47	55.9
551	51.2	20.9	50.8	47.1	55.9
551	51.1	21	50.9	47.1	56
552	51.1	21	50.9	47.1	56
552	51.1	21	51	47.1	56
553	51	21.1	51	47.1	56
553	51	21.1	51.1	47.1	56
553	51	21.1	51.1	47.2	56.1
554	51	21.2	51.1	47.2	56.1
554	50.9	21.2	51.2	47.2	56.1
555	50.9	21.3	51.2	47.3	56.1
555	50.9	21.3	51.3	47.3	56.2
556	50.9	21.3	51.3	47.3	56.2
556	50.9	21.4	51.4	47.4	56.2
557	50.9	21.4	51.4	47.4	56.3
557	50.9	21.5	51.5	47.4	56.3
558	50.8	21.6	51.5	47.5	56.4
558	50.8	21.6	51.6	47.5	56.4
559	50.8	21.7	51.6	47.6	56.5
559	50.8	21.8	51.7	47.6	56.5
560	50.8	21.8	51.7	47.6	56.6
560	50.8	21.9	51.8	47.7	56.7
561	50.8	22	51.8	47.7	56.7
561	50.8	22	51.9	47.7	56.8
562	50.8	22.1	51.9	47.8	56.9
562	50.8	22.2	52	47.8	56.9
563	50.8	22.2	52.1	47.8	57
563	50.8	22.3	52.1	47.9	57
564	50.7	22.3	52.2	47.9	57.1
564	50.7	22.4	52.2	47.9	57.1
565	50.7	22.4	52.3	48	57.2
565	50.7	22.5	52.3	48	57.2
566	50.7	22.6	52.4	48.1	57.3
566	50.8	22.6	52.4	48.1	57.4
566	50.8	22.7	52.5	48.1	57.4
567	50.8	22.7	52.5	48.2	57.5
567	50.8	22.8	52.6	48.2	57.5
568	50.8	22.8	52.6	48.3	57.6
568	50.8	22.9	52.7	48.3	57.7
569	50.9	23	52.7	48.4	57.7
569	50.9	23	52.8	48.4	57.8
570	50.9	23.1	52.8	48.5	57.8
570	50.9	23.2	52.9	48.5	57.9
571	51	23.2	52.9	48.6	58
571	51	23.3	53	48.6	58
572	51	23.4	53	48.7	58.1
572	51.1	23.4	53.1	48.7	58.1
573	51.1	23.5	53.1	48.8	58.2
573	51.1	23.6	53.2	48.8	58.2
574	51.1	23.6	53.3	48.9	58.3
574	51.1	23.7	53.3	48.9	58.3
575	51.1	23.8	53.4	49	58.3
575	51.1	23.8	53.4	49	58.4
576	51.1	23.9	53.5	49.1	58.5
576	51.2	23.9	53.5	49.1	58.5
577	51.2	24	53.6	49.2	58.6
577	51.2	24	53.6	49.2	58.6
578	51.2	24.1	53.7	49.2	58.7
578	51.3	24.1	53.7	49.3	58.7
579	51.3	24.2	53.7	49.3	58.8
579	51.3	24.2	53.8	49.4	58.8
580	51.3	24.2	53.8	49.4	58.9
580	51.4	24.3	53.8	49.5	58.9
580	51.4	24.3	53.9	49.5	59
581	51.4	24.4	53.9	49.5	59
581	51.5	24.4	54	49.6	59.1
582	51.5	24.5	54	49.6	59.1
582	51.6	24.5	54	49.7	59.2
583	51.6	24.6	54.1	49.7	59.2
583	51.7	24.6	54.1	49.8	59.2
584	51.8	24.7	54.2	49.8	59.3
584	51.8	24.8	54.2	49.9	59.3
585	51.9	24.8	54.3	49.9	59.3
585	51.9	24.9	54.3	50	59.4
586	52	24.9	54.4	50	59.4
586	52	25	54.5	50.1	59.5
587	52.1	25	54.5	50.1	59.5
587	52.1	25.1	54.6	50.1	59.6
588	52.2	25.1	54.6	50.2	59.6
588	52.2	25.2	54.7	50.2	59.7
589	52.3	25.2	54.7	50.3	59.7
589	52.3	25.3	54.8	50.3	59.8
590	52.4	25.3	54.8	50.4	59.9
590	52.4	25.3	54.9	50.5	59.9
591	52.5	25.4	54.9	50.5	60
591	52.5	25.4	55	50.6	60
592	52.6	25.5	55.1	50.6	60.1
592	52.6	25.5	55.1	50.7	60.1
593	52.7	25.6	55.2	50.8	60.2
593	52.8	25.6	55.2	50.8	60.3
593	52.8	25.7	55.3	50.9	60.3
594	52.9	25.7	55.3	50.9	60.4
594	53	25.8	55.4	51	60.5
595	53.1	25.8	55.4	51	60.6
595	53.1	25.9	55.4	51.1	60.7
596	53.2	25.9	55.5	51.1	60.7
596	53.3	26	55.5	51.2	60.8
597	53.4	26	55.6	51.2	60.9
597	53.4	26.1	55.6	51.3	61
598	53.5	26.1	55.7	51.4	61.1
598	53.6	26.1	55.8	51.4	61.2
599	53.7	26.2	55.8	51.5	61.3
599	53.7	26.2	55.9	51.6	61.3
600	53.8	26.3	55.9	51.6	61.4
600	53.9	26.3	56	51.7	61.5
601	53.9	26.4	56.1	51.8	61.6
601	54	26.4	56.1	51.8	61.7
602	54.1	26.5	56.2	51.9	61.7
602	54.1	26.5	56.2	52	61.8
603	54.2	26.5	56.3	52.1	61.9
603	54.3	26.6	56.3	52.2	62
604	54.4	26.6	56.4	52.3	62.1
604	54.4	26.7	56.4	52.3	62.2
605	54.5	26.7	56.5	52.4	62.3
605	54.6	26.7	56.5	52.5	62.4
606	54.7	26.8	56.6	52.6	62.5
606	54.7	26.8	56.6	52.7	62.6
607	54.8	26.9	56.7	52.7	62.7
607	54.9	26.9	56.7	52.8	62.8
607	55	26.9	56.8	52.9	62.9
608	55	27	56.8	53	63
608	55.1	27	56.9	53.1	63.1
609	55.2	27.1	56.9	53.2	63.2
609	55.3	27.1	57	53.3	63.3
610	55.3	27.2	57	53.4	63.4
610	55.4	27.2	57.1	53.4	63.5
611	55.5	27.3	57.1	53.5	63.6
611	55.5	27.3	57.2	53.6	63.7
612	55.6	27.4	57.3	53.7	63.8
612	55.7	27.4	57.3	53.8	63.9
613	55.8	27.5	57.4	53.9	64
613	55.8	27.5	57.4	53.9	64.1
614	55.9	27.6	57.5	54	64.2
614	56	27.6	57.5	54.1	64.3
615	56.1	27.7	57.6	54.1	64.4
615	56.2	27.7	57.6	54.2	64.5
616	56.3	27.8	57.7	54.3	64.6
616	56.3	27.8	57.8	54.3	64.7
617	56.4	27.9	57.8	54.4	64.8
617	56.5	27.9	57.9	54.5	64.9
618	56.6	28	57.9	54.6	65
618	56.7	28	58	54.7	65.1
619	56.7	28	58.1	54.8	65.2
619	56.8	28.1	58.1	54.9	65.4
620	56.9	28.1	58.2	55	65.5
620	57	28.2	58.2	55.1	65.6
620	57	28.2	58.3	55.2	65.7
621	57.1	28.3	58.4	55.3	65.8
621	57.2	28.3	58.4	55.4	65.9
622	57.2	28.4	58.5	55.5	66
622	57.3	28.4	58.5	55.6	66.1
623	57.3	28.5	58.6	55.7	66.2
623	57.4	28.5	58.7	55.8	66.3
624	57.5	28.6	58.7	55.9	66.4
624	57.6	28.7	58.8	56	66.6
625	57.6	28.7	58.9	56.1	66.7
625	57.7	28.8	58.9	56.2	66.8
626	57.8	28.8	59	56.3	67
626	57.9	28.9	59.1	56.4	67.1
627	57.9	28.9	59.2	56.5	67.2
627	58	29	59.2	56.6	67.4
628	58.1	29	59.3	56.7	67.5
628	58.2	29.1	59.4	56.8	67.7
629	58.2	29.1	59.5	56.9	67.8
629	58.3	29.2	59.6	57	67.9
630	58.4	29.2	59.6	57.2	68.1
630	58.5	29.3	59.7	57.3	68.2
631	58.6	29.3	59.8	57.4	68.3
631	58.6	29.4	59.8	57.6	68.5
632	58.7	29.4	59.9	57.7	68.6
632	58.8	29.5	60	57.9	68.7
633	58.8	29.5	60	58	68.9
633	58.9	29.6	60.1	58.2	69
634	59	29.6	60.2	58.3	69.2
634	59	29.7	60.2	58.5	69.3
634	59.1	29.8	60.3	58.6	69.5
635	59.2	29.8	60.4	58.7	69.6
635	59.2	29.9	60.5	58.9	69.8
636	59.3	29.9	60.6	59	70
636	59.4	30	60.6	59.2	70.1
637	59.4	30.1	60.7	59.3	70.3
637	59.5	30.1	60.8	59.5	70.5
638	59.6	30.2	60.8	59.6	70.6
638	59.6	30.2	60.9	59.7	70.8
639	59.7	30.3	61	59.9	70.9
639	59.8	30.4	61	60	71.1
640	59.8	30.4	61.1	60.2	71.2
640	59.9	30.5	61.2	60.3	71.4
641	59.9	30.5	61.3	60.5	71.6
641	60	30.6	61.3	60.6	71.7
642	60	30.6	61.4	60.8	71.9
642	60.1	30.7	61.5	61	72
643	60.1	30.7	61.5	61.1	72.2
643	60.2	30.8	61.6	61.3	72.4
644	60.2	30.8	61.7	61.5	72.5
644	60.3	30.9	61.8	61.6	72.7
645	60.3	30.9	61.8	61.8	72.9
645	60.3	30.9	61.9	62	73
646	60.4	31	62	62.1	73.2
646	60.4	31.1	62.1	62.3	73.4
647	60.5	31.1	62.2	62.4	73.5
647	60.5	31.2	62.2	62.6	73.7
647	60.6	31.2	62.3	62.8	73.9
648	60.6	31.3	62.4	62.9	74
648	60.7	31.3	62.5	63.1	74.2
649	60.7	31.4	62.5	63.2	74.4
649	60.8	31.4	62.6	63.4	74.5
650	60.8	31.5	62.7	63.5	74.7
650	60.8	31.6	62.7	63.7	74.8
651	60.9	31.6	62.8	63.8	75
651	60.9	31.7	62.9	64	75.2
652	61	31.7	62.9	64.1	75.3
652	61	31.8	63	64.3	75.5
653	61	31.8	63.1	64.4	75.6
653	61	31.9	63.1	64.5	75.8
654	61.1	31.9	63.2	64.7	76
654	61.1	31.9	63.2	64.8	76.1
655	61.2	32	63.3	65	76.3
655	61.2	32	63.3	65.1	76.4
656	61.2	32	63.4	65.3	76.6
656	61.3	32.1	63.5	65.4	76.8
657	61.3	32.1	63.5	65.6	76.9
657	61.4	32.1	63.6	65.7	77
658	61.4	32.2	63.7	65.8	77.2
658	61.4	32.2	63.7	66	77.3
659	61.4	32.2	63.8	66.1	77.5
659	61.5	32.3	63.9	66.3	77.6
660	61.5	32.3	63.9	66.4	77.8
660	61.5	32.3	64	66.6	77.9
660	61.6	32.4	64	66.7	78
661	61.6	32.4	64.1	66.8	78.2
661	61.6	32.5	64.1	67	78.3
662	61.7	32.5	64.2	67.1	78.4
662	61.7	32.5	64.2	67.2	78.5
663	61.7	32.6	64.3	67.3	78.6
663	61.7	32.6	64.3	67.4	78.7
664	61.7	32.7	64.4	67.5	78.8
664	61.7	32.7	64.4	67.6	79
665	61.7	32.8	64.5	67.7	79.1
665	61.8	32.8	64.5	67.8	79.2
666	61.8	32.8	64.5	68	79.4
666	61.8	32.9	64.6	68.1	79.5
667	61.8	32.9	64.6	68.2	79.6
667	61.8	32.9	64.7	68.3	79.8
668	61.8	33	64.7	68.5	79.9
668	61.9	33	64.8	68.6	80
669	61.9	33	64.8	68.7	80.2
669	61.9	33.1	64.9	68.8	80.3
670	61.9	33.1	64.9	68.9	80.4
670	62	33.1	65	69	80.6
671	62	33.1	65	69.1	80.7
671	62	33.1	65.1	69.2	80.8
672	62.1	33.2	65.2	69.3	80.9
672	62.1	33.2	65.2	69.4	81
673	62.2	33.2	65.3	69.5	81.1
673	62.2	33.2	65.3	69.6	81.1
674	62.3	33.3	65.4	69.6	81.2
674	62.3	33.3	65.4	69.7	81.3
674	62.3	33.4	65.5	69.8	81.4
675	62.3	33.4	65.5	69.9	81.5
675	62.4	33.4	65.6	69.9	81.6
676	62.4	33.5	65.6	70	81.7
676	62.4	33.5	65.7	70.1	81.8
677	62.4	33.6	65.7	70.2	81.9
677	62.5	33.6	65.7	70.3	81.9
678	62.5	33.6	65.8	70.4	82
678	62.5	33.7	65.8	70.5	82.1
679	62.6	33.7	65.8	70.6	82.2
679	62.6	33.7	65.9	70.6	82.3
680	62.6	33.8	65.9	70.7	82.4
680	62.7	33.8	65.9	70.8	82.4
681	62.7	33.8	66	70.9	82.5
681	62.7	33.8	66	71	82.6
682	62.8	33.9	66	71	82.6
682	62.8	33.9	66.1	71.1	82.7
683	62.9	33.9	66.1	71.2	82.8
683	62.9	33.9	66.2	71.3	82.8
684	62.9	34	66.2	71.3	82.9
684	63	34	66.3	71.4	83
685	63	34	66.3	71.5	83
685	63	34	66.3	71.5	83.1
686	63.1	34.1	66.4	71.6	83.2
686	63.1	34.1	66.4	71.7	83.3
687	63.1	34.2	66.5	71.7	83.3
687	63.1	34.2	66.5	71.8	83.4
687	63.2	34.2	66.6	71.9	83.5
688	63.2	34.3	66.6	72	83.5
688	63.2	34.3	66.7	72	83.6
689	63.3	34.4	66.7	72.1	83.6
689	63.3	34.4	66.7	72.2	83.6
690	63.3	34.5	66.8	72.2	83.7
690	63.3	34.5	66.8	72.3	83.7
691	63.4	34.5	66.9	72.4	83.7
691	63.4	34.6	66.9	72.4	83.8
692	63.4	34.6	66.9	72.5	83.8
692	63.4	34.6	66.9	72.6	83.9
693	63.5	34.7	67	72.6	83.9
693	63.5	34.7	67	72.7	84
694	63.5	34.7	67.1	72.8	84
694	63.6	34.7	67.1	72.8	84.1
695	63.6	34.8	67.1	72.9	84.1
695	63.6	34.8	67.2	73	84.1
696	63.7	34.8	67.2	73	84.2
696	63.7	34.9	67.3	73.1	84.2
697	63.8	34.9	67.3	73.1	84.3
697	63.8	34.9	67.3	73.2	84.3
698	63.9	34.9	67.4	73.3	84.3
698	63.9	35	67.4	73.3	84.4
699	64	35	67.4	73.4	84.4
699	64	35.1	67.5	73.4	84.4
700	64	35.1	67.5	73.5	84.5
700	64.1	35.2	67.6	73.5	84.5
701	64.1	35.2	67.6	73.6	84.6
701	64.2	35.3	67.7	73.7	84.6
701	64.2	35.3	67.7	73.7	84.7
702	64.3	35.4	67.8	73.8	84.7
702	64.3	35.4	67.8	73.9	84.8
703	64.4	35.5	67.9	73.9	84.8
703	64.4	35.5	67.9	74	84.8
704	64.5	35.6	67.9	74.1	84.9
704	64.6	35.6	68	74.1	84.9
705	64.6	35.7	68	74.2	84.9
705	64.7	35.7	68.1	74.3	85
706	64.7	35.8	68.1	74.3	85
706	64.8	35.8	68.2	74.4	85
707	64.9	35.9	68.2	74.4	85.1
707	65	35.9	68.3	74.5	85.1
708	65.1	36	68.3	74.5	85.1
708	65.1	36	68.4	74.6	85.1
709	65.2	36	68.4	74.7	85.2
709	65.3	36.1	68.5	74.7	85.2
710	65.4	36.1	68.5	74.8	85.2
710	65.5	36.2	68.6	74.8	85.3
711	65.6	36.2	68.6	74.9	85.3
711	65.7	36.3	68.7	75	85.3
712	65.8	36.3	68.7	75	85.4
712	65.9	36.4	68.8	75.1	85.4
713	66	36.4	68.8	75.2	85.4
713	66.1	36.5	68.9	75.2	85.4
714	66.2	36.6	68.9	75.3	85.5
714	66.3	36.6	69	75.3	85.5
714	66.4	36.7	69	75.4	85.5
715	66.5	36.8	69.1	75.5	85.5
715	66.6	36.8	69.1	75.5	85.6
716	66.7	36.9	69.2	75.6	85.6
716	66.8	37	69.2	75.7	85.6
717	66.9	37.1	69.3	75.7	85.7
717	67	37.1	69.4	75.8	85.7
718	67.1	37.2	69.4	75.8	85.7
718	67.2	37.3	69.5	75.9	85.8
719	67.3	37.3	69.5	75.9	85.8
719	67.5	37.4	69.6	76	85.8
720	67.6	37.5	69.6	76.1	85.9
720	67.7	37.5	69.7	76.1	85.9
721	67.9	37.6	69.8	76.2	85.9
721	68	37.6	69.8	76.2	86
722	68.1	37.7	69.9	76.3	86
722	68.2	37.8	69.9	76.3	86
723	68.4	37.8	70	76.4	86.1
723	68.5	37.9	70	76.5	86.1
724	68.6	38	70.1	76.5	86.1
724	68.8	38	70.2	76.6	86.1
725	68.9	38.1	70.2	76.6	86.2
725	69	38.2	70.3	76.7	86.2
726	69.2	38.2	70.4	76.8	86.2
726	69.3	38.3	70.4	76.8	86.2
727	69.4	38.4	70.5	76.9	86.3
727	69.6	38.5	70.5	76.9	86.3
728	69.7	38.6	70.6	77	86.3
728	69.8	38.6	70.7	77.1	86.4
728	70	38.7	70.7	77.1	86.4
729	70.1	38.8	70.8	77.2	86.4
729	70.3	38.9	70.9	77.2	86.5
730	70.4	39	70.9	77.3	86.5
730	70.6	39	71	77.3	86.5
731	70.7	39.1	71.1	77.4	86.5
731	70.9	39.2	71.1	77.4	86.6
732	71	39.3	71.2	77.5	86.6
732	71.1	39.3	71.2	77.5	86.6
733	71.3	39.4	71.3	77.6	86.6
733	71.4	39.5	71.4	77.6	86.7
734	71.6	39.5	71.4	77.7	86.7
734	71.7	39.6	71.5	77.8	86.7
735	71.9	39.7	71.6	77.8	86.7
735	72	39.8	71.6	77.9	86.8
736	72.1	39.8	71.7	77.9	86.8
736	72.3	39.9	71.8	78	86.8
737	72.4	40	71.8	78	86.9
737	72.6	40.1	71.9	78.1	86.9
738	72.7	40.1	72	78.1	86.9
738	72.8	40.2	72	78.2	86.9
739	73	40.3	72.1	78.3	87
739	73.1	40.4	72.2	78.3	87
740	73.3	40.5	72.2	78.4	87
740	73.4	40.6	72.3	78.4	87
741	73.6	40.6	72.3	78.5	87.1
741	73.7	40.7	72.4	78.5	87.1
741	73.9	40.8	72.5	78.6	87.1
742	74	40.9	72.5	78.7	87.1
742	74.1	41	72.6	78.7	87.2
743	74.3	41.1	72.7	78.8	87.2
743	74.4	41.2	72.7	78.8	87.2
744	74.6	41.3	72.8	78.8	87.3
744	74.7	41.4	72.9	78.9	87.3
745	74.9	41.5	72.9	78.9	87.3
745	75	41.6	73	79	87.3
746	75.1	41.6	73.1	79	87.3
746	75.3	41.7	73.1	79.1	87.4
747	75.4	41.8	73.2	79.1	87.4
747	75.6	41.9	73.2	79.1	87.4
748	75.7	42	73.3	79.2	87.4
748	75.8	42	73.4	79.2	87.4
749	76	42.1	73.4	79.3	87.4
749	76.1	42.2	73.5	79.3	87.5
750	76.2	42.3	73.5	79.3	87.5
750	76.4	42.3	73.6	79.4	87.5
751	76.5	42.4	73.7	79.4	87.5
751	76.6	42.5	73.7	79.5	87.5
752	76.7	42.6	73.8	79.5	87.6
752	76.9	42.7	73.8	79.6	87.6
753	77	42.8	73.8	79.6	87.6
753	77.1	42.8	73.9	79.7	87.6
754	77.2	42.9	74	79.7	87.6
754	77.3	43	74	79.8	87.7
755	77.5	43.1	74.1	79.8	87.7
755	77.6	43.2	74.1	79.8	87.7
755	77.7	43.3	74.2	79.9	87.7
756	77.8	43.4	74.2	79.9	87.7
756	77.9	43.5	74.3	80	87.7
757	78	43.5	74.3	80	87.7
757	78.2	43.6	74.4	80	87.7
758	78.3	43.7	74.4	80.1	87.8
758	78.4	43.8	74.5	80.1	87.8
759	78.5	43.9	74.5	80.1	87.8
759	78.6	43.9	74.6	80.2	87.9
760	78.7	44	74.6	80.2	87.9
760	78.8	44.1	74.7	80.2	87.9
761	78.9	44.1	74.7	80.2	87.9
761	79	44.2	74.8	80.3	88
762	79.1	44.2	74.8	80.3	88
762	79.3	44.3	74.9	80.3	88
763	79.4	44.4	74.9	80.3	88
763	79.5	44.4	74.9	80.4	88.1
764	79.6	44.5	75	80.4	88.1
764	79.7	44.6	75	80.4	88.1
765	79.8	44.6	75.1	80.5	88.1
765	79.9	44.7	75.1	80.5	88.1
766	80	44.8	75.2	80.5	88.1
766	80.1	44.9	75.2	80.6	88.2
767	80.2	44.9	75.2	80.6	88.2
767	80.2	45	75.3	80.7	88.2
768	80.3	45.1	75.3	80.7	88.2
768	80.4	45.2	75.4	80.7	88.2
768	80.5	45.2	75.4	80.8	88.2
769	80.6	45.3	75.4	80.8	88.3
769	80.7	45.4	75.5	80.8	88.3
770	80.8	45.4	75.5	80.8	88.3
770	80.8	45.5	75.5	80.9	88.3
771	80.9	45.6	75.5	80.9	88.3
771	81	45.6	75.6	80.9	88.3
772	81.1	45.7	75.6	80.9	88.3
772	81.2	45.7	75.7	80.9	88.3
773	81.3	45.8	75.7	81	88.3
773	81.3	45.9	75.7	81	88.3
774	81.4	45.9	75.8	81	88.4
774	81.5	45.9	75.8	81	88.4
775	81.6	46	75.8	81	88.4
775	81.7	46	75.9	81	88.4
776	81.7	46.1	75.9	81.1	88.4
776	81.8	46.1	75.9	81.1	88.5
777	81.9	46.2	76	81.1	88.5
777	82	46.2	76	81.1	88.5
778	82.1	46.3	76	81.1	88.5
778	82.2	46.4	76.1	81.2	88.5
779	82.2	46.4	76.1	81.2	88.5
779	82.3	46.5	76.1	81.2	88.5
780	82.4	46.6	76.2	81.2	88.6
780	82.5	46.6	76.2	81.3	88.6
781	82.5	46.7	76.2	81.3	88.6
781	82.6	46.8	76.2	81.3	88.6
782	82.7	46.8	76.3	81.3	88.6
782	82.8	46.9	76.3	81.3	88.6
782	82.8	47	76.3	81.4	88.6
783	82.9	47	76.3	81.4	88.6
783	83	47.1	76.4	81.4	88.6
784	83.1	47.1	76.4	81.4	88.6
784	83.1	47.2	76.4	81.4	88.6
785	83.2	47.2	76.5	81.4	88.6
785	83.3	47.3	76.5	81.4	88.7
786	83.3	47.3	76.5	81.4	88.7
786	83.4	47.3	76.5	81.4	88.7
787	83.5	47.4	76.6	81.4	88.7
787	83.5	47.4	76.6	81.4	88.7
788	83.6	47.5	76.6	81.4	88.7
788	83.7	47.5	76.6	81.4	88.7
789	83.7	47.5	76.6	81.5	88.7
789	83.8	47.6	76.7	81.5	88.7
790	83.9	47.6	76.7	81.5	88.7
790	83.9	47.7	76.7	81.5	88.7
791	84	47.7	76.8	81.5	88.7
791	84.1	47.8	76.8	81.5	88.7
792	84.1	47.8	76.8	81.5	88.7
792	84.2	47.9	76.8	81.6	88.7
793	84.3	48	76.8	81.6	88.8
793	84.3	48	76.9	81.6	88.8
794	84.4	48.1	76.9	81.6	88.8
794	84.5	48.1	76.9	81.6	88.8
795	84.5	48.2	76.9	81.6	88.8
795	84.6	48.3	76.9	81.7	88.8
795	84.7	48.3	77	81.7	88.8
796	84.7	48.4	77	81.7	88.8
796	84.8	48.4	77	81.7	88.8
797	84.9	48.5	77	81.7	88.8
797	84.9	48.5	77.1	81.7	88.8
798	85	48.6	77.1	81.7	88.8
798	85	48.6	77.1	81.7	88.8
799	85.1	48.6	77.1	81.6	88.8
799	85.2	48.7	77.1	81.6	88.8
800	85.2	48.7	77.2	81.6	88.8
800	85.3	48.7	77.2	81.6	88.8
801	85.4	48.8	77.2	81.6	88.8
801	85.4	48.8	77.2	81.6	88.8
802	85.5	48.8	77.2	81.6	88.8
802	85.5	48.9	77.3	81.6	88.9
803	85.6	48.9	77.3	81.6	88.9
803	85.7	49	77.3	81.6	88.9
804	85.7	49	77.3	81.6	88.9
804	85.8	49.1	77.4	81.7	88.9
805	85.9	49.1	77.4	81.7	88.9
805	86	49.2	77.4	81.7	88.9
806	86	49.2	77.4	81.7	88.8
806	86.1	49.3	77.4	81.7	88.8
807	86.2	49.4	77.4	81.7	88.8
807	86.2	49.4	77.4	81.7	88.8
808	86.3	49.5	77.5	81.7	88.8
808	86.4	49.5	77.5	81.7	88.8
809	86.4	49.6	77.5	81.7	88.8
809	86.5	49.6	77.5	81.7	88.8
809	86.5	49.7	77.6	81.7	88.8
810	86.6	49.7	77.6	81.7	88.8
810	86.7	49.8	77.6	81.7	88.8
811	86.7	49.8	77.6	81.7	88.8
811	86.8	49.8	77.6	81.6	88.8
812	86.8	49.9	77.6	81.6	88.8
812	86.9	49.9	77.7	81.6	88.8
813	87	49.9	77.7	81.6	88.8
813	87	49.9	77.7	81.6	88.8
814	87.1	50	77.7	81.6	88.7
814	87.1	50	77.7	81.6	88.7
815	87.2	50	77.7	81.6	88.7
815	87.2	50.1	77.8	81.6	88.7
816	87.3	50.1	77.8	81.6	88.7
816	87.4	50.2	77.8	81.5	88.7
817	87.4	50.2	77.8	81.5	88.7
817	87.5	50.2	77.8	81.5	88.7
818	87.5	50.3	77.8	81.5	88.7
818	87.6	50.3	77.8	81.5	88.7
819	87.6	50.4	77.8	81.5	88.7
819	87.7	50.4	77.8	81.5	88.7
820	87.7	50.5	77.8	81.5	88.6
820	87.8	50.5	77.9	81.5	88.6
821	87.9	50.6	77.9	81.5	88.6
821	87.9	50.6	77.9	81.5	88.6
822	88	50.7	77.9	81.5	88.6
822	88	50.7	77.9	81.4	88.6
822	88.1	50.8	77.9	81.4	88.6
823	88.1	50.8	77.9	81.4	88.6
823	88.2	50.8	77.9	81.4	88.5
824	88.2	50.9	77.9	81.4	88.5
824	88.3	50.9	78	81.4	88.5
825	88.3	50.9	78	81.3	88.5
825	88.4	50.9	78	81.3	88.5
826	88.4	51	78	81.3	88.4
826	88.4	51	78	81.3	88.4
827	88.5	51	78	81.3	88.4
827	88.5	51	78	81.2	88.4
828	88.6	51.1	78	81.2	88.4
828	88.6	51.1	78	81.2	88.3
829	88.7	51.1	78	81.2	88.3
829	88.7	51.2	78	81.1	88.3
830	88.8	51.2	78	81.1	88.3
830	88.8	51.2	78	81.1	88.2
831	88.9	51.3	78	81.1	88.2
831	88.9	51.3	78	81	88.2
832	89	51.4	78	81	88.1
832	89	51.4	78	81	88.1
833	89	51.5	78	81	88.1
833	89.1	51.5	78	81	88.1
834	89.1	51.5	78	80.9	88
834	89.2	51.6	78	80.9	88
835	89.2	51.6	78	80.9	88
835	89.3	51.7	78	80.9	88
836	89.3	51.7	78	80.8	87.9
836	89.4	51.7	78	80.8	87.9
836	89.4	51.7	78	80.8	87.9
837	89.4	51.8	78	80.8	87.8
837	89.5	51.8	78	80.7	87.8
838	89.5	51.8	78	80.7	87.8
838	89.6	51.8	78	80.7	87.7
839	89.6	51.8	78	80.6	87.7
839	89.6	51.8	78	80.6	87.6
840	89.7	51.8	78	80.5	87.6
840	89.7	51.8	78	80.5	87.5
841	89.8	51.9	78	80.4	87.5
841	89.8	51.9	78	80.4	87.4
842	89.9	51.9	78	80.4	87.4
842	89.9	51.9	78	80.3	87.3
843	89.9	51.9	78	80.3	87.3
843	90	52	78	80.2	87.3
844	90	52	78	80.2	87.2
844	90.1	52	78	80.2	87.2
845	90.1	52.1	78	80.1	87.1
845	90.1	52.1	78	80.1	87.1
846	90.2	52.1	78	80	87
846	90.2	52.2	77.9	80	86.9
847	90.3	52.2	77.9	79.9	86.9
847	90.3	52.2	77.9	79.9	86.8
848	90.4	52.3	77.9	79.9	86.8
848	90.4	52.3	77.9	79.8	86.7
849	90.4	52.3	77.9	79.8	86.6
849	90.5	52.3	77.9	79.7	86.6
849	90.5	52.4	77.8	79.6	86.5
850	90.6	52.4	77.8	79.6	86.4
850	90.6	52.4	77.8	79.5	86.4
851	90.7	52.4	77.8	79.5	86.3
851	90.7	52.4	77.8	79.4	86.2
852	90.8	52.4	77.8	79.3	86.2
852	90.8	52.4	77.8	79.2	86.1
853	90.9	52.4	77.7	79.2	86
853	90.9	52.4	77.7	79.1	85.9
854	90.9	52.4	77.7	79	85.9
854	91	52.4	77.7	78.9	85.8
855	91	52.4	77.7	78.9	85.7
855	91.1	52.4	77.6	78.8	85.6
856	91.1	52.5	77.6	78.7	85.5
856	91.2	52.5	77.6	78.7	85.4
857	91.2	52.5	77.6	78.6	85.3
857	91.3	52.5	77.6	78.5	85.2
858	91.3	52.5	77.5	78.4	85.1
858	91.3	52.6	77.5	78.4	85
859	91.4	52.6	77.5	78.3	84.9
859	91.4	52.6	77.5	78.2	84.8
860	91.5	52.7	77.4	78.1	84.7
860	91.5	52.7	77.4	78	84.6
861	91.6	52.7	77.4	78	84.5
861	91.6	52.7	77.4	77.9	84.4
862	91.6	52.8	77.3	77.8	84.3
862	91.7	52.8	77.3	77.7	84.2
863	91.7	52.8	77.3	77.6	84.1
863	91.7	52.8	77.3	77.6	84
863	91.8	52.8	77.2	77.5	83.9
864	91.8	52.8	77.2	77.4	83.7
864	91.9	52.8	77.2	77.3	83.6
865	91.9	52.8	77.2	77.2	83.5
865	91.9	52.8	77.1	77.1	83.3
866	92	52.8	77.1	77	83.2
866	92	52.8	77.1	76.9	83.1
867	92	52.8	77	76.7	82.9
867	92.1	52.7	77	76.6	82.8
868	92.1	52.7	76.9	76.5	82.7
868	92.1	52.7	76.9	76.4	82.5
869	92.2	52.7	76.9	76.3	82.4
869	92.2	52.7	76.8	76.2	82.2
870	92.2	52.7	76.8	76.1	82.1
870	92.3	52.7	76.8	75.9	82
871	92.3	52.8	76.7	75.8	81.8
871	92.3	52.8	76.7	75.7	81.6
872	92.3	52.8	76.6	75.6	81.5
872	92.4	52.8	76.6	75.4	81.3
873	92.4	52.8	76.6	75.3	81.2
873	92.4	52.8	76.5	75.2	81
874	92.4	52.9	76.5	75	80.8
874	92.5	52.9	76.4	74.9	80.7
875	92.5	52.9	76.4	74.8	80.5
875	92.5	52.9	76.4	74.6	80.3
876	92.5	52.9	76.3	74.5	80.2
876	92.6	52.9	76.3	74.4	80
876	92.6	52.9	76.2	74.2	79.8
877	92.6	52.9	76.2	74.1	79.6
877	92.6	52.8	76.1	73.9	79.5
878	92.7	52.8	76.1	73.8	79.3
878	92.7	52.8	76	73.6	79.1
879	92.7	52.8	76	73.5	78.9
879	92.8	52.7	75.9	73.3	78.7
880	92.8	52.7	75.9	73.1	78.5
880	92.8	52.7	75.8	73	78.3
881	92.8	52.7	75.8	72.8	78.1
881	92.9	52.6	75.7	72.7	77.9
882	92.9	52.6	75.7	72.5	77.7
882	92.9	52.6	75.6	72.3	77.5
883	92.9	52.6	75.5	72.2	77.3
883	93	52.6	75.5	72	77.1
884	93	52.6	75.4	71.9	76.9
884	93	52.5	75.4	71.7	76.7
885	93	52.5	75.3	71.5	76.5
885	93	52.5	75.2	71.4	76.2
886	93.1	52.5	75.2	71.2	76
886	93.1	52.5	75.1	71	75.8
887	93.1	52.5	75	70.8	75.6
887	93.1	52.5	75	70.7	75.4
888	93.1	52.5	74.9	70.5	75.2
888	93.1	52.5	74.9	70.3	74.9
889	93.1	52.4	74.8	70.1	74.7
889	93.2	52.4	74.7	69.9	74.5
890	93.2	52.4	74.7	69.7	74.2
890	93.2	52.3	74.6	69.5	74
890	93.2	52.3	74.5	69.4	73.8
891	93.2	52.2	74.4	69.2	73.5
891	93.2	52.2	74.4	69	73.3
892	93.2	52.1	74.3	68.7	73.1
892	93.2	52.1	74.2	68.5	72.8
893	93.3	52	74.2	68.3	72.6
893	93.3	52	74.1	68.1	72.4
894	93.3	51.9	74	67.9	72.2
894	93.3	51.9	74	67.7	71.9
895	93.3	51.9	73.9	67.5	71.7
895	93.3	51.8	73.8	67.3	71.5
896	93.3	51.8	73.7	67.1	71.2
896	93.4	51.7	73.7	66.9	71
897	93.4	51.7	73.6	66.7	70.8
897	93.4	51.7	73.5	66.5	70.5
898	93.4	51.7	73.4	66.3	70.3
898	93.5	51.7	73.4	66.1	70.1
899	93.5	51.6	73.3	65.9	69.8
899	93.5	51.6	73.2	65.7	69.6
900	93.5	51.6	73.1	65.5	69.4
900	93.6	51.6	73.1	65.3	69.2
901	93.6	51.5	73	65.1	69
901	93.6	51.5	72.9	64.9	68.7
902	93.7	51.5	72.9	64.6	68.5
902	93.7	51.4	72.8	64.4	68.3
903	93.7	51.4	72.7	64.2	68.1
903	93.8	51.3	72.6	64	67.9
903	93.8	51.3	72.6	63.8	67.6
904	93.8	51.2	72.5	63.6	67.4
904	93.8	51.2	72.4	63.3	67.2
905	93.9	51.1	72.3	63.1	67
905	93.9	51.1	72.3	62.9	66.8
906	93.9	51	72.2	62.7	66.6
906	93.9	50.9	72.1	62.5	66.4
907	93.9	50.9	72	62.2	66.2
907	94	50.8	72	62	66
908	94	50.8	71.9	61.8	65.8
908	94	50.7	71.8	61.6	65.6
909	94	50.7	71.7	61.4	65.4
909	94	50.6	71.6	61.1	65.2
910	94.1	50.6	71.6	60.9	65
910	94.1	50.5	71.5	60.7	64.8
911	94.1	50.5	71.4	60.5	64.6
911	94.1	50.5	71.3	60.3	64.4
912	94.1	50.4	71.2	60.1	64.2
912	94.1	50.4	71.2	59.9	64
913	94.1	50.3	71.1	59.6	63.8
913	94.2	50.3	71	59.4	63.6
914	94.2	50.3	70.9	59.2	63.4
914	94.2	50.2	70.8	59	63.2
915	94.2	50.2	70.7	58.8	63
915	94.2	50.1	70.7	58.5	62.9
916	94.2	50	70.6	58.3	62.7
916	94.2	50	70.5	58.1	62.5
917	94.2	49.9	70.4	57.9	62.3
917	94.2	49.8	70.3	57.6	62.1
917	94.2	49.8	70.2	57.4	61.9
918	94.2	49.7	70.1	57.2	61.8
918	94.2	49.6	70	56.9	61.6
919	94.3	49.5	69.9	56.7	61.4
919	94.3	49.5	69.8	56.5	61.2
920	94.3	49.4	69.7	56.3	61
920	94.3	49.3	69.7	56	60.9
921	94.3	49.3	69.6	55.8	60.7
921	94.3	49.2	69.5	55.6	60.5
922	94.3	49.1	69.4	55.4	60.3
922	94.3	49.1	69.3	55.1	60.2
923	94.3	49	69.2	54.9	60
923	94.3	49	69.1	54.7	59.8
924	94.3	48.9	69	54.4	59.6
924	94.3	48.9	68.9	54.2	59.4
925	94.3	48.8	68.8	54	59.2
925	94.3	48.8	68.7	53.8	59.1
926	94.4	48.7	68.6	53.5	58.9
926	94.4	48.7	68.5	53.3	58.7
927	94.4	48.6	68.4	53.1	58.5
927	94.4	48.6	68.3	52.8	58.3
928	94.4	48.5	68.2	52.6	58.1
928	94.4	48.4	68.1	52.3	58
929	94.4	48.4	68	52.1	57.8
929	94.4	48.3	67.9	51.9	57.6
930	94.4	48.2	67.8	51.6	57.4
930	94.4	48.2	67.7	51.4	57.2
930	94.4	48.1	67.6	51.1	57
931	94.4	48	67.5	50.9	56.8
931	94.4	47.9	67.4	50.6	56.6
932	94.4	47.9	67.3	50.4	56.4
932	94.4	47.8	67.2	50.1	56.2
933	94.4	47.7	67.1	49.9	55.9
933	94.4	47.6	67	49.6	55.7
934	94.4	47.6	66.9	49.4	55.5
934	94.4	47.5	66.8	49.1	55.3
935	94.4	47.4	66.7	48.9	55.1
935	94.4	47.4	66.6	48.6	54.8
936	94.4	47.3	66.6	48.4	54.6
936	94.4	47.3	66.5	48.2	54.4
937	94.4	47.2	66.4	47.9	54.2
937	94.4	47.2	66.2	47.7	53.9
938	94.5	47.1	66.1	47.4	53.7
938	94.5	47.1	66	47.1	53.4
939	94.5	47	65.9	46.9	53.2
939	94.5	47	65.8	46.6	52.9
940	94.5	46.9	65.7	46.4	52.7
940	94.5	46.9	65.6	46.1	52.4
941	94.5	46.8	65.5	45.9	52.2
941	94.5	46.8	65.4	45.6	51.9
942	94.5	46.7	65.3	45.3	51.6
942	94.6	46.7	65.2	45.1	51.4
943	94.6	46.6	65.1	44.8	51.1
943	94.6	46.5	65	44.6	50.8
944	94.6	46.5	64.9	44.3	50.5
944	94.6	46.4	64.8	44	50.3
944	94.6	46.3	64.7	43.8	50
945	94.6	46.3	64.6	43.5	49.7
945	94.6	46.2	64.5	43.3	49.4
946	94.6	46.1	64.4	43	49.1
946	94.6	46	64.3	42.7	48.8
947	94.6	46	64.2	42.5	48.5
947	94.6	45.9	64.1	42.2	48.2
948	94.6	45.9	64	42	47.9
948	94.6	45.8	63.9	41.7	47.6
949	94.6	45.8	63.8	41.4	47.3
949	94.6	45.7	63.7	41.2	47
950	94.6	45.7	63.6	40.9	46.7
950	94.6	45.6	63.5	40.7	46.4
951	94.7	45.6	63.4	40.4	46
951	94.7	45.6	63.3	40.1	45.7
952	94.7	45.5	63.2	39.9	45.4
952	94.7	45.5	63.1	39.6	45.1
953	94.7	45.4	63	39.4	44.8
953	94.7	45.4	62.9	39.1	44.5
954	94.7	45.4	62.8	38.9	44.1
954	94.7	45.3	62.7	38.6	43.8
955	94.7	45.3	62.6	38.4	43.5
955	94.7	45.2	62.5	38.2	43.2
956	94.8	45.2	62.4	37.9	42.8
956	94.8	45.1	62.3	37.7	42.5
957	94.8	45.1	62.2	37.4	42.2
957	94.8	45	62.1	37.2	41.9
957	94.8	45	62	36.9	41.5
958	94.8	44.9	61.9	36.7	41.2
958	94.8	44.8	61.8	36.5	40.9
959	94.8	44.8	61.7	36.2	40.6
959	94.8	44.7	61.6	36	40.2
960	94.8	44.7	61.5	35.8	39.9
960	94.8	44.6	61.4	35.5	39.6
961	94.8	44.6	61.3	35.3	39.3
961	94.8	44.5	61.2	35.1	39
962	94.8	44.5	61.1	34.9	38.7
962	94.8	44.5	61.1	34.6	38.3
963	94.8	44.4	61	34.4	38
963	94.8	44.4	60.9	34.2	37.7
964	94.8	44.4	60.8	34	37.4
964	94.8	44.3	60.7	33.8	37.1
965	94.9	44.3	60.6	33.6	36.8
965	94.9	44.3	60.5	33.3	36.5
966	94.9	44.3	60.4	33.1	36.2
966	94.9	44.2	60.4	32.9	35.9
967	94.9	44.2	60.3	32.7	35.6
967	94.9	44.2	60.2	32.5	35.3
968	94.9	44.1	60.1	32.3	35
968	94.9	44.1	60	32.1	34.8
969	94.9	44.1	59.9	31.9	34.5
969	94.9	44	59.8	31.7	34.2
970	94.9	44	59.8	31.5	33.9
970	94.9	43.9	59.7	31.3	33.6
971	94.9	43.9	59.6	31.2	33.4
971	94.9	43.9	59.5	31	33.1
971	94.9	43.8	59.5	30.8	32.8
972	94.9	43.8	59.4	30.6	32.6
972	94.9	43.7	59.3	30.4	32.3
973	94.9	43.7	59.2	30.2	32
973	94.9	43.6	59.2	30.1	31.8
974	94.9	43.6	59.1	29.9	31.5
974	94.9	43.6	59	29.7	31.3
975	94.9	43.5	58.9	29.5	31
975	94.9	43.5	58.9	29.4	30.8
976	94.9	43.5	58.8	29.2	30.5
976	94.9	43.5	58.7	29	30.3
977	94.9	43.4	58.6	28.8	30.1
977	94.9	43.4	58.6	28.7	29.8
978	94.9	43.4	58.5	28.5	29.6
978	94.9	43.4	58.4	28.4	29.4
979	94.9	43.3	58.3	28.2	29.1
979	94.9	43.3	58.3	28	28.9
980	94.9	43.3	58.2	27.9	28.7
980	94.9	43.3	58.1	27.7	28.5
981	94.9	43.2	58	27.6	28.2
981	94.9	43.2	57.9	27.4	28
982	94.9	43.2	57.9	27.3	27.8
982	94.9	43.1	57.8	27.1	27.6
983	94.9	43.1	57.7	27	27.4
983	94.9	43.1	57.7	26.8	27.2
984	94.9	43	57.6	26.7	27
984	94.9	43	57.5	26.5	26.8
984	94.9	42.9	57.4	26.4	26.6
985	94.9	42.9	57.4	26.2	26.4
985	94.9	42.8	57.3	26.1	26.2
986	94.9	42.8	57.2	25.9	26
986	94.9	42.8	57.2	25.8	25.8
987	95	42.7	57.1	25.7	25.6
987	95	42.7	57	25.5	25.5
988	95	42.7	57	25.4	25.3
988	95	42.6	56.9	25.3	25.1
989	95	42.6	56.8	25.1	24.9
989	95	42.6	56.8	25	24.7
990	95	42.6	56.7	24.9	24.6
990	95	42.6	56.6	24.8	24.4
991	95	42.5	56.6	24.6	24.2
991	95	42.5	56.5	24.5	24.1
992	95	42.5	56.5	24.4	23.9
992	95	42.5	56.4	24.3	23.7
993	95.1	42.5	56.3	24.1	23.6
993	95.1	42.5	56.3	24	23.4
994	95.1	42.4	56.2	23.9	23.3
994	95.1	42.4	56.1	23.8	23.1
995	95.1	42.4	56.1	23.7	23
995	95.1	42.4	56	23.5	22.8
996	95.1	42.4	56	23.4	22.7
996	95.1	42.3	55.9	23.3	22.5
997	95.1	42.3	55.8	23.2	22.4
997	95.1	42.3	55.8	23.1	22.2
997	95.1	42.2	55.7	23	22.1
998	95.1	42.2	55.7	22.9	21.9
998	95.1	42.2	55.6	22.8	21.8
999	95.1	42.2	55.6	22.6	21.7
999	95.1	42.1	55.5	22.5	21.5
1000	95.1	42.1	55.4	22.4	21.4
1000	95.2	42.1	55.4	22.3	21.2
1000	95.2	42.1	55.3	22.2	21.1
1000	95.2	42.1	55.3	22.1	21
1000	95.2	42	55.2	22	20.9
1000	95.2	42	55.2	21.9	20.7
1000	95.2	42	55.1	21.8	20.6
1000	95.2	42	55.1	21.7	20.5
1000	95.3	42	55	21.6	20.3
1000	95.3	42	55	21.5	20.2
1000	95.3	42	54.9	21.4	20.1
1010	95.3	42	54.9	21.3	20
1010	95.3	42	54.8	21.2	19.9
1010	95.3	42	54.8	21.2	19.8
1010	95.3	42	54.8	21.1	19.6
1010	95.3	42	54.7	21	19.5
1010	95.3	42	54.7	20.9	19.4
1010	95.3	42	54.6	20.8	19.3
1010	95.3	42	54.6	20.7	19.2
1010	95.3	42	54.5	20.6	19.1
1010	95.3	42	54.5	20.5	19
1010	95.2	41.9	54.4	20.5	18.9
1010	95.2	41.9	54.4	20.4	18.8
1010	95.2	41.9	54.4	20.3	18.7
1010	95.2	41.9	54.3	20.2	18.6
1010	95.2	41.9	54.3	20.1	18.5
1010	95.2	41.9	54.2	20.1	18.4
1010	95.2	41.9	54.2	20	18.3
1010	95.2	41.9	54.2	19.9	18.2
1010	95.2	41.9	54.1	19.8	18.1
1010	95.2	41.9	54.1	19.8	18
1010	95.2	41.9	54.1	19.7	17.9
1020	95.2	41.9	54	19.6	17.8
1020	95.2	41.9	54	19.6	17.7
1020	95.2	41.9	54	19.5	17.6
1020	95.2	41.9	53.9	19.4	17.5
1020	95.2	41.9	53.9	19.4	17.5
1020	95.2	42	53.9	19.3	17.4
1020	95.2	42	53.8	19.3	17.3
1020	95.2	42	53.8	19.2	17.2
1020	95.2	42	53.8	19.1	17.1
1020	95.1	42	53.8	19.1	17.1
1020	95.1	42.1	53.7	19	17
1020	95.1	42.1	53.7	19	16.9
1020	95.1	42.1	53.7	18.9	16.9
1020	95.2	42.1	53.7	18.9	16.8
1020	95.2	42.1	53.7	18.8	16.7
1020	95.2	42.1	53.6	18.8	16.7
1020	95.2	42.2	53.6	18.7	16.6
1020	95.2	42.2	53.6	18.7	16.5
1020	95.2	42.2	53.6	18.7	16.5
1020	95.2	42.2	53.6	18.6	16.4
1020	95.2	42.2	53.5	18.6	16.4
1030	95.2	42.2	53.5	18.5	16.3
1030	95.2	42.2	53.5	18.5	16.3
1030	95.2	42.3	53.5	18.5	16.2
1030	95.2	42.3	53.5	18.4	16.1
1030	95.3	42.3	53.5	18.4	16.1
1030	95.3	42.3	53.5	18.4	16
1030	95.3	42.4	53.5	18.3	16
1030	95.3	42.4	53.4	18.3	16
1030	95.3	42.4	53.4	18.3	15.9
1030	95.3	42.4	53.4	18.3	15.9
1030	95.3	42.5	53.4	18.2	15.8
1030	95.3	42.5	53.4	18.2	15.8
1030	95.3	42.6	53.4	18.2	15.7
1030	95.3	42.6	53.4	18.2	15.7
1030	95.3	42.6	53.4	18.1	15.7
1030	95.3	42.7	53.4	18.1	15.6
1030	95.3	42.7	53.4	18.1	15.6
1030	95.3	42.7	53.4	18.1	15.6
1030	95.3	42.8	53.4	18.1	15.6
1030	95.3	42.8	53.4	18.1	15.5
1040	95.3	42.8	53.4	18.1	15.5
1040	95.3	42.9	53.4	18.1	15.5
1040	95.3	42.9	53.4	18	15.5
1040	95.3	42.9	53.4	18	15.4
1040	95.3	43	53.5	18	15.4
1040	95.3	43	53.5	18	15.4
1040	95.3	43	53.5	18	15.4
1040	95.4	43	53.5	18	15.4
1040	95.4	43	53.5	18	15.3
1040	95.4	43.1	53.5	18	15.3
1040	95.4	43.1	53.5	18	15.3
1040	95.4	43.1	53.6	18	15.3
1040	95.4	43.2	53.6	18	15.3
1040	95.4	43.2	53.6	18	15.3
1040	95.4	43.2	53.6	18	15.3
1040	95.4	43.3	53.6	18	15.3
1040	95.4	43.3	53.6	18	15.3
1040	95.4	43.4	53.6	18.1	15.3
1040	95.4	43.4	53.7	18.1	15.3
1040	95.4	43.5	53.7	18.1	15.3
1040	95.4	43.5	53.7	18.1	15.3
1050	95.4	43.6	53.7	18.1	15.3
1050	95.4	43.6	53.8	18.1	15.3
1050	95.4	43.7	53.8	18.1	15.3
1050	95.4	43.7	53.8	18.2	15.3
1050	95.4	43.7	53.8	18.2	15.3
1050	95.4	43.8	53.8	18.2	15.3
1050	95.4	43.8	53.9	18.2	15.3
1050	95.4	43.9	53.9	18.2	15.3
1050	95.4	43.9	53.9	18.3	15.4
1050	95.4	43.9	53.9	18.3	15.4
1050	95.4	44	54	18.3	15.4
1050	95.4	44	54	18.3	15.4
1050	95.4	44	54	18.4	15.4
1050	95.4	44.1	54.1	18.4	15.4
1050	95.4	44.1	54.1	18.4	15.5
1050	95.4	44.1	54.1	18.5	15.5
1050	95.4	44.2	54.2	18.5	15.5
1050	95.4	44.2	54.2	18.5	15.5
1050	95.4	44.2	54.2	18.6	15.6
1050	95.4	44.3	54.3	18.6	15.6
1050	95.4	44.3	54.3	18.6	15.6
1060	95.4	44.4	54.3	18.7	15.7
1060	95.4	44.4	54.4	18.7	15.7
1060	95.4	44.5	54.4	18.8	15.7
1060	95.4	44.5	54.5	18.8	15.8
1060	95.4	44.6	54.5	18.9	15.8
1060	95.5	44.7	54.5	18.9	15.8
1060	95.5	44.7	54.6	18.9	15.9
1060	95.5	44.8	54.6	19	15.9
1060	95.5	44.8	54.7	19	15.9
1060	95.5	44.9	54.7	19.1	16
1060	95.5	45	54.8	19.1	16
1060	95.5	45	54.8	19.2	16.1
1060	95.5	45.1	54.8	19.2	16.1
1060	95.5	45.1	54.9	19.3	16.2
1060	95.5	45.2	54.9	19.3	16.2
1060	95.5	45.2	55	19.4	16.3
1060	95.6	45.3	55.1	19.5	16.3
1060	95.6	45.3	55.1	19.5	16.4
1060	95.6	45.4	55.2	19.6	16.4
1060	95.6	45.4	55.2	19.6	16.5
1060	95.6	45.5	55.3	19.7	16.5
1070	95.6	45.5	55.3	19.8	16.6
1070	95.6	45.6	55.4	19.8	16.7
1070	95.6	45.6	55.4	19.9	16.7
1070	95.6	45.7	55.5	20	16.8
1070	95.7	45.7	55.6	20.1	16.9
1070	95.7	45.8	55.6	20.1	16.9
1070	95.7	45.8	55.7	20.2	17
1070	95.7	45.9	55.7	20.3	17.1
1070	95.7	45.9	55.8	20.3	17.1
1070	95.7	46	55.8	20.4	17.2
1070	95.8	46.1	55.9	20.5	17.3
1070	95.8	46.2	56	20.6	17.4
1070	95.8	46.2	56	20.7	17.4
1070	95.8	46.3	56.1	20.7	17.5
1070	95.9	46.4	56.2	20.8	17.6
1070	95.9	46.4	56.2	20.9	17.7
1070	95.9	46.5	56.3	21	17.8
1070	95.9	46.6	56.4	21.1	17.8
1070	96	46.7	56.4	21.2	17.9
1070	96	46.7	56.5	21.3	18
1080	96	46.8	56.6	21.4	18.1
1080	96.1	46.9	56.6	21.5	18.2
1080	96.1	46.9	56.7	21.5	18.3
1080	96.1	47	56.8	21.6	18.4
1080	96.2	47	56.8	21.7	18.5
1080	96.2	47.1	56.9	21.8	18.6
1080	96.3	47.2	57	21.9	18.7
1080	96.3	47.2	57.1	22	18.8
1080	96.3	47.3	57.1	22.1	18.9
1080	96.3	47.3	57.2	22.2	19
1080	96.4	47.4	57.3	22.3	19.1
1080	96.4	47.5	57.4	22.4	19.2
1080	96.5	47.5	57.4	22.6	19.3
1080	96.5	47.6	57.5	22.7	19.4
1080	96.5	47.7	57.6	22.8	19.5
1080	96.6	47.8	57.7	22.9	19.6
1080	96.6	47.8	57.8	23	19.8
1080	96.7	47.9	57.9	23.1	19.9
1080	96.7	48	57.9	23.2	20
1080	96.7	48.1	58	23.3	20.1
1080	96.8	48.2	58.1	23.5	20.2
1090	96.8	48.3	58.2	23.6	20.3
1090	96.8	48.4	58.3	23.7	20.5
1090	96.8	48.5	58.3	23.8	20.6
1090	96.9	48.6	58.4	24	20.7
1090	96.9	48.6	58.5	24.1	20.8
1090	96.9	48.7	58.6	24.2	21
1090	97	48.8	58.7	24.3	21.1
1090	97	48.9	58.8	24.5	21.2
1090	97	49	58.9	24.6	21.4
1090	97	49.1	59	24.7	21.5
1090	97.1	49.2	59.1	24.8	21.6
1090	97.1	49.2	59.1	25	21.8
1090	97.1	49.3	59.2	25.1	21.9
1090	97.1	49.4	59.3	25.2	22
1090	97.1	49.5	59.4	25.4	22.2
1090	97.2	49.6	59.5	25.5	22.3
1090	97.2	49.6	59.6	25.6	22.5
1090	97.2	49.7	59.7	25.8	22.6
1090	97.2	49.8	59.8	25.9	22.7
1090	97.3	49.9	59.9	26.1	22.9
1090	97.3	50	60	26.2	23
1100	97.3	50.1	60.1	26.4	23.2
1100	97.3	50.2	60.2	26.5	23.3
1100	97.3	50.3	60.3	26.6	23.5
1100	97.3	50.4	60.4	26.8	23.6
1100	97.3	50.5	60.5	26.9	23.8
1100	97.4	50.6	60.6	27.1	23.9
1100	97.4	50.7	60.7	27.2	24.1
1100	97.4	50.9	60.8	27.4	24.2
1100	97.4	51	60.9	27.5	24.4
1100	97.4	51.1	61	27.7	24.6
1100	97.4	51.2	61.1	27.8	24.7
1100	97.4	51.3	61.2	28	24.9
1100	97.4	51.4	61.3	28.2	25
1100	97.4	51.5	61.4	28.3	25.2
1100	97.5	51.7	61.5	28.5	25.4
1100	97.5	51.8	61.6	28.6	25.5
1100	97.5	51.9	61.7	28.8	25.7
1100	97.5	52	61.8	29	25.8
1100	97.5	52.1	61.9	29.1	26
1100	97.5	52.2	62	29.3	26.2
1110	97.5	52.3	62.1	29.5	26.3
1110	97.5	52.4	62.2	29.6	26.5
1110	97.5	52.5	62.3	29.8	26.7
1110	97.5	52.6	62.4	30	26.9
1110	97.5	52.7	62.5	30.1	27
1110	97.5	52.9	62.6	30.3	27.2
1110	97.6	53	62.7	30.5	27.4
1110	97.6	53.1	62.8	30.6	27.5
1110	97.6	53.2	62.9	30.8	27.7
1110	97.6	53.4	63.1	31	27.9
1110	97.6	53.5	63.2	31.2	28.1
1110	97.6	53.7	63.3	31.3	28.2
1110	97.6	53.8	63.4	31.5	28.4
1110	97.6	54	63.5	31.7	28.6
1110	97.6	54.1	63.6	31.9	28.8
1110	97.6	54.3	63.7	32	28.9
1110	97.6	54.4	63.9	32.2	29.1
1110	97.6	54.6	64	32.4	29.3
1110	97.6	54.7	64.1	32.6	29.5
1110	97.6	54.9	64.2	32.8	29.7
1110	97.6	55	64.3	33	29.8
1120	97.6	55.2	64.4	33.2	30
1120	97.6	55.3	64.6	33.4	30.2
1120	97.7	55.5	64.7	33.6	30.4
1120	97.7	55.6	64.8	33.7	30.6
1120	97.7	55.8	64.9	33.9	30.8
1120	97.7	55.9	65.1	34.1	30.9
1120	97.7	56.1	65.2	34.3	31.1
1120	97.7	56.2	65.3	34.5	31.3
1120	97.7	56.4	65.5	34.7	31.5
1120	97.8	56.5	65.6	34.9	31.7
1120	97.8	56.7	65.7	35.1	31.9
1120	97.8	56.9	65.8	35.3	32.1
1120	97.8	57	66	35.5	32.3
1120	97.8	57.2	66.1	35.7	32.5
1120	97.8	57.4	66.2	35.9	32.7
1120	97.9	57.6	66.4	36.1	32.8
1120	97.9	57.8	66.5	36.3	33
1120	97.9	58	66.6	36.5	33.2
1120	97.9	58.1	66.8	36.8	33.4
1120	97.9	58.3	66.9	37	33.6
1120	98	58.5	67.1	37.2	33.8
1130	98	58.7	67.2	37.4	34
1130	98	58.9	67.3	37.6	34.2
1130	98	59.2	67.5	37.8	34.4
1130	98	59.4	67.6	38.1	34.6
1130	98	59.6	67.7	38.3	34.8
1130	98.1	59.8	67.9	38.5	35
1130	98.1	60	68	38.7	35.2
1130	98.1	60.2	68.2	39	35.4
1130	98.1	60.4	68.3	39.2	35.6
1130	98.2	60.6	68.5	39.4	35.8
1130	98.2	60.8	68.6	39.6	36
1130	98.2	61	68.8	39.9	36.2
1130	98.3	61.2	68.9	40.1	36.4
1130	98.3	61.4	69.1	40.3	36.6
1130	98.3	61.6	69.3	40.6	36.8
1130	98.4	61.8	69.4	40.8	37
1130	98.4	62	69.6	41	37.3
1130	98.4	62.3	69.7	41.3	37.5
1130	98.5	62.5	69.9	41.5	37.7
1130	98.5	62.7	70	41.7	37.9
1130	98.5	62.9	70.2	42	38.1
1140	98.6	63.2	70.4	42.2	38.3
1140	98.6	63.4	70.5	42.5	38.5
1140	98.6	63.6	70.7	42.7	38.7
1140	98.6	63.9	70.8	43	38.9
1140	98.7	64.1	71	43.2	39.1
1140	98.7	64.4	71.1	43.5	39.3
1140	98.7	64.6	71.3	43.7	39.6
1140	98.7	64.9	71.5	44	39.8
1140	98.7	65.2	71.6	44.2	40
1140	98.8	65.4	71.8	44.5	40.2
1140	98.8	65.7	71.9	44.7	40.4
1140	98.8	65.9	72.1	45	40.6
1140	98.8	66.2	72.2	45.3	40.8
1140	98.8	66.4	72.4	45.5	41
1140	98.8	66.7	72.6	45.8	41.3
1140	98.8	66.9	72.7	46.1	41.5
1140	98.8	67.2	72.9	46.3	41.7
1140	98.9	67.4	73	46.6	41.9
1140	98.9	67.6	73.2	46.9	42.1
1140	98.9	67.9	73.4	47.1	42.3
1150	98.9	68.1	73.5	47.4	42.6
1150	98.9	68.3	73.7	47.7	42.8
1150	98.9	68.6	73.8	47.9	43
1150	98.9	68.8	74	48.2	43.2
1150	98.9	69.1	74.1	48.5	43.4
1150	98.9	69.3	74.3	48.8	43.6
1150	98.9	69.6	74.5	49	43.9
1150	98.9	69.8	74.6	49.3	44.1
1150	98.9	70.1	74.8	49.6	44.3
1150	98.9	70.3	74.9	49.9	44.5
1150	98.9	70.6	75.1	50.2	44.8
1150	98.9	70.9	75.2	50.4	45
1150	98.9	71.1	75.4	50.7	45.2
1150	98.9	71.4	75.6	51	45.4
1150	98.9	71.7	75.7	51.3	45.7
1150	98.9	72	75.9	51.6	45.9
1150	98.9	72.2	76	51.9	46.1
1150	98.9	72.5	76.2	52.2	46.3
1150	98.8	72.8	76.3	52.5	46.6
1150	98.8	73	76.5	52.8	46.8
1150	98.8	73.3	76.7	53.1	47
1160	98.8	73.6	76.8	53.4	47.3
1160	98.8	73.8	77	53.7	47.5
1160	98.8	74	77.1	54	47.7
1160	98.8	74.3	77.3	54.3	48
1160	98.8	74.5	77.5	54.6	48.2
1160	98.8	74.8	77.6	54.9	48.4
1160	98.8	75	77.8	55.2	48.7
1160	98.8	75.2	77.9	55.5	48.9
1160	98.8	75.5	78.1	55.8	49.1
1160	98.8	75.7	78.2	56.1	49.4
1160	98.8	75.9	78.4	56.4	49.6
1160	98.8	76.2	78.6	56.7	49.9
1160	98.8	76.4	78.7	57	50.1
1160	98.7	76.6	78.9	57.3	50.3
1160	98.7	76.9	79	57.6	50.6
1160	98.7	77.1	79.2	57.9	50.8
1160	98.7	77.4	79.3	58.3	51.1
1160	98.7	77.7	79.5	58.6	51.3
1160	98.7	77.9	79.7	58.9	51.6
1160	98.7	78.2	79.8	59.2	51.8
1160	98.7	78.4	80	59.5	52.1
1170	98.7	78.7	80.1	59.8	52.3
1170	98.7	79	80.3	60.2	52.6
1170	98.8	79.2	80.5	60.5	52.9
1170	98.8	79.5	80.6	60.8	53.1
1170	98.8	79.7	80.8	61.1	53.4
1170	98.8	80	81	61.5	53.6
1170	98.8	80.2	81.1	61.8	53.9
1170	98.8	80.5	81.3	62.1	54.2
1170	98.8	80.7	81.5	62.4	54.4
1170	98.8	80.9	81.6	62.7	54.7
1170	98.8	81.1	81.8	63.1	55
1170	98.9	81.3	81.9	63.4	55.2
1170	98.9	81.6	82.1	63.7	55.5
1170	98.9	81.8	82.3	64	55.8
1170	98.9	82	82.4	64.4	56.1
1170	98.9	82.2	82.6	64.7	56.3
1170	99	82.4	82.8	65	56.6
1170	99	82.6	82.9	65.3	56.9
1170	99	82.8	83.1	65.6	57.2
1170	99	83	83.3	66	57.4
1170	99	83.2	83.4	66.3	57.7
1180	99.1	83.5	83.6	66.6	58
1180	99.1	83.7	83.7	66.9	58.3
1180	99.1	83.9	83.9	67.3	58.6
1180	99.1	84.1	84.1	67.6	58.9
1180	99.2	84.4	84.2	67.9	59.2
1180	99.2	84.6	84.4	68.2	59.4
1180	99.2	84.8	84.5	68.5	59.7
1180	99.2	85	84.7	68.8	60
1180	99.3	85.3	84.9	69.2	60.3
1180	99.3	85.5	85	69.5	60.6
1180	99.3	85.7	85.2	69.8	60.9
1180	99.3	85.9	85.3	70.1	61.2
1180	99.4	86.1	85.5	70.4	61.5
1180	99.4	86.2	85.6	70.7	61.8
1180	99.4	86.4	85.8	71	62.1
1180	99.4	86.6	85.9	71.3	62.4
1180	99.5	86.8	86.1	71.6	62.7
1180	99.5	86.9	86.2	71.9	63
1180	99.5	87.1	86.4	72.2	63.3
1180	99.5	87.2	86.5	72.5	63.6
1190	99.5	87.4	86.7	72.8	63.9
1190	99.5	87.5	86.8	73.1	64.2
1190	99.6	87.6	87	73.4	64.5
1190	99.6	87.8	87.1	73.7	64.8
1190	99.6	87.9	87.2	74	65
1190	99.6	88.1	87.4	74.3	65.3
1190	99.6	88.2	87.5	74.6	65.6
1190	99.7	88.4	87.6	74.9	65.9
1190	99.7	88.5	87.8	75.1	66.2
1190	99.7	88.7	87.9	75.4	66.5
1190	99.7	88.9	88	75.7	66.8
1190	99.7	89	88.2	76	67.1
1190	99.7	89.2	88.3	76.2	67.4
1190	99.7	89.3	88.4	76.5	67.7
1190	99.7	89.5	88.5	76.7	68
1190	99.7	89.6	88.7	77	68.3
1190	99.8	89.8	88.8	77.3	68.6
1190	99.8	89.9	88.9	77.5	68.9
1190	99.8	90	89	77.8	69.2
1190	99.8	90.1	89.1	78	69.4
1190	99.8	90.3	89.2	78.3	69.7
1200	99.8	90.4	89.3	78.5	70
1200	99.8	90.5	89.5	78.8	70.3
1200	99.8	90.5	89.6	79	70.6
1200	99.8	90.6	89.7	79.2	70.9
1200	99.8	90.7	89.8	79.5	71.2
1200	99.8	90.8	89.9	79.7	71.4
1200	99.8	90.9	90	80	71.7
1200	99.8	91	90.1	80.2	72
1200	99.8	91	90.2	80.4	72.3
1200	99.8	91.1	90.3	80.6	72.5
1200	99.8	91.2	90.4	80.8	72.8
1200	99.8	91.3	90.5	81.1	73.1
1200	99.8	91.4	90.6	81.3	73.4
1200	99.8	91.4	90.7	81.5	73.6
1200	99.8	91.5	90.8	81.7	73.9
1200	99.8	91.6	90.9	81.9	74.2
1200	99.8	91.7	91	82.1	74.4
1200	99.8	91.8	91.1	82.3	74.7
1200	99.8	91.9	91.2	82.5	74.9
1200	99.8	92	91.3	82.7	75.2
1200	99.8	92.1	91.4	82.9	75.5
1210	99.8	92.2	91.5	83.1	75.7
1210	99.8	92.3	91.6	83.3	76
1210	99.8	92.4	91.6	83.4	76.2
1210	99.8	92.5	91.7	83.6	76.5
1210	99.8	92.6	91.8	83.8	76.7
1210	99.8	92.7	91.9	84	77
1210	99.8	92.7	92	84.2	77.2
1210	99.8	92.8	92.1	84.4	77.5
1210	99.9	92.9	92.2	84.5	77.7
1210	99.9	92.9	92.3	84.7	78
1210	99.9	93	92.4	84.9	78.2
1210	99.9	93	92.5	85	78.4
1210	99.9	93	92.5	85.2	78.7
1210	99.9	93.1	92.6	85.4	78.9
1210	99.9	93.1	92.7	85.5	79.1
1210	99.9	93.2	92.8	85.7	79.3
1210	99.9	93.2	92.9	85.8	79.6
1210	99.9	93.3	92.9	86	79.8
1210	99.9	93.3	93	86.1	80
1210	99.9	93.4	93.1	86.3	80.2
1210	99.9	93.4	93.2	86.4	80.4
1220	100	93.5	93.3	86.6	80.6
1220	100	93.6	93.3	86.7	80.8
1220	100	93.6	93.4	86.8	81
1220	100	93.7	93.5	87	81.3
1220	100	93.8	93.6	87.1	81.5
1220	100	93.8	93.6	87.2	81.6
1220	100	93.9	93.7	87.4	81.8
1220	100	94	93.8	87.5	82
1220	100	94	93.8	87.6	82.2
1220	100	94.1	93.9	87.8	82.4
1220	100	94.2	94	87.9	82.6
1220	100	94.2	94	88	82.8
1220	100	94.2	94.1	88.1	82.9
1220	100	94.3	94.2	88.3	83.1
1220	100	94.3	94.2	88.4	83.3
1220	100	94.3	94.3	88.5	83.5
1220	100	94.3	94.4	88.6	83.7
1220	100	94.4	94.4	88.8	83.8
1220	100	94.4	94.5	88.9	84
1220	100	94.4	94.5	89	84.2
1230	100	94.4	94.6	89.1	84.3
1230	99.9	94.4	94.7	89.2	84.5
1230	99.9	94.4	94.7	89.3	84.6
1230	99.9	94.4	94.8	89.4	84.8
1230	99.9	94.4	94.8	89.5	84.9
1230	99.9	94.5	94.9	89.6	85.1
1230	99.9	94.5	94.9	89.7	85.2
1230	99.9	94.5	95	89.8	85.4
1230	99.9	94.6	95.1	89.9	85.5
1230	99.9	94.6	95.1	90	85.7
1230	99.9	94.7	95.2	90.1	85.8
1230	99.9	94.7	95.2	90.2	86
1230	99.9	94.8	95.2	90.3	86.1
1230	99.9	94.8	95.3	90.4	86.2
1230	99.8	94.8	95.4	90.5	86.4
1230	99.8	94.9	95.4	90.6	86.5
1230	99.8	94.9	95.5	90.6	86.6
1230	99.8	94.9	95.5	90.7	86.8
1230	99.8	95	95.6	90.8	86.9
1230	99.8	95	95.6	90.9	87
1230	99.8	95	95.7	91	87.1
1240	99.8	95	95.7	91.1	87.3
1240	99.8	95	95.7	91.2	87.4
1240	99.8	95	95.8	91.3	87.5
1240	99.8	95	95.8	91.4	87.6
1240	99.8	95	95.9	91.4	87.7
1240	99.7	95	95.9	91.5	87.8
1240	99.7	95	96	91.6	88
1240	99.7	95	96	91.7	88.1
1240	99.7	95	96.1	91.8	88.2
1240	99.7	95	96.1	91.8	88.3
1240	99.7	95	96.1	91.9	88.4
1240	99.7	95	96.2	92	88.5
1240	99.7	95	96.2	92	88.6
1240	99.7	95	96.3	92.1	88.7
1240	99.7	95.1	96.3	92.2	88.8
1240	99.7	95.1	96.3	92.3	89
1240	99.6	95.1	96.4	92.3	89.1
1240	99.6	95.2	96.4	92.4	89.2
1240	99.6	95.2	96.5	92.5	89.3
1240	99.6	95.2	96.5	92.5	89.4
1240	99.6	95.3	96.6	92.6	89.5
1250	99.6	95.3	96.6	92.7	89.6
1250	99.6	95.3	96.6	92.8	89.6
1250	99.6	95.3	96.7	92.8	89.7
1250	99.6	95.4	96.7	92.9	89.8
1250	99.6	95.4	96.8	93	89.9
1250	99.5	95.4	96.8	93	90
1250	99.5	95.4	96.8	93.1	90.1
1250	99.5	95.4	96.9	93.2	90.2
1250	99.5	95.4	96.9	93.2	90.3
1250	99.5	95.4	96.9	93.3	90.4
1250	99.5	95.3	97	93.3	90.5
1250	99.5	95.3	97	93.4	90.6
1250	99.5	95.3	97	93.5	90.7
1250	99.5	95.3	97.1	93.5	90.7
1250	99.5	95.3	97.1	93.6	90.8
1250	99.4	95.3	97.2	93.6	90.9
1250	99.4	95.3	97.2	93.7	91
1250	99.4	95.3	97.2	93.8	91.1
1250	99.4	95.3	97.3	93.8	91.1
1250	99.4	95.3	97.3	93.9	91.2
1250	99.4	95.3	97.3	93.9	91.3
1260	99.4	95.3	97.3	94	91.4
1260	99.4	95.3	97.4	94	91.5
1260	99.3	95.4	97.4	94.1	91.5
1260	99.3	95.4	97.4	94.1	91.6
1260	99.3	95.4	97.5	94.2	91.7
1260	99.3	95.4	97.5	94.3	91.8
1260	99.3	95.5	97.5	94.3	91.9
1260	99.3	95.5	97.6	94.4	91.9
1260	99.2	95.5	97.6	94.4	92
1260	99.2	95.5	97.6	94.5	92.1
1260	99.2	95.5	97.7	94.5	92.2
1260	99.2	95.5	97.7	94.6	92.2
1260	99.2	95.5	97.7	94.7	92.3
1260	99.2	95.5	97.7	94.7	92.4
1260	99.2	95.5	97.8	94.8	92.4
1260	99.1	95.5	97.8	94.8	92.5
1260	99.1	95.4	97.8	94.9	92.6
1260	99.1	95.4	97.9	94.9	92.6
1260	99.1	95.4	97.9	95	92.7
1260	99.1	95.4	97.9	95	92.8
1270	99.1	95.4	98	95.1	92.8
1270	99	95.4	98	95.1	92.9
1270	99	95.3	98	95.2	93
1270	99	95.3	98	95.2	93
1270	99	95.3	98	95.2	93.1
1270	99	95.3	98.1	95.3	93.2
1270	99	95.4	98.1	95.3	93.2
1270	99	95.4	98.1	95.4	93.3
1270	98.9	95.4	98.2	95.4	93.4
1270	98.9	95.4	98.2	95.5	93.4
1270	98.9	95.4	98.2	95.5	93.5
1270	98.9	95.4	98.2	95.6	93.6
1270	98.9	95.5	98.3	95.6	93.6
1270	98.8	95.5	98.3	95.7	93.7
1270	98.8	95.5	98.3	95.7	93.7
1270	98.8	95.5	98.4	95.8	93.8
1270	98.8	95.5	98.4	95.8	93.9
1270	98.8	95.5	98.4	95.8	93.9
1270	98.7	95.5	98.4	95.9	94
1270	98.7	95.5	98.5	95.9	94.1
1270	98.7	95.5	98.5	96	94.1
1280	98.7	95.5	98.5	96	94.2
1280	98.7	95.5	98.5	96.1	94.2
1280	98.7	95.4	98.6	96.1	94.3
1280	98.6	95.4	98.6	96.2	94.4
1280	98.6	95.4	98.6	96.2	94.4
1280	98.6	95.4	98.7	96.2	94.5
1280	98.6	95.4	98.7	96.3	94.5
1280	98.5	95.3	98.7	96.3	94.6
1280	98.5	95.3	98.7	96.4	94.6
1280	98.5	95.3	98.7	96.4	94.7
1280	98.5	95.3	98.8	96.4	94.7
1280	98.5	95.3	98.8	96.5	94.8
1280	98.4	95.3	98.8	96.5	94.8
1280	98.4	95.3	98.8	96.5	94.9
1280	98.4	95.3	98.9	96.6	95
1280	98.4	95.3	98.9	96.6	95
1280	98.3	95.4	98.9	96.7	95.1
1280	98.3	95.4	98.9	96.7	95.1
1280	98.3	95.4	98.9	96.7	95.2
1280	98.3	95.4	99	96.8	95.2
1280	98.2	95.4	99	96.8	95.3
1290	98.2	95.4	99	96.9	95.3
1290	98.2	95.4	99	96.9	95.4
1290	98.2	95.4	99.1	96.9	95.4
1290	98.1	95.4	99.1	97	95.5
1290	98.1	95.4	99.1	97	95.5
1290	98.1	95.4	99.1	97	95.6
1290	98	95.4	99.1	97.1	95.6
1290	98	95.4	99.2	97.1	95.7
1290	98	95.3	99.2	97.1	95.7
1290	97.9	95.3	99.2	97.2	95.8
1290	97.9	95.3	99.2	97.2	95.8
1290	97.9	95.3	99.2	97.3	95.9
1290	97.9	95.2	99.3	97.3	95.9
1290	97.8	95.2	99.3	97.3	96
1290	97.8	95.2	99.3	97.4	96
1290	97.8	95.2	99.3	97.4	96.1
1290	97.7	95.2	99.3	97.4	96.1
1290	97.7	95.1	99.3	97.4	96.1
1290	97.7	95.1	99.4	97.5	96.2
1290	97.6	95.1	99.4	97.5	96.2
1290	97.6	95.1	99.4	97.5	96.3
1300	97.5	95.1	99.4	97.6	96.3
1300	97.5	95.2	99.4	97.6	96.4
1300	97.5	95.2	99.4	97.6	96.4
1300	97.4	95.2	99.4	97.6	96.4
1300	97.4	95.2	99.4	97.7	96.5
1300	97.4	95.2	99.4	97.7	96.5
1300	97.3	95.2	99.5	97.7	96.6
1300	97.3	95.2	99.5	97.8	96.6
1300	97.2	95.2	99.5	97.8	96.6
1300	97.2	95.2	99.5	97.8	96.7
1300	97.2	95.1	99.5	97.8	96.7
1300	97.1	95.1	99.5	97.9	96.8
1300	97.1	95.1	99.5	97.9	96.8
1300	97	95.1	99.5	97.9	96.8
1300	97	95	99.5	98	96.9
1300	97	95	99.5	98	96.9
1300	96.9	95	99.6	98	96.9
1300	96.9	94.9	99.6	98	97
1300	96.8	94.9	99.6	98.1	97
1300	96.8	94.9	99.6	98.1	97
1310	96.7	94.9	99.6	98.1	97.1
1310	96.7	94.8	99.6	98.1	97.1
1310	96.7	94.8	99.6	98.1	97.1
1310	96.6	94.8	99.6	98.2	97.2
1310	96.6	94.8	99.6	98.2	97.2
1310	96.5	94.8	99.6	98.2	97.2
1310	96.5	94.8	99.6	98.2	97.3
1310	96.5	94.8	99.6	98.2	97.3
1310	96.4	94.8	99.6	98.3	97.3
1310	96.4	94.8	99.6	98.3	97.4
1310	96.3	94.8	99.6	98.3	97.4
1310	96.3	94.8	99.6	98.3	97.4
1310	96.3	94.8	99.6	98.4	97.4
1310	96.2	94.8	99.6	98.4	97.5
1310	96.2	94.8	99.6	98.4	97.5
1310	96.1	94.8	99.6	98.4	97.5
1310	96.1	94.7	99.7	98.4	97.6
1310	96.1	94.7	99.7	98.5	97.6
1310	96	94.7	99.7	98.5	97.6
1310	96	94.7	99.7	98.5	97.6
1310	96	94.7	99.7	98.5	97.7
1320	95.9	94.6	99.7	98.5	97.7
1320	95.9	94.6	99.7	98.6	97.7
1320	95.9	94.6	99.7	98.6	97.8
1320	95.8	94.5	99.7	98.6	97.8
1320	95.8	94.5	99.7	98.6	97.8
1320	95.8	94.5	99.7	98.7	97.9
1320	95.8	94.5	99.7	98.7	97.9
1320	95.7	94.4	99.7	98.7	97.9
1320	95.7	94.4	99.7	98.7	98
1320	95.7	94.4	99.7	98.7	98
1320	95.7	94.4	99.8	98.8	98
1320	95.6	94.4	99.8	98.8	98.1
1320	95.6	94.4	99.8	98.8	98.1
1320	95.6	94.4	99.8	98.8	98.1
1320	95.6	94.4	99.8	98.9	98.2
1320	95.6	94.4	99.8	98.9	98.2
1320	95.5	94.4	99.8	98.9	98.2
1320	95.5	94.4	99.8	98.9	98.3
1320	95.5	94.4	99.8	98.9	98.3
1320	95.5	94.4	99.8	99	98.3
1320	95.5	94.4	99.9	99	98.4
1330	95.5	94.4	99.9	99	98.4
1330	95.4	94.4	99.9	99	98.4
1330	95.4	94.4	99.9	99	98.4
1330	95.4	94.4	99.9	99.1	98.5
1330	95.4	94.4	99.9	99.1	98.5
1330	95.4	94.4	99.9	99.1	98.5
1330	95.4	94.4	99.9	99.1	98.6
1330	95.3	94.3	99.9	99.1	98.6
1330	95.3	94.3	99.9	99.2	98.6
1330	95.3	94.3	99.9	99.2	98.6
1330	95.3	94.2	99.9	99.2	98.7
1330	95.3	94.2	99.9	99.2	98.7
1330	95.3	94.2	99.9	99.2	98.7
1330	95.2	94.2	99.9	99.2	98.7
1330	95.2	94.1	99.9	99.2	98.7
1330	95.2	94.1	99.9	99.3	98.8
1330	95.2	94.1	99.9	99.3	98.8
1330	95.1	94.1	99.9	99.3	98.8
1330	95.1	94.1	99.9	99.3	98.8
1330	95.1	94.1	99.9	99.3	98.8
1330	95.1	94.1	99.9	99.3	98.9
1340	95	94.1	99.9	99.3	98.9
1340	95	94.1	99.9	99.3	98.9
1340	95	94.1	99.9	99.3	98.9
1340	95	94.1	99.9	99.3	98.9
1340	95	94.1	99.9	99.3	98.9
1340	95	94.1	99.9	99.4	99
1340	95	94.1	99.9	99.4	99
1340	94.9	94.1	99.9	99.4	99
1340	94.9	94.1	99.9	99.4	99
1340	94.9	94.1	99.9	99.4	99.1
1340	94.9	94.1	99.9	99.5	99.1
1340	94.9	94.1	99.9	99.5	99.1
1340	94.9	94	99.9	99.5	99.2
1340	94.9	94	99.9	99.5	99.2
1340	94.9	94	99.9	99.5	99.2
1340	94.9	94	99.9	99.6	99.2
1340	94.9	93.9	99.9	99.6	99.2
1340	94.9	93.9	99.9	99.6	99.3
1340	94.9	93.9	99.9	99.6	99.3
1340	94.9	93.8	100	99.6	99.3
1350	94.9	93.8	100	99.6	99.3
1350	94.9	93.8	99.9	99.6	99.3
1350	94.9	93.8	99.9	99.6	99.4
1350	94.9	93.8	99.9	99.6	99.4
1350	94.9	93.8	99.9	99.7	99.4
1350	94.9	93.8	99.9	99.7	99.4
1350	94.8	93.8	99.9	99.7	99.4
1350	94.8	93.8	99.9	99.7	99.4
1350	94.8	93.8	99.9	99.7	99.5
1350	94.8	93.8	99.9	99.7	99.5
1350	94.8	93.8	99.9	99.7	99.5
1350	94.8	93.8	99.9	99.7	99.5
1350	94.8	93.8	99.9	99.7	99.5
1350	94.8	93.8	99.9	99.7	99.5
1350	94.8	93.8	99.9	99.7	99.6
1350	94.8	93.8	99.9	99.7	99.6
1350	94.8	93.8	99.9	99.8	99.6
1350	94.8	93.7	99.9	99.8	99.6
1350	94.8	93.7	99.9	99.8	99.6
1350	94.8	93.7	99.9	99.8	99.6
1350	94.8	93.7	99.9	99.8	99.6
1360	94.8	93.6	99.9	99.8	99.6
1360	94.8	93.6	99.9	99.8	99.7
1360	94.8	93.6	99.9	99.8	99.7
1360	94.8	93.6	99.9	99.8	99.7
1360	94.8	93.5	99.9	99.8	99.7
1360	94.8	93.5	99.9	99.8	99.7
1360	94.8	93.5	99.9	99.8	99.7
1360	94.8	93.5	99.8	99.8	99.7
1360	94.8	93.5	99.8	99.8	99.7
1360	94.8	93.5	99.8	99.8	99.7
1360	94.8	93.5	99.8	99.8	99.7
1360	94.8	93.5	99.8	99.8	99.7
1360	94.8	93.5	99.8	99.8	99.7
1360	94.8	93.5	99.8	99.8	99.8
1360	94.8	93.5	99.8	99.8	99.8
1360	94.8	93.5	99.8	99.8	99.8
1360	94.8	93.5	99.8	99.8	99.8
[truncated: 5,470 more rows]

## Sheet: Supplementary Fig 12g
	Pi/Fe=0	Pi/Fe=0.1	Pi/Fe=0.2	Pi/Fe=0.5	Pi/Fe=1
2θ (degree)	Intensity / a.u.
10.0001	86	183	278	386	506
10.0196	72	181	277	369	482
10.0391	73	192	289	362	496
10.0586	82	182	288	380	483
10.078	67	189	279	391	504
10.0975	86	172	275	382	487
10.117	76	184	286	375	470
10.1365	78	196	286	356	491
10.156	65	184	306	377	501
10.1755	84	198	272	383	492
10.195	75	184	307	354	482
10.2145	81	190	292	379	490
10.234	64	178	283	371	499
10.2535	70	208	295	380	508
10.2729	71	188	267	375	494
10.2924	65	173	274	366	482
10.3119	68	179	286	394	494
10.3314	84	180	286	378	488
10.3509	83	183	270	363	479
10.3704	84	178	310	379	503
10.3899	72	179	284	381	496
10.4094	83	193	287	379	489
10.4289	58	185	287	372	514
10.4483	62	177	266	378	493
10.4678	70	176	267	391	483
10.4873	68	181	279	361	495
10.5068	76	197	291	380	474
10.5263	58	182	269	381	494
10.5458	84	187	291	371	491
10.5653	70	173	279	375	493
10.5848	75	189	282	380	490
10.6043	62	173	288	366	489
10.6238	66	193	277	380	483
10.6433	82	206	283	386	491
10.6627	84	179	291	374	476
10.6822	65	187	294	387	484
10.7017	78	172	290	377	503
10.7212	59	192	265	377	486
10.7407	78	177	268	366	490
10.7602	61	168	291	369	499
10.7797	87	174	291	368	498
10.7992	72	178	282	379	497
10.8186	74	188	279	366	492
10.8381	68	187	294	383	473
10.8576	61	188	273	378	478
10.8771	71	181	297	368	498
10.8966	79	195	275	381	504
10.9161	66	197	286	371	481
10.9356	83	186	274	383	517
10.9551	71	170	284	379	504
10.9746	84	179	300	375	488
10.994	71	188	297	357	504
11.0135	74	175	277	368	489
11.033	80	186	281	371	491
11.0525	56	168	309	364	481
11.072	81	172	294	368	499
11.0915	78	195	288	375	482
11.111	67	193	285	370	480
11.1305	59	193	275	370	475
11.15	74	178	282	380	492
11.1695	69	181	279	361	506
11.189	67	188	273	371	487
11.2084	77	177	288	382	480
11.2279	67	196	276	366	478
11.2474	65	181	299	373	485
11.2669	67	194	290	390	497
11.2864	74	182	284	374	487
11.3059	79	189	276	379	484
11.3254	86	191	286	376	486
11.3449	72	196	291	389	491
11.3643	79	185	277	389	489
11.3838	73	181	286	370	484
11.4033	65	195	270	377	482
11.4228	92	171	302	366	506
11.4423	69	185	296	383	495
11.4618	70	188	277	382	497
11.4813	74	187	279	364	508
11.5008	74	196	265	373	498
11.5203	80	161	272	380	485
11.5398	79	173	292	377	484
11.5593	53	184	280	368	487
11.5787	77	170	290	365	498
11.5982	69	178	301	390	485
11.6177	67	182	289	364	487
11.6372	69	183	288	378	489
11.6567	66	183	276	378	493
11.6762	59	177	285	373	474
11.6957	66	177	290	373	488
11.7152	79	172	294	371	483
11.7347	63	210	279	364	474
11.7541	73	190	281	379	502
11.7736	71	196	287	369	473
11.7931	61	174	281	377	487
11.8126	73	173	267	366	483
11.8321	68	198	283	383	497
11.8516	77	194	298	384	491
11.8711	69	177	281	388	499
11.8906	62	182	295	362	491
11.9101	64	183	274	370	486
11.9295	77	190	285	377	490
11.949	60	198	282	364	504
11.9685	55	199	284	374	491
11.988	82	177	283	371	507
12.0075	80	158	292	380	487
12.027	71	188	295	377	496
12.0465	65	173	281	386	487
12.066	60	194	285	368	476
12.0855	75	186	274	372	498
12.105	78	181	287	368	481
12.1244	78	191	278	374	498
12.1439	71	156	271	370	496
12.1634	70	171	281	379	475
12.1829	64	181	270	366	490
12.2024	67	193	269	369	496
12.2219	61	174	287	368	494
12.2414	81	176	278	368	470
12.2609	68	184	270	368	500
12.2804	77	195	297	378	483
12.2998	73	177	284	379	495
12.3193	60	185	284	371	499
12.3388	62	166	298	366	472
12.3583	77	178	275	374	479
12.3778	72	179	286	372	505
12.3973	64	202	277	368	501
12.4168	54	183	284	394	494
12.4363	70	188	285	378	508
12.4558	71	187	276	377	495
12.4753	69	173	278	374	472
12.4947	72	183	278	373	485
12.5142	91	183	271	387	505
12.5337	81	170	286	361	500
12.5532	64	188	282	368	470
12.5727	88	189	279	385	479
12.5922	67	190	287	384	482
12.6117	84	173	268	375	489
12.6312	85	182	283	381	490
12.6507	70	184	294	377	503
12.6701	73	189	269	368	481
12.6896	68	188	279	365	491
12.7091	54	195	271	373	502
12.7286	67	183	299	372	475
12.7481	84	185	269	374	492
12.7676	60	174	287	379	488
12.7871	63	186	272	375	502
12.8066	55	194	281	371	483
12.8261	66	190	287	388	488
12.8455	61	181	296	376	481
12.865	71	193	280	369	480
12.8845	68	184	288	375	480
12.904	67	183	282	367	488
12.9235	76	184	269	365	515
12.943	56	174	295	380	497
12.9625	60	177	272	368	495
12.982	60	184	296	387	489
13.0015	64	178	270	384	497
13.0209	62	178	284	372	495
13.0404	67	197	275	379	476
13.0599	62	183	288	375	495
13.0794	71	177	274	382	502
13.0989	66	187	270	386	488
13.1184	68	189	287	388	479
13.1379	79	193	267	355	488
13.1574	75	200	284	377	497
13.1769	69	180	305	375	500
13.1964	73	194	278	401	474
13.2158	67	197	267	366	513
13.2353	70	188	279	378	491
13.2548	64	184	292	382	491
13.2743	68	170	283	372	470
13.2938	57	178	283	379	480
13.3133	71	179	271	379	488
13.3328	68	200	276	388	484
13.3523	67	168	270	357	494
13.3718	62	198	271	356	481
13.3912	73	183	277	363	488
13.4107	64	179	284	371	493
13.4302	76	184	285	386	493
13.4497	75	171	282	367	489
13.4692	81	185	275	399	482
13.4887	69	178	283	371	493
13.5082	65	183	285	376	499
13.5277	74	183	272	378	489
13.5472	62	176	293	382	478
13.5666	70	189	291	380	488
13.5861	61	191	263	370	480
13.6056	63	176	280	375	494
13.6251	78	188	285	364	499
13.6446	73	172	277	370	492
13.6641	73	174	269	388	502
13.6836	77	179	277	375	509
13.7031	62	184	309	371	485
13.7226	64	171	287	375	507
13.7421	70	205	297	367	491
13.7615	54	178	285	376	503
13.781	74	180	292	379	495
13.8005	80	195	279	362	493
13.82	66	188	279	375	497
13.8395	71	200	288	367	507
13.859	53	192	286	382	498
13.8785	55	188	264	378	484
13.898	74	197	276	375	496
13.9175	77	185	289	367	502
13.9369	67	191	282	389	495
13.9564	61	199	289	362	491
13.9759	55	175	275	372	492
13.9954	73	189	302	376	495
14.0149	70	190	309	387	510
14.0344	61	190	304	381	500
14.0539	67	173	283	372	495
14.0734	82	202	280	370	479
14.0929	87	190	295	379	495
14.1124	84	200	284	366	480
14.1318	69	200	288	384	495
14.1513	78	189	281	391	501
14.1708	68	183	291	386	493
14.1903	70	192	269	368	497
14.2098	66	189	303	387	488
14.2293	72	185	280	389	509
14.2488	77	180	282	383	493
14.2683	73	202	289	362	482
14.2878	66	197	284	375	492
14.3072	83	189	291	378	496
14.3267	67	187	279	383	487
14.3462	80	200	300	376	487
14.3657	72	194	292	374	513
14.3852	78	164	295	378	511
14.4047	74	212	285	380	504
14.4242	96	200	303	384	501
14.4437	91	179	290	371	495
14.4632	94	197	295	386	496
14.4826	75	198	307	368	504
14.5021	80	196	285	368	488
14.5216	66	193	287	368	494
14.5411	75	185	293	397	503
14.5606	65	201	295	378	484
14.5801	70	198	282	392	499
14.5996	65	180	292	386	498
14.6191	86	184	322	369	482
14.6386	63	185	294	380	493
14.6581	79	230	300	383	502
14.6776	70	198	296	386	497
14.697	84	194	296	379	489
14.7165	75	202	321	367	501
14.736	79	176	282	389	506
14.7555	73	207	301	367	510
14.775	69	184	291	385	504
14.7945	78	193	286	379	495
14.814	60	179	309	380	489
14.8335	84	193	293	393	496
14.8529	77	198	292	390	483
14.8724	55	199	278	379	502
14.8919	67	202	311	392	499
14.9114	71	194	308	374	504
14.9309	76	187	294	382	490
14.9504	66	186	279	365	502
14.9699	63	186	299	383	499
14.9894	86	202	294	387	505
15.0089	82	186	304	381	482
15.0284	70	190	279	382	502
15.0479	76	185	310	374	499
15.0673	84	196	292	376	499
15.0868	65	179	277	380	499
15.1063	73	176	275	389	511
15.1258	58	183	283	374	514
15.1453	79	178	283	384	492
15.1648	67	182	293	386	506
15.1843	85	180	294	376	493
15.2038	85	194	289	373	504
15.2233	69	198	294	375	488
15.2427	88	176	278	409	503
15.2622	79	192	283	391	502
15.2817	74	187	271	385	498
15.3012	64	187	286	375	488
15.3207	52	186	290	392	486
15.3402	91	169	308	396	484
15.3597	74	188	307	380	497
15.3792	83	185	286	390	501
15.3987	69	183	298	385	498
15.4181	73	175	312	390	506
15.4376	85	182	289	390	497
15.4571	81	173	297	398	508
15.4766	63	187	308	399	499
15.4961	77	190	310	395	504
15.5156	77	198	290	384	503
15.5351	78	203	303	373	517
15.5546	68	189	306	378	507
15.5741	79	196	284	381	494
15.5936	74	187	302	381	487
15.613	66	173	299	391	509
15.6325	68	210	300	369	503
15.652	86	192	295	388	504
15.6715	70	201	284	385	493
15.691	92	200	292	381	504
15.7105	65	188	305	397	479
15.73	67	193	304	391	517
15.7495	90	194	301	373	495
15.769	87	196	300	376	499
15.7884	82	187	288	391	531
15.8079	57	188	282	377	487
15.8274	96	202	316	380	496
15.8469	85	184	304	389	497
15.8664	77	185	292	394	505
15.8859	73	197	317	385	500
15.9054	70	185	305	393	526
15.9249	74	192	284	387	511
15.9444	71	185	300	376	507
15.9639	71	196	302	385	499
15.9833	80	203	321	395	532
16.0028	77	202	293	391	512
16.0223	102	199	300	385	521
16.0418	82	209	287	396	498
16.0613	73	220	302	388	501
16.0808	86	212	298	383	484
16.1003	79	218	292	391	499
16.1198	75	190	300	393	517
16.1393	94	188	300	387	517
16.1587	67	194	300	384	518
16.1782	80	192	296	412	503
16.1977	77	179	320	386	501
16.2172	70	192	305	395	493
16.2367	81	198	298	376	508
16.2562	91	185	296	396	511
16.2757	79	208	286	395	531
16.2952	73	195	302	393	519
16.3147	95	228	296	386	515
16.3342	70	205	303	384	488
16.3536	72	196	300	393	502
16.3731	90	202	299	391	503
16.3926	86	178	296	387	506
16.4121	76	177	309	377	491
16.4316	84	184	291	373	509
16.4511	87	201	292	401	508
16.4706	82	187	300	407	524
16.4901	85	213	315	378	521
16.5096	93	196	302	393	494
16.529	98	188	289	401	521
16.5485	80	194	303	389	501
16.568	94	197	307	373	504
16.5875	94	201	298	392	507
16.607	80	203	308	413	505
16.6265	76	213	301	398	526
16.646	87	179	313	379	510
16.6655	79	194	296	386	518
16.685	84	215	316	381	507
16.7044	89	184	308	381	529
16.7239	88	201	308	385	508
16.7434	95	210	298	386	500
16.7629	96	225	285	410	496
16.7824	90	212	298	396	519
16.8019	85	198	295	395	497
16.8214	80	189	309	386	505
16.8409	91	200	311	401	518
16.8604	98	204	296	408	511
16.8799	100	197	306	390	500
16.8993	90	200	336	385	519
16.9188	79	213	294	399	495
16.9383	85	216	336	378	510
16.9578	81	208	300	404	523
16.9773	83	212	301	405	516
16.9968	89	205	306	395	513
17.0163	97	190	304	393	504
17.0358	80	201	300	400	521
17.0553	94	201	305	375	508
17.0747	89	205	313	390	511
17.0942	115	207	299	397	514
17.1137	86	201	314	398	524
17.1332	106	208	310	396	494
17.1527	89	201	295	395	502
17.1722	88	222	316	407	522
17.1917	90	197	296	391	527
17.2112	106	207	302	389	508
17.2307	89	204	340	387	526
17.2502	93	214	301	392	512
17.2696	86	198	311	389	517
17.2891	101	212	307	394	509
17.3086	94	209	317	375	526
17.3281	100	185	308	395	517
17.3476	105	207	312	380	535
17.3671	79	213	332	385	517
17.3866	94	204	303	425	506
17.4061	97	208	322	399	524
17.4256	95	192	321	400	516
17.445	83	217	292	396	493
17.4645	100	219	324	397	544
17.484	106	210	298	388	515
17.5035	93	208	315	399	514
17.523	90	214	317	385	549
17.5425	91	220	307	394	511
17.562	80	214	322	415	508
17.5815	98	204	317	402	516
17.601	105	206	321	425	518
17.6204	91	204	302	407	527
17.6399	85	214	312	421	540
17.6594	102	204	314	419	513
17.6789	84	208	312	407	514
17.6984	88	227	326	421	514
17.7179	96	204	331	399	505
17.7374	95	177	321	400	533
17.7569	91	222	332	390	517
17.7764	107	224	330	413	535
17.7959	94	230	342	408	508
17.8153	100	204	321	401	519
17.8348	93	201	318	415	510
17.8543	107	194	328	420	514
17.8738	92	197	320	405	548
17.8933	103	204	336	410	544
17.9128	103	210	352	428	523
17.9323	98	230	351	396	525
17.9518	96	206	324	397	535
17.9713	106	214	357	419	531
17.9907	96	222	320	416	520
18.0102	93	184	320	404	508
18.0297	96	207	332	389	516
18.0492	94	192	342	424	530
18.0687	108	215	321	395	526
18.0882	100	211	325	388	529
18.1077	93	217	324	387	532
18.1272	100	198	307	413	507
18.1467	92	205	330	412	531
18.1661	116	224	329	381	507
18.1856	93	228	337	405	520
18.2051	106	202	304	402	523
18.2246	105	199	338	429	519
18.2441	112	200	332	397	522
18.2636	100	225	331	398	518
18.2831	108	229	327	399	528
18.3026	92	216	321	396	533
18.3221	107	234	325	403	524
18.3416	95	206	320	409	559
18.361	102	206	328	407	526
18.3805	128	216	318	413	530
18.4	120	233	335	405	536
18.4195	103	217	323	401	518
18.439	112	212	311	402	511
18.4585	129	233	317	403	527
18.478	114	199	351	407	524
18.4975	120	233	337	401	528
18.517	105	241	332	400	530
18.5364	123	231	325	427	525
18.5559	109	229	325	416	517
18.5754	100	235	333	413	535
18.5949	111	214	329	410	536
18.6144	90	229	344	414	544
18.6339	109	199	338	416	524
18.6534	115	216	321	421	535
18.6729	131	222	328	429	571
18.6924	111	228	317	404	531
18.7118	103	235	337	430	538
18.7313	113	246	329	422	534
18.7508	108	232	302	425	533
18.7703	108	230	332	420	527
18.7898	104	227	338	419	532
18.8093	106	232	315	425	561
18.8288	106	207	346	416	519
18.8483	101	223	317	426	546
18.8678	119	229	325	430	524
18.8873	117	218	309	423	530
18.9067	108	226	329	435	524
18.9262	108	232	323	423	525
18.9457	109	245	318	422	524
18.9652	126	218	339	424	520
18.9847	90	235	315	422	545
19.0042	113	223	340	395	524
19.0237	116	224	325	411	535
19.0432	104	233	318	425	518
19.0627	101	227	324	416	526
19.0821	122	233	315	413	535
19.1016	98	223	306	410	533
19.1211	112	208	325	397	524
19.1406	97	229	325	410	532
19.1601	107	238	315	415	546
19.1796	112	225	330	409	538
19.1991	121	226	331	425	524
19.2186	129	227	341	425	531
19.2381	101	251	323	405	536
19.2575	111	240	328	416	528
19.277	118	227	321	419	535
19.2965	117	231	334	415	531
19.316	124	195	333	429	558
19.3355	98	236	311	411	522
19.355	118	226	328	402	544
19.3745	94	235	334	423	519
19.394	116	224	327	433	543
19.4135	118	224	316	418	530
19.433	114	215	333	422	525
19.4524	114	227	340	416	540
19.4719	118	233	344	416	548
19.4914	105	216	341	428	533
19.5109	116	216	354	400	543
19.5304	101	221	325	405	543
19.5499	117	239	323	420	534
19.5694	111	234	342	425	531
19.5889	132	236	326	417	533
19.6084	110	226	330	436	499
19.6278	94	219	336	418	535
19.6473	123	222	338	408	546
19.6668	110	216	341	411	528
19.6863	113	225	324	427	535
19.7058	110	245	331	423	547
19.7253	124	227	351	416	528
19.7448	120	231	343	444	528
19.7643	107	221	329	418	537
19.7838	125	243	339	423	551
19.8033	114	213	330	445	552
19.8227	115	239	348	429	514
19.8422	123	228	323	411	523
19.8617	119	225	323	417	535
19.8812	107	252	343	416	527
19.9007	125	231	343	405	522
19.9202	103	214	327	426	535
19.9397	135	262	325	422	537
19.9592	113	241	346	406	531
19.9787	123	264	338	401	537
19.9981	137	235	350	402	544
20.0176	127	217	329	423	553
20.0371	128	238	355	422	538
20.0566	111	253	335	431	532
20.0761	134	230	333	437	537
20.0956	108	237	362	429	553
20.1151	133	226	345	421	534
20.1346	112	235	367	425	540
20.1541	124	245	344	435	517
20.1735	114	233	349	405	548
20.193	136	230	348	428	547
20.2125	121	228	345	416	557
20.232	122	245	318	432	539
20.2515	126	231	342	431	555
20.271	113	242	324	416	529
20.2905	124	244	342	394	549
20.31	131	264	340	439	539
20.3295	116	254	351	419	522
20.349	122	244	360	423	537
20.3684	130	223	332	425	545
20.3879	140	255	310	421	531
20.4074	130	252	343	422	546
20.4269	116	244	358	424	550
20.4464	132	250	330	435	529
20.4659	118	248	327	450	546
20.4854	124	247	334	417	533
20.5049	110	273	347	434	559
20.5244	145	241	363	425	558
20.5438	118	255	358	433	546
20.5633	110	238	350	417	567
20.5828	111	254	338	440	553
20.6023	141	225	332	418	538
20.6218	135	227	339	439	535
20.6413	103	268	346	425	560
20.6608	124	263	345	413	539
20.6803	126	258	335	430	541
20.6998	118	243	374	445	543
20.7193	132	244	344	411	556
20.7387	115	253	341	403	545
20.7582	130	247	374	442	537
20.7777	119	254	343	419	557
20.7972	130	253	333	437	556
20.8167	122	216	340	427	530
20.8362	128	234	345	417	548
20.8557	133	264	343	425	565
20.8752	115	232	333	418	556
20.8947	112	256	363	424	545
20.9141	135	260	354	403	543
20.9336	110	257	354	434	543
20.9531	143	256	351	431	546
20.9726	116	266	338	415	539
20.9921	121	228	349	439	538
21.0116	146	242	363	434	545
21.0311	133	258	364	417	547
21.0506	124	234	350	433	575
21.0701	123	245	357	434	560
21.0896	120	243	346	419	541
21.109	135	241	346	416	562
21.1285	123	257	343	417	555
21.148	151	241	359	440	563
21.1675	141	254	336	421	556
21.187	115	255	361	448	547
21.2065	116	239	347	425	530
21.226	135	257	361	434	549
21.2455	124	253	342	431	538
21.265	146	252	340	459	534
21.2844	144	293	340	423	544
21.3039	115	226	357	436	536
21.3234	132	252	363	435	522
21.3429	137	253	341	431	533
21.3624	131	275	345	416	561
21.3819	139	235	351	442	535
21.4014	130	259	355	416	522
21.4209	131	246	357	421	555
21.4404	142	243	347	438	538
21.4598	155	269	338	437	544
21.4793	136	249	339	427	545
21.4988	119	252	359	440	546
21.5183	151	250	356	436	540
21.5378	147	259	344	440	554
21.5573	154	261	357	433	549
21.5768	126	242	358	439	551
21.5963	136	242	332	424	556
21.6158	137	255	356	416	554
21.6353	150	263	362	425	580
21.6547	129	272	356	418	562
21.6742	133	258	332	433	540
21.6937	150	232	358	425	540
21.7132	117	253	349	424	584
21.7327	140	235	318	427	553
21.7522	128	214	350	413	542
21.7717	124	249	347	443	549
21.7912	114	236	371	432	559
21.8107	163	263	347	455	533
21.8301	130	246	369	456	549
21.8496	148	246	367	429	536
21.8691	130	248	360	436	558
21.8886	124	278	340	429	556
21.9081	141	241	360	441	554
21.9276	132	235	346	431	562
21.9471	133	241	361	421	546
21.9666	142	252	366	437	553
21.9861	128	256	341	466	544
22.0056	126	267	355	427	546
22.025	125	275	356	440	565
22.0445	148	253	375	434	555
22.064	147	245	359	436	543
22.0835	126	246	381	432	547
22.103	138	241	347	445	575
22.1225	146	259	348	437	550
22.142	150	244	371	449	552
22.1615	131	261	365	445	569
22.181	162	256	358	442	557
22.2005	146	270	368	427	582
22.2199	157	255	349	427	557
22.2394	126	236	378	421	550
22.2589	158	249	360	436	548
22.2784	145	251	385	434	586
22.2979	132	255	362	421	563
22.3174	128	271	355	425	563
22.3369	152	255	367	440	558
22.3564	125	248	348	450	551
22.3758	146	262	354	426	560
22.3953	145	281	373	429	558
22.4148	149	261	356	435	568
22.4343	137	269	359	441	556
22.4538	151	250	381	449	544
22.4733	134	254	362	436	556
22.4928	132	263	362	470	557
22.5123	138	248	366	437	548
22.5318	134	257	363	432	535
22.5513	142	285	389	446	581
22.5708	137	251	384	456	533
22.5902	116	265	377	442	563
22.6097	120	286	383	443	556
22.6292	138	263	347	438	543
22.6487	137	256	358	432	554
22.6682	143	265	355	457	536
22.6877	143	242	369	419	522
22.7072	115	256	353	450	542
22.7267	133	269	369	440	558
22.7462	147	261	360	448	539
22.7656	126	258	347	430	574
22.7851	149	283	331	441	580
22.8046	150	274	376	438	554
22.8241	127	280	354	446	545
22.8436	145	258	394	439	566
22.8631	153	271	363	434	553
22.8826	140	268	355	443	555
22.9021	149	263	357	427	572
22.9216	144	257	353	472	558
22.9411	116	251	358	447	557
22.9605	132	262	375	448	577
22.98	141	271	370	445	544
22.9995	157	259	377	436	579
23.019	136	245	362	458	586
23.0385	141	247	391	436	552
23.058	133	271	347	426	542
23.0775	120	276	356	453	541
23.097	128	273	343	464	573
23.1165	126	259	362	443	539
23.1359	121	263	359	435	545
23.1554	149	272	360	446	585
23.1749	151	264	375	445	576
23.1944	157	247	361	425	564
23.2139	139	260	360	447	553
23.2334	133	244	363	427	547
23.2529	131	272	367	425	554
23.2724	138	273	396	445	575
23.2919	132	247	354	441	543
23.3114	143	280	364	477	559
23.3308	141	270	382	447	559
23.3503	149	269	356	433	559
23.3698	134	243	374	444	558
23.3893	130	274	369	451	575
23.4088	145	254	370	444	565
23.4283	151	269	360	445	551
23.4478	178	251	350	427	573
23.4673	148	283	361	454	559
23.4868	156	270	351	436	562
23.5062	178	252	354	435	559
23.5257	148	288	365	448	540
23.5452	138	274	383	450	557
23.5647	139	278	352	442	526
23.5842	138	273	356	432	550
23.6037	152	275	366	437	568
23.6232	154	240	369	436	561
23.6427	152	254	390	429	586
23.6622	139	254	355	447	571
23.6816	140	287	358	437	583
23.7011	152	264	363	443	555
23.7206	167	250	376	444	566
23.7401	149	256	370	429	564
23.7596	144	272	368	438	557
23.7791	154	257	379	436	549
23.7986	160	248	380	430	574
23.8181	164	276	382	411	562
23.8376	141	285	364	439	548
23.8571	166	258	364	459	555
23.8765	156	266	359	438	550
23.896	144	269	396	450	548
23.9155	171	258	365	465	564
23.935	153	255	383	438	546
23.9545	166	284	391	455	560
23.974	170	271	389	455	546
23.9935	148	261	348	441	539
24.013	140	277	365	459	546
24.0325	132	273	363	432	582
24.0519	153	248	384	468	551
24.0714	134	281	376	436	542
24.0909	134	277	371	440	547
24.1104	126	278	375	447	567
24.1299	138	262	361	455	558
24.1494	137	263	378	448	556
24.1689	150	255	371	436	575
24.1884	147	263	356	411	561
24.2079	150	268	367	433	564
24.2274	151	267	369	453	566
24.2468	136	258	379	449	571
24.2663	135	281	372	440	568
24.2858	149	280	354	441	555
24.3053	133	276	390	445	548
24.3248	149	250	382	443	558
24.3443	127	286	366	442	575
24.3638	161	271	385	433	560
24.3833	136	270	398	437	570
24.4028	156	268	373	444	569
24.4222	154	272	369	454	585
24.4417	155	265	360	432	567
24.4612	174	256	361	450	562
24.4807	145	265	371	446	546
24.5002	172	293	366	435	576
24.5197	141	284	347	445	550
24.5392	150	282	401	472	572
24.5587	161	286	387	453	561
24.5782	148	240	372	437	555
24.5976	143	280	350	455	553
24.6171	131	285	379	463	562
24.6366	146	252	364	426	565
24.6561	153	245	370	439	578
24.6756	138	276	383	443	562
24.6951	153	262	376	434	568
24.7146	149	283	397	441	551
24.7341	154	249	362	449	557
24.7536	152	253	365	435	558
24.7731	148	271	363	452	556
24.7925	153	265	368	453	548
24.812	152	286	374	440	571
24.8315	143	282	387	443	569
24.851	140	269	368	443	592
24.8705	146	260	365	447	561
24.89	132	276	361	444	537
24.9095	161	274	356	443	550
24.929	149	255	386	438	567
24.9485	139	266	370	446	575
24.9679	158	270	367	450	553
24.9874	141	235	381	458	566
25.0069	145	256	375	458	560
25.0264	160	270	374	443	570
25.0459	147	265	387	453	576
25.0654	163	250	389	452	557
25.0849	160	280	389	441	572
25.1044	153	270	377	456	547
25.1239	165	280	378	469	552
25.1434	162	270	363	460	556
25.1628	138	291	388	462	566
25.1823	166	289	359	448	568
25.2018	155	249	382	453	578
25.2213	159	288	369	463	575
25.2408	155	267	389	476	562
25.2603	152	278	388	444	583
25.2798	167	262	392	461	554
25.2993	157	292	359	458	564
25.3188	174	275	375	453	564
25.3382	164	246	378	461	570
25.3577	162	271	407	444	577
25.3772	131	260	380	459	555
25.3967	150	258	423	443	574
25.4162	139	265	381	438	547
25.4357	175	250	377	464	558
25.4552	158	279	371	442	588
25.4747	139	285	379	433	544
25.4942	135	268	381	446	556
25.5136	157	276	375	480	570
25.5331	143	266	372	426	570
25.5526	142	258	365	434	578
25.5721	162	257	389	460	555
25.5916	155	268	373	458	566
25.6111	134	241	372	466	567
25.6306	133	269	367	451	581
25.6501	161	286	379	426	559
25.6696	140	288	385	440	566
25.6891	149	250	388	469	581
25.7085	148	236	377	457	554
25.728	143	275	371	447	577
25.7475	146	270	349	468	568
25.767	140	284	350	463	562
25.7865	157	261	378	455	565
25.806	143	269	375	441	551
25.8255	130	278	383	439	574
25.845	147	254	366	450	550
25.8645	131	274	373	430	566
25.8839	149	276	380	425	568
25.9034	145	285	348	442	567
25.9229	164	234	352	437	563
25.9424	144	259	402	480	573
25.9619	156	268	400	453	584
25.9814	124	298	395	459	574
26.0009	133	262	362	444	566
26.0204	172	252	368	461	555
26.0399	169	282	380	430	552
26.0593	145	268	365	455	560
26.0788	159	283	353	446	558
26.0983	144	272	384	443	559
26.1178	166	242	394	464	575
26.1373	165	267	359	461	563
26.1568	144	266	358	433	602
26.1763	143	277	373	435	563
26.1958	153	265	384	456	574
26.2153	157	261	365	443	545
26.2347	161	261	350	453	581
26.2542	138	275	396	461	552
26.2737	155	239	364	430	575
26.2932	143	269	386	435	584
26.3127	185	273	378	446	568
26.3322	138	249	381	471	566
26.3517	141	270	383	440	581
26.3712	135	264	354	452	559
26.3907	144	283	366	453	571
26.4102	159	284	399	450	566
26.4296	149	270	372	454	576
26.4491	162	296	365	460	565
26.4686	163	275	360	444	575
26.4881	154	252	372	446	573
26.5076	120	276	349	451	574
26.5271	139	278	368	433	555
26.5466	143	253	354	438	579
26.5661	137	272	371	460	557
26.5856	150	263	377	466	563
26.605	161	279	386	456	559
26.6245	137	261	373	460	555
26.644	144	271	377	456	567
26.6635	144	265	361	465	584
26.683	141	277	355	450	567
26.7025	157	289	380	440	554
26.722	156	258	385	424	557
26.7415	133	283	372	450	595
26.761	141	265	352	442	572
26.7804	139	262	371	452	580
26.7999	133	261	369	426	563
26.8194	139	266	371	445	556
26.8389	141	278	360	465	549
26.8584	142	262	370	439	551
26.8779	165	256	357	462	552
26.8974	150	268	387	446	562
26.9169	152	264	382	475	575
26.9364	141	267	380	462	579
26.9559	153	268	381	442	560
26.9753	167	253	367	470	571
26.9948	151	283	381	452	568
27.0143	136	262	367	456	558
27.0338	134	265	380	472	562
27.0533	158	286	355	438	558
27.0728	128	267	378	453	550
27.0923	147	252	406	453	578
27.1118	144	251	367	451	575
27.1313	117	266	382	442	577
27.1507	142	268	382	451	567
27.1702	155	247	384	442	580
27.1897	159	259	350	445	591
27.2092	163	283	366	442	573
27.2287	136	274	378	440	560
27.2482	154	278	363	442	572
27.2677	127	280	371	442	559
27.2872	133	239	379	450	570
27.3067	156	266	357	448	563
27.3262	129	260	375	468	579
27.3456	145	256	357	438	550
27.3651	157	280	339	454	571
27.3846	136	258	374	465	568
27.4041	122	254	363	466	558
27.4236	154	256	390	450	544
27.4431	149	279	369	454	580
27.4626	144	270	372	437	558
27.4821	157	270	379	443	569
27.5016	152	250	344	458	581
27.521	138	266	363	452	562
27.5405	118	290	369	452	560
27.56	155	268	378	453	556
27.5795	148	256	357	448	566
27.599	130	266	367	457	569
27.6185	164	265	337	444	602
27.638	136	238	356	460	544
27.6575	148	261	376	443	580
27.677	135	264	358	456	569
27.6965	124	257	376	432	560
27.7159	161	262	388	450	573
27.7354	114	258	332	430	561
27.7549	144	260	379	429	558
27.7744	140	286	389	465	544
27.7939	131	269	362	473	577
27.8134	146	264	375	485	554
27.8329	143	241	373	461	585
27.8524	127	273	348	463	565
27.8719	146	262	390	429	574
27.8913	170	278	355	457	554
27.9108	138	268	372	468	571
27.9303	137	255	396	452	579
27.9498	141	243	352	432	592
27.9693	156	268	388	471	571
27.9888	149	284	354	439	564
28.0083	147	250	360	465	573
28.0278	131	264	346	461	581
28.0473	133	257	380	451	568
28.0667	138	295	362	447	564
28.0862	164	261	361	459	570
28.1057	159	258	363	450	547
28.1252	134	261	373	462	562
28.1447	131	278	379	446	584
28.1642	159	244	363	440	582
28.1837	137	279	367	455	547
28.2032	124	260	357	447	561
28.2227	133	277	355	459	577
28.2422	151	273	371	457	563
28.2616	127	262	362	447	557
28.2811	151	266	332	455	591
28.3006	145	282	383	452	573
28.3201	152	269	366	442	561
28.3396	156	243	357	447	561
28.3591	132	255	331	462	570
28.3786	134	266	345	465	569
28.3981	129	277	392	461	581
28.4176	157	277	374	438	567
28.437	126	264	394	454	537
28.4565	149	258	369	442	556
28.476	146	259	357	443	571
28.4955	126	271	363	433	576
28.515	145	270	359	429	573
28.5345	116	251	371	454	561
28.554	148	260	367	446	545
28.5735	135	249	365	451	561
28.593	116	276	379	438	567
28.6125	133	268	366	433	572
28.6319	130	264	370	440	579
28.6514	142	247	356	437	573
28.6709	143	259	362	443	579
28.6904	124	249	345	466	567
28.7099	133	258	357	444	561
28.7294	151	245	348	447	542
28.7489	151	260	372	407	574
28.7684	139	241	357	478	575
28.7879	163	241	360	470	559
28.8073	144	241	358	452	569
28.8268	137	257	364	438	556
28.8463	129	266	376	432	562
28.8658	149	255	373	465	559
28.8853	150	282	388	447	585
28.9048	149	268	369	450	586
28.9243	151	273	365	429	558
28.9438	156	256	360	445	546
28.9633	158	251	376	450	561
28.9827	131	273	359	434	548
29.0022	151	255	368	466	541
29.0217	138	262	362	452	571
29.0412	149	266	368	454	569
29.0607	150	265	372	458	589
29.0802	139	264	381	447	583
29.0997	155	267	374	464	543
29.1192	156	256	376	469	561
29.1387	137	254	361	448	556
29.1582	120	244	352	459	558
29.1776	114	247	354	481	543
29.1971	132	209	355	443	576
29.2166	147	243	354	468	561
29.2361	181	241	359	432	573
29.2556	150	245	348	432	562
29.2751	151	251	358	454	561
29.2946	123	243	341	430	570
29.3141	159	248	350	447	577
29.3336	159	266	360	459	578
29.353	145	237	348	446	574
29.3725	137	260	365	442	574
29.392	142	269	372	456	556
29.4115	134	242	345	455	545
29.431	151	250	362	449	528
29.4505	129	271	358	459	582
29.47	125	233	369	456	580
29.4895	131	269	383	438	577
29.509	156	256	345	447	550
29.5285	147	240	387	449	542
29.548	122	232	348	444	553
29.5674	124	237	340	449	559
29.5869	154	282	360	469	568
29.6064	136	270	392	429	575
29.6259	144	270	348	447	555
29.6454	119	218	353	444	551
29.6649	155	255	349	440	573
29.6844	144	258	351	436	571
29.7039	133	248	348	453	562
29.7233	134	250	358	434	574
29.7428	122	233	361	446	546
29.7623	131	239	359	442	573
29.7818	138	262	359	444	538
29.8013	147	254	365	442	562
29.8208	140	251	363	447	550
29.8403	134	259	338	434	573
29.8598	149	270	358	454	558
29.8793	124	251	357	436	559
29.8988	165	245	341	412	588
29.9182	116	234	364	438	564
29.9377	152	268	365	448	582
29.9572	125	247	368	456	549
29.9767	144	242	365	459	558
29.9962	139	260	360	431	553
30.0157	124	246	359	431	548
30.0352	132	238	357	446	560
30.0547	144	240	353	430	565
30.0742	132	228	369	436	565
30.0937	148	251	351	446	581
30.1131	140	244	351	450	567
30.1326	142	236	362	444	565
30.1521	140	227	347	435	563
30.1716	144	242	359	434	554
30.1911	150	250	363	451	567
30.2106	150	243	359	458	528
30.2301	130	235	367	436	558
30.2496	132	264	371	437	550
30.2691	128	256	350	427	541
30.2885	140	236	330	440	546
30.308	155	255	377	455	524
30.3275	143	247	377	440	558
30.347	146	236	340	437	557
30.3665	129	244	338	434	565
30.386	148	245	340	445	580
30.4055	135	225	359	430	540
30.425	148	243	351	441	577
30.4445	125	239	374	418	559
30.464	118	246	365	459	575
30.4834	144	251	357	448	559
30.5029	128	255	355	442	548
30.5224	141	252	350	460	528
30.5419	127	218	349	433	561
30.5614	129	233	357	451	572
30.5809	139	238	343	453	550
30.6004	146	246	359	429	573
30.6199	150	223	342	448	570
30.6394	133	240	342	428	539
30.6588	129	248	359	465	554
30.6783	131	249	345	435	559
30.6978	157	236	356	435	575
30.7173	141	227	344	455	572
30.7368	139	233	350	422	557
30.7563	143	228	340	453	571
30.7758	137	241	348	443	543
30.7953	152	225	355	432	564
30.8148	142	246	345	451	543
30.8343	141	236	339	432	544
30.8537	139	256	343	448	548
30.8732	140	252	363	452	569
30.8927	128	222	349	449	555
30.9122	156	229	325	451	545
30.9317	142	243	351	430	559
30.9512	120	273	345	431	547
30.9707	121	237	346	433	531
30.9902	158	232	346	437	540
31.0097	129	246	340	444	548
31.0291	121	249	347	436	567
31.0486	113	249	335	464	556
31.0681	150	245	354	442	541
31.0876	134	231	355	438	547
31.1071	126	245	374	432	545
31.1266	144	246	352	448	547
31.1461	146	240	340	463	542
31.1656	132	268	330	461	532
31.1851	120	237	368	450	556
31.2046	142	244	364	439	536
31.224	143	241	355	436	562
31.2435	138	240	348	451	535
31.263	147	223	331	439	544
31.2825	137	246	362	462	534
31.302	116	250	343	423	544
31.3215	151	251	336	428	579
31.341	115	233	378	446	569
31.3605	128	264	336	435	548
31.38	124	253	337	437	545
31.3994	125	255	350	449	560
31.4189	132	225	327	451	565
31.4384	122	226	374	422	535
31.4579	135	248	330	449	557
31.4774	148	236	361	423	543
31.4969	125	242	371	436	548
31.5164	122	247	361	431	560
31.5359	133	255	332	442	552
31.5554	148	242	311	425	548
31.5748	119	260	348	429	552
31.5943	125	227	339	429	559
31.6138	126	250	377	432	564
31.6333	141	240	350	452	550
31.6528	135	251	341	429	529
31.6723	128	245	340	443	543
31.6918	127	238	351	434	571
31.7113	130	241	346	428	539
31.7308	114	238	339	432	542
31.7503	146	225	340	426	543
31.7697	139	249	331	435	550
31.7892	123	243	355	428	552
31.8087	136	236	361	453	545
31.8282	145	239	330	444	564
31.8477	112	271	327	431	538
31.8672	126	224	349	409	560
31.8867	140	241	354	426	555
31.9062	122	260	326	445	527
31.9257	148	242	340	437	565
31.9451	136	238	363	416	540
31.9646	137	208	346	436	553
31.9841	123	242	371	432	551
32.0036	124	243	330	424	549
32.0231	133	226	329	463	532
32.0426	123	229	337	433	526
32.0621	108	242	334	419	530
32.0816	131	236	346	423	536
32.1011	134	236	341	418	521
32.1206	137	231	356	420	537
32.14	129	230	345	449	541
32.1595	128	264	330	425	530
32.179	132	232	355	434	541
32.1985	121	243	322	436	541
32.218	149	233	335	423	535
32.2375	122	230	335	418	525
32.257	145	217	335	416	556
32.2765	129	234	328	448	542
32.2959	145	238	350	442	569
32.3154	123	251	328	412	541
32.3349	135	246	343	442	514
32.3544	120	233	336	431	529
32.3739	133	223	346	440	548
32.3934	118	225	329	420	519
32.4129	123	231	351	427	554
32.4324	124	227	341	420	551
32.4519	121	244	332	423	512
32.4714	139	222	321	426	533
32.4908	142	229	339	419	529
32.5103	124	232	340	423	534
32.5298	134	232	366	433	530
32.5493	134	223	336	414	515
32.5688	132	215	316	437	538
32.5883	137	243	335	423	556
32.6078	149	224	338	411	534
32.6273	139	217	354	452	525
32.6468	128	228	328	406	526
32.6662	128	227	322	425	532
32.6857	133	232	332	424	533
32.7052	137	224	322	422	518
32.7247	127	238	339	448	540
32.7442	140	222	354	404	521
32.7637	133	224	362	418	538
32.7832	124	228	325	435	520
32.8027	134	220	326	436	519
32.8222	150	243	369	417	550
32.8417	126	212	332	426	549
32.8611	135	240	350	425	544
32.8806	136	242	340	427	539
32.9001	135	207	337	412	532
32.9196	133	244	345	408	540
32.9391	124	223	325	422	534
32.9586	138	233	334	429	520
32.9781	146	224	338	414	534
32.9976	120	234	334	437	540
33.0171	148	245	322	431	554
33.0365	137	211	322	438	527
33.056	137	238	323	434	550
33.0755	141	219	310	416	528
33.095	126	224	326	433	519
33.1145	123	218	330	406	538
33.134	128	240	335	422	537
33.1535	142	226	322	408	533
33.173	146	223	340	424	514
33.1925	125	219	353	411	527
33.212	122	205	347	427	528
33.2314	125	215	335	440	518
33.2509	131	224	346	418	513
33.2704	110	196	317	433	525
33.2899	128	220	328	414	541
33.3094	120	219	331	425	542
33.3289	133	219	347	418	507
33.3484	133	222	340	419	518
33.3679	128	218	334	428	537
33.3874	120	227	325	417	527
33.4068	154	205	324	453	517
33.4263	104	217	318	411	526
33.4458	135	231	340	422	524
33.4653	133	214	328	425	523
33.4848	122	209	331	405	520
33.5043	128	211	335	407	516
33.5238	113	222	341	438	540
33.5433	138	227	318	410	504
33.5628	122	211	336	424	511
33.5823	121	216	313	428	512
33.6017	138	206	327	426	506
33.6212	135	206	318	425	527
33.6407	134	224	314	420	524
33.6602	136	227	329	426	525
33.6797	134	225	321	422	520
33.6992	125	209	315	413	539
33.7187	124	221	323	397	531
33.7382	125	225	329	422	531
33.7577	120	223	333	414	538
33.7771	140	225	324	422	484
33.7966	111	225	321	418	534
33.8161	128	221	318	402	534
33.8356	110	237	334	423	492
33.8551	118	219	327	429	552
33.8746	142	203	334	437	503
33.8941	122	217	332	418	526
33.9136	143	224	342	414	531
33.9331	113	219	318	422	515
33.9526	117	216	329	416	533
33.972	119	227	329	430	526
33.9915	130	222	326	428	512
34.011	133	221	328	411	509
34.0305	126	213	339	423	530
34.05	138	201	325	413	498
34.0695	134	218	332	413	500
34.089	119	213	330	421	501
34.1085	151	227	349	409	515
34.1279	142	232	333	397	517
34.1474	132	213	319	404	519
34.1669	126	229	327	422	522
34.1864	116	212	323	403	512
34.2059	115	213	335	412	523
34.2254	130	220	332	388	506
34.2449	117	220	318	403	503
34.2644	126	224	307	419	488
34.2839	150	228	321	432	499
34.3034	134	219	322	414	525
34.3228	125	228	303	427	521
34.3423	140	211	313	416	514
34.3618	136	221	323	421	522
34.3813	129	237	349	416	515
34.4008	124	216	316	402	530
34.4203	123	224	326	401	515
34.4398	129	213	320	403	524
34.4593	154	246	324	428	518
34.4788	128	228	319	405	509
34.4982	134	215	323	412	500
34.5177	121	222	331	406	523
34.5372	127	217	322	406	491
34.5567	119	221	313	404	494
34.5762	118	227	320	405	517
34.5957	132	212	322	390	509
34.6152	157	216	313	398	508
34.6347	134	218	346	403	509
34.6542	140	213	326	415	513
34.6737	107	226	335	409	517
34.6932	131	206	326	411	515
34.7126	137	227	333	421	521
34.7321	104	221	324	416	504
34.7516	141	216	340	406	507
34.7711	128	218	312	403	497
34.7906	141	217	318	428	500
34.8101	141	192	319	421	505
34.8296	119	242	323	409	518
34.8491	130	203	316	426	506
34.8685	137	226	331	391	530
34.888	122	224	328	418	516
34.9075	123	235	330	407	523
34.927	143	212	332	414	503
34.9465	124	208	314	397	507
34.966	145	192	302	387	519
34.9855	135	208	308	430	481
35.005	124	219	315	414	535
35.0245	149	209	315	405	490
35.044	117	249	322	417	501
35.0634	126	215	307	403	504
35.0829	114	216	323	402	510
35.1024	120	213	319	408	514
35.1219	111	211	313	398	512
35.1414	133	222	317	406	500
35.1609	140	196	312	403	519
35.1804	134	207	313	413	508
35.1999	145	225	330	409	517
35.2194	103	226	323	390	527
35.2388	144	223	317	394	512
35.2583	150	225	318	414	512
35.2778	112	208	309	403	522
35.2973	157	215	304	388	521
35.3168	138	216	330	414	522
35.3363	128	235	315	401	498
35.3558	143	221	321	398	493
35.3753	151	219	319	414	497
35.3948	109	224	307	403	496
35.4143	124	215	339	408	507
35.4337	124	202	312	405	504
35.4532	136	205	319	394	505
35.4727	121	188	327	401	500
35.4922	135	213	320	410	498
35.5117	156	207	326	427	505
35.5312	113	208	313	411	507
35.5507	126	239	305	388	477
35.5702	149	219	304	406	508
35.5897	140	195	294	381	515
35.6091	144	208	318	398	500
35.6286	106	210	311	410	500
35.6481	127	222	308	400	501
35.6676	130	214	310	397	504
35.6871	117	218	323	389	480
35.7066	144	215	316	408	492
35.7261	124	206	317	403	506
35.7456	109	215	336	382	492
35.7651	129	215	298	402	490
35.7846	128	214	316	416	490
35.804	131	209	297	413	490
35.8235	137	216	311	403	503
35.843	142	207	307	387	489
35.8625	125	213	308	403	521
35.882	141	210	313	391	485
35.9015	94	208	319	386	500
35.921	134	230	317	406	475
35.9405	140	193	306	377	491
35.9599	125	200	294	394	502
35.9794	127	195	296	417	489
35.9989	128	212	304	412	503
36.0184	139	208	305	402	494
36.0379	135	203	290	405	495
36.0574	123	228	306	395	494
36.0769	119	221	302	401	495
36.0964	117	210	304	379	516
36.1159	134	205	311	405	501
36.1354	136	182	301	414	511
36.1549	114	222	305	412	490
36.1743	133	195	318	410	487
36.1938	117	230	309	390	509
36.2133	99	227	313	380	509
36.2328	132	187	312	396	522
36.2523	118	217	322	400	499
36.2718	109	208	291	416	521
36.2913	117	206	323	402	498
36.3108	129	204	296	389	489
36.3302	117	196	295	396	484
36.3497	127	211	302	402	498
36.3692	97	193	307	406	490
36.3887	118	203	310	399	503
36.4082	101	207	306	385	494
36.4277	121	187	305	385	484
36.4472	100	207	299	383	492
36.4667	112	216	301	386	498
36.4862	113	190	313	397	497
36.5057	125	198	297	388	492
36.5251	124	209	302	378	482
36.5446	116	193	302	395	497
36.5641	102	193	295	396	480
36.5836	103	185	304	379	504
36.6031	102	202	309	398	497
36.6226	135	186	307	399	492
36.6421	117	196	303	389	497
36.6616	114	216	301	393	488
36.6811	107	194	290	393	514
36.7005	109	198	300	395	518
36.72	113	187	297	386	489
36.7395	114	200	299	396	509
36.759	113	193	309	387	492
36.7785	102	208	305	381	492
36.798	109	197	294	385	486
36.8175	111	200	287	392	493
36.837	113	182	295	398	488
36.8565	119	196	295	376	503
36.876	97	189	290	393	493
36.8954	108	194	299	415	499
36.9149	103	213	302	377	495
36.9344	107	196	282	414	494
36.9539	103	198	289	397	499
36.9734	98	186	303	384	502
36.9929	109	194	312	384	496
37.0124	110	212	296	395	497
37.0319	111	202	294	390	501
37.0514	96	199	292	386	489
37.0709	105	197	310	379	490
37.0903	102	189	274	403	482
37.1098	99	197	303	378	488
37.1293	95	209	289	382	491
37.1488	94	193	288	385	497
37.1683	107	188	285	379	484
37.1878	101	184	304	397	495
37.2073	120	184	306	379	493
37.2268	108	198	303	381	487
37.2463	102	199	280	398	492
37.2657	106	194	299	385	478
37.2852	110	180	281	397	503
37.3047	94	193	310	402	477
37.3242	102	205	300	378	486
37.3437	95	192	290	386	495
37.3632	80	198	275	386	476
37.3827	97	194	285	375	484
37.4022	91	180	298	386	486
37.4217	86	203	308	365	489
37.4412	76	198	303	367	481
37.4606	84	196	291	392	493
37.4801	111	179	293	377	487
37.4996	89	207	291	369	491
37.5191	86	179	283	378	508
37.5386	98	187	285	366	489
37.5581	82	192	285	380	503
37.5776	82	186	294	398	480
37.5971	101	188	306	382	488
37.6165	89	207	292	373	486
37.636	85	206	317	386	490
37.6555	108	188	310	398	485
37.675	103	184	290	379	483
37.6945	89	178	295	385	475
37.714	82	185	306	380	485
37.7335	94	199	287	374	481
37.753	81	214	299	379	482
37.7725	86	209	281	369	488
37.792	100	182	297	379	496
37.8115	86	186	284	374	469
37.8309	74	201	285	374	491
37.8504	89	177	292	398	480
37.8699	89	181	290	375	490
37.8894	89	199	303	385	481
37.9089	83	184	297	384	467
37.9284	86	187	296	383	485
37.9479	87	193	285	398	495
37.9674	102	189	295	383	478
37.9868	97	209	285	394	483
38.0063	81	189	291	375	461
38.0258	84	188	299	382	480
38.0453	71	200	292	392	482
38.0648	94	195	298	382	481
38.0843	80	186	278	375	484
38.1038	63	198	300	384	479
38.1233	74	190	289	399	483
38.1428	103	193	272	375	485
38.1623	77	183	295	392	483
38.1817	88	198	276	393	488
38.2012	75	198	284	385	474
38.2207	87	186	293	383	496
38.2402	91	201	310	392	485
38.2597	83	167	288	370	463
38.2792	77	184	287	379	483
38.2987	70	187	298	384	477
38.3182	80	198	301	372	481
38.3377	89	194	283	377	490
38.3571	71	204	291	388	494
38.3766	83	198	302	384	479
38.3961	71	199	290	381	481
38.4156	98	198	297	375	476
38.4351	75	190	295	383	466
38.4546	81	178	290	393	487
38.4741	99	180	287	402	479
38.4936	77	191	302	370	489
38.5131	94	189	290	376	494
38.5326	79	202	285	380	480
38.552	71	186	291	382	472
38.5715	81	197	295	382	471
38.591	75	184	280	383	471
38.6105	85	177	282	371	479
38.63	79	200	273	367	469
38.6495	79	203	287	372	481
38.669	95	193	275	385	484
38.6885	80	181	280	366	469
38.708	76	190	283	371	486
38.7274	73	189	285	386	475
38.7469	82	174	283	379	473
38.7664	84	191	297	379	478
38.7859	99	188	303	365	486
38.8054	82	210	284	375	477
38.8249	81	190	283	370	487
38.8444	83	179	270	374	481
38.8639	87	183	303	380	484
38.8834	84	180	316	380	473
38.9029	80	181	294	380	478
38.9223	67	182	267	393	466
38.9418	94	189	279	370	484
38.9613	87	187	283	378	477
38.9808	89	178	304	372	469
39.0003	109	184	276	382	484
39.0198	87	185	279	372	476
39.0393	86	193	310	378	464
39.0588	101	181	271	384	498
39.0782	82	186	287	383	493
39.0977	89	192	282	384	491
39.1172	77	179	303	370	459
39.1367	91	186	304	384	482
39.1562	82	187	274	391	487
39.1757	76	205	293	386	476
39.1952	101	187	293	385	494
39.2147	83	224	291	378	489
39.2342	91	192	281	381	477
39.2537	89	187	301	378	484
39.2732	94	191	275	387	482
39.2926	72	203	287	388	497
39.3121	80	176	304	374	473
39.3316	95	190	284	395	476
39.3511	91	174	291	371	472
39.3706	90	192	284	382	487
39.3901	79	184	281	390	486
39.4096	93	172	282	369	470
39.4291	102	194	298	375	476
39.4485	83	177	294	381	477
39.468	79	192	288	372	477
39.4875	89	189	274	383	479
39.507	88	180	289	380	467
39.5265	79	178	282	377	472
39.546	90	177	302	375	482
39.5655	76	185	290	384	482
39.585	74	198	295	377	469
39.6045	102	197	284	379	459
39.624	95	178	293	383	479
39.6435	78	156	303	368	493
39.6629	99	168	294	370	481
39.6824	87	179	283	387	487
39.7019	97	196	293	361	480
39.7214	82	189	276	382	487
39.7409	77	178	297	385	480
39.7604	83	189	281	359	476
39.7799	83	186	290	383	469
39.7994	80	189	269	359	478
39.8188	86	189	273	379	479
39.8383	93	190	278	364	479
39.8578	107	184	272	373	493
39.8773	100	189	303	371	484
39.8968	95	179	301	383	480
39.9163	94	174	286	390	468
39.9358	95	183	280	384	488
39.9553	105	191	290	376	481
39.9748	90	202	274	368	474
39.9943	94	175	275	395	485
40.0138	86	199	294	368	477
40.0332	105	173	270	370	471
40.0527	96	173	282	380	479
40.0722	82	189	292	376	488
40.0917	80	192	277	372	486
40.1112	99	179	290	371	472
40.1307	77	185	277	384	483
40.1502	107	176	279	360	479
40.1697	99	180	281	360	479
40.1891	76	195	279	363	484
40.2086	101	183	280	373	482
40.2281	90	185	288	376	470
40.2476	80	183	282	381	469
40.2671	102	205	291	365	472
40.2866	103	185	272	375	478
40.3061	89	184	288	360	474
40.3256	97	180	306	370	483
40.3451	95	182	278	370	479
40.3646	96	186	275	374	467
40.384	107	179	276	375	467
40.4035	99	170	281	377	474
40.423	104	177	279	378	479
40.4425	90	177	302	374	486
40.462	83	191	280	383	492
40.4815	98	174	293	382	466
40.501	100	180	298	369	496
40.5205	83	187	280	368	460
40.54	88	178	296	361	496
40.5594	88	169	282	377	482
40.5789	105	184	275	386	493
40.5984	92	182	283	370	489
40.6179	81	169	281	387	468
40.6374	94	179	281	363	475
40.6569	100	191	276	372	470
40.6764	90	175	273	375	477
40.6959	88	188	270	379	475
40.7154	84	178	271	378	478
40.7349	79	176	279	372	490
40.7543	80	177	290	360	480
40.7738	76	187	305	390	470
40.7933	88	197	291	375	473
40.8128	73	181	302	363	483
40.8323	79	168	288	373	473
40.8518	85	173	280	385	477
40.8713	86	168	301	367	472
40.8908	84	193	271	379	493
40.9103	87	196	256	361	477
40.9297	77	168	278	385	483
40.9492	93	172	269	374	494
40.9687	76	179	292	367	457
40.9882	79	198	293	376	477
41.0077	85	191	279	375	467
41.0272	76	181	278	377	468
41.0467	73	176	285	379	483
41.0662	95	168	285	371	466
41.0857	68	174	282	366	472
41.1052	76	181	296	372	477
41.1246	77	186	281	368	473
41.1441	89	167	288	375	468
41.1636	73	175	284	375	483
41.1831	115	179	279	370	476
41.2026	86	177	289	379	488
41.2221	72	180	295	373	475
41.2416	65	179	265	363	479
41.2611	78	190	278	380	465
41.2806	89	182	292	388	474
41.3	72	183	268	351	470
41.3195	59	191	288	377	473
41.339	96	177	284	371	466
41.3585	76	176	297	380	471
41.378	83	203	277	379	482
41.3975	66	184	279	369	473
41.417	81	171	280	367	468
41.4365	78	164	285	366	479
41.456	60	189	283	366	486
41.4755	67	185	285	380	488
41.4949	78	185	304	364	471
41.5144	67	179	269	383	483
41.5339	66	179	274	369	466
41.5534	73	176	281	371	488
41.5729	93	178	290	376	488
41.5924	75	178	275	369	472
41.6119	90	185	292	373	481
41.6314	71	175	287	386	485
41.6509	80	177	293	375	480
41.6703	95	180	281	381	468
41.6898	66	179	301	373	482
41.7093	70	162	264	372	479
41.7288	72	184	281	366	472
41.7483	69	179	274	372	468
41.7678	67	171	275	376	475
41.7873	73	185	278	370	472
41.8068	70	184	274	371	473
41.8263	93	189	273	361	489
41.8458	68	175	291	382	465
41.8652	89	161	277	371	471
41.8847	85	186	290	362	467
41.9042	60	194	283	374	485
41.9237	65	181	285	367	478
41.9432	58	191	275	372	484
41.9627	74	171	287	376	488
41.9822	70	173	268	380	487
42.0017	57	184	285	378	475
42.0211	72	195	289	381	488
42.0406	73	174	286	377	478
42.0601	66	176	278	385	480
42.0796	82	170	275	362	468
42.0991	72	184	291	369	478
42.1186	76	181	281	387	476
42.1381	77	172	282	386	489
42.1576	68	180	297	367	469
42.1771	73	181	280	357	478
42.1966	83	184	288	380	472
42.216	76	160	280	363	472
42.2355	72	170	271	367	471
42.255	59	179	288	374	475
42.2745	64	175	288	360	484
42.294	66	183	289	374	469
42.3135	75	175	286	381	474
42.333	82	161	299	364	474
42.3525	65	186	266	365	478
42.372	86	186	261	377	474
42.3914	73	183	279	377	469
42.4109	78	172	280	372	472
42.4304	69	176	268	388	483
42.4499	76	174	280	371	483
42.4694	83	166	286	366	471
42.4889	87	176	278	360	467
42.5084	75	172	259	393	461
42.5279	74	175	273	361	477
42.5474	74	173	270	367	474
42.5669	67	169	288	373	460
42.5863	69	170	280	388	484
42.6058	71	174	270	369	489
42.6253	64	168	289	387	471
42.6448	81	167	267	363	482
42.6643	65	175	274	383	468
42.6838	78	172	290	368	473
42.7033	58	194	271	377	479
42.7228	71	175	278	383	465
42.7423	65	192	285	374	485
42.7617	76	177	281	373	471
42.7812	70	170	278	370	484
42.8007	71	178	279	370	474
42.8202	69	167	269	366	475
42.8397	66	169	285	370	494
42.8592	58	185	288	371	472
42.8787	62	175	280	372	478
42.8982	69	185	274	370	473
42.9177	75	168	278	367	469
42.9372	62	179	284	369	506
42.9566	67	185	267	372	486
42.9761	67	190	287	383	460
42.9956	74	180	295	377	480
43.0151	72	166	270	378	476
43.0346	55	187	279	374	479
43.0541	66	186	273	370	489
43.0736	66	177	279	370	480
43.0931	82	181	267	355	481
43.1126	73	180	278	374	483
43.132	66	187	281	378	480
43.1515	70	186	270	383	472
43.171	81	166	288	381	472
43.1905	72	186	286	374	466
43.21	78	181	283	359	475
43.2295	61	171	289	368	465
43.249	62	167	289	386	475
43.2685	78	191	288	367	483
43.288	55	185	284	368	475
43.3075	61	167	260	375	471
43.3269	57	195	275	378	473
43.3464	67	175	262	368	493
43.3659	84	175	283	358	489
43.3854	75	180	270	362	470
43.4049	73	178	280	376	491
43.4244	60	159	279	377	484
43.4439	74	190	280	373	482
43.4634	72	184	277	373	492
43.4829	73	180	294	378	476
43.5023	65	182	262	372	492
43.5218	71	172	284	373	468
43.5413	83	169	267	370	484
43.5608	84	190	284	372	470
43.5803	70	169	299	372	485
43.5998	66	175	287	367	472
43.6193	64	189	266	360	484
43.6388	69	163	277	374	463
43.6583	72	180	289	367	472
43.6778	65	187	294	385	483
43.6972	78	169	270	388	472
43.7167	66	182	271	372	485
43.7362	56	180	274	362	472
43.7557	69	179	272	377	478
43.7752	73	181	270	366	487
43.7947	73	169	282	368	467
43.8142	61	179	277	364	473
43.8337	67	179	293	365	480
43.8532	64	170	275	363	482
43.8727	77	183	262	368	488
43.8921	67	184	279	376	478
43.9116	69	172	270	353	490
43.9311	74	165	265	366	492
43.9506	86	167	281	372	473
43.9701	75	179	282	368	495
43.9896	77	165	270	356	465
44.0091	58	177	273	381	489
44.0286	54	172	262	380	476
44.0481	61	173	263	376	475
44.0675	83	181	280	372	486
44.087	58	177	288	391	471
44.1065	64	191	287	374	476
44.126	81	167	270	366	463
44.1455	66	183	284	360	482
44.165	66	180	270	372	479
44.1845	74	159	298	362	480
44.204	61	179	261	372	478
44.2234	84	178	274	368	463
44.2429	79	187	294	366	490
44.2624	68	161	270	364	479
44.2819	77	184	283	380	471
44.3014	77	163	277	366	473
44.3209	68	176	280	360	481
44.3404	67	181	278	367	470
44.3599	73	181	273	373	486
44.3794	57	175	266	365	469
44.3989	69	172	295	380	483
44.4183	68	158	281	362	475
44.4378	76	167	291	376	467
44.4573	65	183	274	370	477
44.4768	67	178	288	368	493
44.4963	76	190	276	374	463
44.5158	61	165	277	368	480
44.5353	66	173	289	377	470
44.5548	74	186	265	369	480
44.5743	78	163	292	377	484
44.5938	68	185	275	390	469
44.6132	78	165	278	363	472
44.6327	74	161	275	374	489
44.6522	77	166	269	375	487
44.6717	65	172	282	368	476
44.6912	58	182	269	381	489
44.7107	81	180	284	385	477
44.7302	66	169	278	361	470
44.7497	61	160	286	364	472
44.7692	77	187	284	374	476
44.7886	77	176	277	379	470
44.8081	60	162	279	369	481
44.8276	58	186	273	365	478
44.8471	79	165	274	373	488
44.8666	64	179	278	364	481
44.8861	70	182	279	378	470
44.9056	75	165	276	359	471
44.9251	79	165	282	376	477
44.9446	62	189	256	355	465
44.9641	59	167	286	356	469
44.9835	74	165	277	381	479
45.003	69	186	270	372	468
45.0225	88	167	274	374	480
45.042	69	179	280	369	474
45.0615	78	163	270	364	496
45.081	70	174	275	371	479
45.1005	81	168	284	364	478
45.12	72	178	285	362	483
45.1394	72	164	287	370	475
45.1589	67	191	277	363	472
45.1784	73	175	268	373	481
45.1979	77	164	286	371	478
45.2174	58	184	270	361	482
45.2369	64	181	266	373	482
45.2564	71	179	286	370	468
45.2759	82	164	274	367	467
45.2954	77	153	283	360	491
45.3149	73	172	263	364	477
45.3344	79	161	283	375	468
45.3538	78	194	279	370	482
45.3733	79	168	278	370	475
45.3928	74	165	279	382	468
45.4123	75	172	281	355	473
45.4318	56	165	289	373	483
45.4513	76	186	274	364	473
45.4708	79	168	280	367	472
45.4903	60	180	290	364	482
45.5097	70	171	280	369	471
45.5292	60	175	263	386	469
45.5487	81	173	275	368	485
45.5682	74	185	266	358	467
45.5877	64	172	289	365	474
45.6072	72	182	272	364	472
45.6267	75	169	276	368	481
45.6462	78	158	268	361	460
45.6657	75	177	291	382	462
45.6852	78	164	282	370	475
45.7047	85	172	268	379	488
45.7241	87	182	285	381	473
45.7436	68	168	270	369	488
45.7631	80	169	283	386	480
45.7826	70	160	282	366	468
45.8021	86	180	273	364	481
45.8216	79	164	280	375	477
45.8411	71	176	276	373	494
45.8606	70	163	280	375	479
45.88	72	171	300	374	475
45.8995	57	177	279	374	480
45.919	63	195	268	362	478
45.9385	85	173	275	377	468
45.958	82	182	300	368	463
45.9775	75	155	292	369	480
45.997	63	183	262	364	466
46.0165	66	173	283	367	473
46.036	75	184	288	369	494
46.0555	83	181	267	364	487
46.0749	82	177	266	361	481
46.0944	86	174	275	391	484
46.1139	69	171	265	372	461
46.1334	75	182	269	368	484
46.1529	75	171	260	365	453
46.1724	85	169	280	359	478
46.1919	62	173	274	362	474
46.2114	64	158	280	372	475
46.2309	74	153	276	363	490
46.2503	65	165	278	363	478
46.2698	58	173	282	353	477
46.2893	77	178	268	374	481
46.3088	70	166	266	367	463
46.3283	88	186	265	369	469
46.3478	78	162	272	372	479
46.3673	82	183	278	376	456
46.3868	70	175	278	360	482
46.4063	77	176	278	373	489
46.4258	76	162	267	372	493
46.4452	69	171	273	380	476
46.4647	66	162	279	381	488
46.4842	53	169	283	365	465
46.5037	79	175	252	380	479
46.5232	67	184	267	363	482
46.5427	61	179	273	371	469
46.5622	62	192	267	358	466
46.5817	76	183	278	363	475
46.6012	75	182	267	375	465
46.6206	62	187	273	368	486
46.6401	65	164	287	360	483
46.6596	72	181	273	389	472
46.6791	86	164	263	368	453
46.6986	64	163	278	367	485
46.7181	78	158	276	359	465
46.7376	70	162	266	349	481
46.7571	67	171	282	366	482
46.7766	69	161	298	375	498
46.7961	82	174	280	364	473
46.8155	68	172	279	367	476
46.835	82	183	279	368	487
46.8545	62	162	271	364	471
46.874	62	173	268	360	464
46.8935	60	186	285	365	473
46.913	74	166	286	373	473
46.9325	63	173	269	374	475
46.952	67	194	269	352	468
46.9714	75	177	275	371	462
46.9909	72	185	271	356	475
47.0104	64	196	277	359	483
47.0299	61	186	259	384	487
47.0494	54	182	272	367	468
47.0689	60	162	290	368	470
47.0884	69	189	268	364	472
47.1079	54	176	282	386	466
47.1274	66	168	260	370	480
47.1469	63	182	271	358	483
47.1664	65	173	280	358	456
47.1858	76	179	260	379	473
47.2053	66	181	279	368	479
47.2248	55	173	279	366	488
47.2443	49	169	271	369	464
47.2638	72	160	281	360	495
47.2833	61	177	269	378	467
47.3028	67	179	271	367	484
47.3223	61	173	274	368	468
47.3417	55	168	294	368	482
47.3612	69	178	267	370	469
47.3807	70	186	271	372	482
47.4002	78	175	271	374	461
47.4197	76	198	272	373	479
47.4392	56	167	271	359	464
47.4587	68	171	269	370	477
47.4782	59	165	287	372	463
47.4977	74	173	284	382	473
47.5172	66	177	269	364	472
47.5367	63	165	270	365	476
47.5561	61	164	277	368	469
47.5756	66	184	269	355	462
47.5951	59	185	287	364	479
47.6146	73	187	277	372	481
47.6341	69	166	276	370	491
47.6536	60	169	275	375	475
47.6731	66	190	285	364	471
47.6926	57	174	286	361	477
47.712	62	175	258	365	474
47.7315	50	162	287	378	477
47.751	65	174	272	375	471
47.7705	67	167	285	369	472
47.79	43	178	274	378	472
47.8095	60	165	277	363	474
47.829	66	165	276	370	467
47.8485	65	170	295	376	478
47.868	64	157	287	362	475
47.8875	55	166	276	363	458
47.907	66	172	279	368	469
47.9264	55	175	275	360	454
47.9459	61	165	278	367	478
47.9654	70	164	284	357	485
47.9849	77	179	300	368	488
48.0044	59	168	266	356	466
48.0239	57	163	286	364	458
48.0434	85	175	270	370	487
48.0629	72	174	278	374	487
48.0823	54	169	272	346	478
48.1018	48	163	270	369	467
48.1213	70	170	276	372	475
48.1408	70	176	282	371	467
48.1603	52	180	272	360	462
48.1798	55	166	260	370	481
48.1993	71	168	266	357	485
48.2188	70	174	267	368	461
48.2383	81	171	270	360	464
48.2578	52	176	263	380	468
48.2772	64	163	272	369	463
48.2967	51	160	271	363	475
48.3162	72	170	279	364	470
48.3357	69	181	273	384	472
48.3552	63	170	267	366	471
48.3747	52	158	277	374	456
48.3942	60	168	281	350	473
48.4137	56	162	257	357	482
48.4332	57	162	261	368	471
48.4526	77	178	283	366	469
48.4721	48	170	272	357	476
48.4916	61	167	270	368	477
48.5111	60	163	281	356	467
48.5306	74	163	267	362	473
48.5501	65	159	275	366	480
48.5696	62	188	276	358	482
48.5891	60	168	267	384	478
48.6086	47	158	287	390	482
48.6281	66	169	279	365	473
48.6475	71	169	263	357	468
48.667	75	175	288	367	490
48.6865	68	162	273	372	471
48.706	68	154	264	376	471
48.7255	65	176	278	360	476
48.745	72	165	269	373	478
48.7645	67	165	274	372	453
48.784	69	159	283	375	476
48.8035	68	170	278	355	473
48.8229	49	175	272	366	468
48.8424	77	166	271	368	469
48.8619	56	169	259	377	466
48.8814	60	168	274	366	470
48.9009	59	178	265	353	471
48.9204	48	167	288	357	477
[truncated: 2,108 more rows]

## Sheet: Supplementary Fig 12h
Pi/Fe=0					Pi/Fe=0.1					Pi/Fe=0.2					Pi/Fe=0.5					Pi/Fe=1
Ferrihydrite concentration (μg/mL)	Inhibition Rate (%)				Ferrihydrite concentration (μg/mL)	Inhibition Rate (%)				Ferrihydrite concentration (μg/mL)	Inhibition Rate (%)				Ferrihydrite concentration (μg/mL)	Inhibition Rate (%)				Ferrihydrite concentration (μg/mL)	Inhibition Rate (%)
1.5625	-3.32819	-4.73881	-3.15186		1.5625	-0.154287	-2.93145	4.49636		1.5625	1.63103	3.85717	3.46044		1.5625	9.34538	6.03923	6.59026		1.5625	35.3758	35.4199	28.477
3.125	-2.49063	2.71104	-3.63676		3.125	1.21225	0.396738	3.83513		3.125	9.83028	9.49967	6.52413		3.125	22.1071	24.5316	22.2834		3.125	57.7254	58.3866	58.6731
6.25	1.96165	0.110205	-2.62288		6.25	6.06127	6.85475	9.16905		6.25	12.0564	11.1748	13.0703		6.25	36.3456	34.5382	38.8142		6.25	74.8512	70.1565	69.4732
12.5	0	-1.58695	-6.45801		12.5	4.49636	5.57637	5.68658		12.5	17.214	17.743	15.9356		12.5	53.3392	48.9971	49.2175		12.5	85.7395	86.9297	87.4807
25	-1.21225	-2.40247	0.969804		25	21.0051	13.467	17.5006		25	36.8085	36.0811	33.2819		25	72.0741	74.8292	72.9777		25	93.564	94.1591	94.3355
