# Supplementary material for: A natural biogenic nanozyme for scavenging superoxide radicals
Source: Nat Commun. 2024 Jan 3;15:233. doi: 10.1038/s41467-023-44463-w (PMC10764798; doi:10.1038/s41467-023-44463-w)
Supplement: Supplementary file 4 — Source Data [file 41467_2023_44463_MOESM4_ESM.zip › Source Data/Supplementary Figure 13.xlsx]

## Sheet: Supplementary Fig 13b
Pi/Fe=0					Pi/Fe=0.1					Pi/Fe=0.2					Pi/Fe=1
Ferritin concentration (μg/mL)	Inhibition Rate (%)				Ferritin concentration (μg/mL)	Inhibition Rate (%)				Ferritin concentration (μg/mL)	Inhibition Rate (%)				Ferritin concentration (μg/mL)	Inhibition Rate (%)
1.04167	10.6152	7.19499	10.9281		1.04167	11.1157	7.32013	7.71637		1.04167	6.21481	10.6778	9.00938		1.04167	6.73618	7.15328	7.13243
2.08333	7.86236	11.2617	11.4703		2.08333	11.3243	8.82169	7.19499		2.08333	9.09281	9.13452	9.21794		2.08333	7.69552	8.27946	7.4244
4.16667	9.67675	6.84046	10.4275		4.16667	13.1595	11.8665	11.8874		4.16667	8.0292	11.1157	11.2409		4.16667	9.05109	8.82169	12.805
8.33333	13.7435	12.0751	12.4088		8.33333	10.3233	13.2221	14.0563		8.33333	11.6997	9.86444	12.2002		8.33333	10.0104	8.94682	9.23879
16.6667	11.3452	14.9739	14.4108		16.6667	15.9124	14.3483	16.4129		16.6667	18.1439	17.3514	15.245		16.6667	15.0574	14.5777	14.3274

## Sheet: Supplementary Fig 13c
Pi/Fe=0					Pi/Fe=0.1					Pi/Fe=0.2					Pi/Fe=1
Ferritin concentration (μg/mL)	Inhibition Rate (%)				Ferritin concentration (μg/mL)	Inhibition Rate (%)				Ferritin concentration (μg/mL)	Inhibition Rate (%)				Ferritin concentration (μg/mL)	Inhibition Rate (%)
1.04167	7.81975	3.26927	2.5624		1.04167	8.63707	7.90811	6.98034		1.04167	7.4884	7.33378	7.81975		1.04167	4.44003	3.60062	16.6114
2.08333	9.58692	10.2496	9.38812		2.08333	7.02452	7.51049	6.05257		2.08333	7.77557	7.97438	8.90214		2.08333	9.52065	9.82991	17.6276
4.16667	12.2156	9.27767	10.1833		4.16667	10.1171	11.0448	10.4484		4.16667	9.36603	9.852	10.2938		4.16667	10.2717	10.7356	17.1416
8.33333	12.4807	11.1995	10.3822		8.33333	12.1714	11.8622	10.6914		8.33333	13.8281	12.9446	14.9547		8.33333	13.2759	12.1051	17.738
16.6667	16.5452	13.6956	14.8001		16.6667	15.7279	14.4908	14.7559		16.6667	17.8926	17.2962	17.0311		16.6667	16.2138	15.6174	20.0133

## Sheet: Supplementary Fig 13d
Pi/Fe=0					Pi/Fe=0.1					Pi/Fe=0.2					Pi/Fe=1
Ferritin concentration (μg/mL)	Inhibition Rate (%)				Ferritin concentration (μg/mL)	Inhibition Rate (%)				Ferritin concentration (μg/mL)	Inhibition Rate (%)				Ferritin concentration (μg/mL)	Inhibition Rate (%)
1.04167	-1.27619	-0.48158	-2.45606		1.04167	-4.2379	0.457501	-0.794606		1.04167	-0.93908	1.01132	1.15579		1.04167	1.15579	2.45606	0.746448
2.08333	0.794606	2.57645	1.58921		2.08333	3.92487	1.51698	0.288948		2.08333	0.529738	-2.02263	1.4929		2.08333	2.02263	3.22658	4.16566
4.16667	4.38237	5.41777	5.99567		4.16667	8.09054	5.63448	5.75488		4.16667	2.11895	3.94895	3.68408		4.16667	5.89935	6.01974	6.79027
8.33333	7.65712	8.4758	9.36672		8.33333	8.45172	7.19961	10.354		8.33333	10.8115	10.4984	9.72791		8.33333	13.3879	9.0537	10.8355
16.6667	23.4048	21.8156	20.8042		16.6667	19.3113	19.7929	19.5762		16.6667	20.9487	18.6371	18.0352		16.6667	22.1045	22.1286	22.5379
