# Supplementary material for: A natural biogenic nanozyme for scavenging superoxide radicals
Source: Nat Commun. 2024 Jan 3;15:233. doi: 10.1038/s41467-023-44463-w (PMC10764798; doi:10.1038/s41467-023-44463-w)
Supplement: Supplementary file 4 — Source Data [file 41467_2023_44463_MOESM4_ESM.zip › Source Data/Supplementary Figure 14.xlsx]

## Sheet: Supplementary Fig 14a
HFn-Fe K space				HFn-Fe R space				pfFn-Fe K space				pfFn-Fe R space				pyFn-Fe K space				pyFn-Fe R space
	FTk4 x(k)				FTk4 x(k)				FTk4 x(k)				FTk4 x(k)				FTk4 x(k)				FTk4 x(k)
k (Å-1)	Measured	fitting		Distance(Å)	Measued	Fitting		k (Å-1)	Measured	fitting		Distance(Å)	Measued	Fitting		k (Å-1)	Measured	fitting		Distance(Å)	Measued	Fitting
0	0.05602	0.03024		0	0	0		0	0.2576	0.01136		0	0	0		0	0.1663	0.20771		0	0	0
0.03068	0.05917	0.07661		0.05	-0.000218657	-2.0145e-05		0.03068	0.25447	0.03346		0.05	-0.000258877	-3.24798e-05		0.03068	0.15877	0.19931		0.05	-0.000142149	-1.4224e-05
0.06136	0.06686	0.14353		0.1	-0.00169	-0.000158233		0.06136	0.24717	0.06573		0.1	-0.00201	-0.000256933		0.06136	0.13664	0.17476		0.1	-0.00118	-0.000111097
0.09204	0.07579	0.2113		0.15	-0.00549	-0.000517661		0.09204	0.24194	0.10169		0.15	-0.00655	-0.000850948		0.09204	0.10151	0.13619		0.15	-0.00409	-0.000359852
0.12272	0.08366	0.27754		0.2	-0.01254	-0.00117		0.12272	0.24768	0.14126		0.2	-0.01502	-0.00196		0.12272	0.05811	0.08937		0.2	-0.01001	-0.000803195
0.1534	0.08994	0.34057		0.25	-0.02354	-0.00215		0.1534	0.27143	0.18381		0.25	-0.02832	-0.0037		0.1534	0.03869	0.05886		0.25	-0.02014	-0.00144
0.18408	0.09614	0.39852		0.3	-0.03903	-0.00344		0.18408	0.31335	0.22801		0.3	-0.0472	-0.00613		0.18408	0.08848	0.09433		0.3	-0.03583	-0.00224
0.21476	0.10565	0.44922		0.35	-0.05938	-0.00488		0.21476	0.36738	0.27193		0.35	-0.07218	-0.00924		0.21476	0.15602	0.16292		0.35	-0.05853	-0.00307
0.24544	0.12245	0.49028		0.4	-0.08474	-0.00632		0.24544	0.42536	0.31328		0.4	-0.10361	-0.01296		0.24544	0.22628	0.23722		0.4	-0.08463	-0.00378
0.27612	0.14884	0.51923		0.45	-0.11513	-0.00747		0.27612	0.47948	0.3496		0.45	-0.14164	-0.01715		0.27612	0.29408	0.30867		0.45	-0.11482	-0.00408
0.3068	0.18443	0.53376		0.5	-0.15016	-0.008		0.3068	0.52296	0.37848		0.5	-0.18592	-0.02136		0.3068	0.35527	0.37191		0.5	-0.14959	-0.0036
0.33748	0.22701	0.53195		0.55	-0.18824	-0.00747		0.33748	0.5501	0.39776		0.55	-0.23402	-0.02512		0.33748	0.40609	0.42247		0.55	-0.18772	-0.00193
0.36816	0.2737	0.51261		0.6	-0.22929	-0.00539		0.36816	0.55628	0.40587		0.6	-0.28636	-0.02811		0.36816	0.44316	0.45658		0.6	-0.22894	0.00169
0.39883	0.32146	0.47587		0.65	-0.27058	-0.00119		0.39883	0.53802	0.4022		0.65	-0.33922	-0.02983		0.39883	0.46375	0.47133		0.65	-0.2707	0.00777
0.42951	0.36739	0.42413		0.7	-0.31005	0.00571		0.42951	0.49305	0.38771		0.7	-0.39211	-0.02972		0.42951	0.46597	0.46499		0.7	-0.31029	0.01691
0.46019	0.40882	0.36436		0.75	-0.34571	0.01597		0.46019	0.42045	0.36596		0.75	-0.43947	-0.02724		0.46019	0.44934	0.43763		0.75	-0.34668	0.02976
0.49087	0.44354	0.31307		0.8	-0.37523	0.03077		0.49087	0.3207	0.34472		0.8	-0.48104	-0.02183		0.49087	0.41555	0.39239		0.8	-0.37721	0.04705
0.52155	0.46996	0.30108		0.85	-0.3971	0.05108		0.52155	0.1962	0.33715		0.85	-0.51618	-0.01144		0.52155	0.37027	0.33859		0.85	-0.40108	0.06954
0.55223	0.48733	0.3548		0.9	-0.40848	0.07671		0.55223	0.0592	0.35878		0.9	-0.53429	0.00398		0.55223	0.32694	0.29823		0.9	-0.41746	0.09765
0.58291	0.49604	0.4657		0.95	-0.40958	0.10783		0.58291	0.13154	0.41793		0.95	-0.53448	0.0269		0.58291	0.31099	0.30795		0.95	-0.42542	0.13173
0.61359	0.49789	0.6102		1	-0.40282	0.14427		0.61359	0.30917	0.51089		1	-0.52692	0.05746		0.61359	0.34995	0.38771		1	-0.42283	0.17338
0.64427	0.49637	0.77098		1.05	-0.37997	0.18551		0.64427	0.49718	0.628		1.05	-0.5015	0.09603		0.64427	0.44601	0.52003		1.05	-0.40934	0.22221
0.67495	0.49688	0.93654		1.1	-0.34373	0.23439		0.67495	0.68684	0.75962		1.1	-0.45984	0.14453		0.67495	0.5808	0.68131		1.1	-0.3856	0.27843
0.70563	0.50628	1.09813		1.15	-0.2957	0.29509		0.70563	0.87101	0.89758		1.15	-0.40531	0.20663		0.70563	0.73696	0.85563		1.15	-0.35078	0.34188
0.73631	0.53172	1.24843		1.2	-0.2353	0.36258		0.73631	1.04292	1.03493		1.2	-0.33836	0.07202		0.73631	0.90244	1.03187		1.2	-0.3034	0.41167
0.76699	0.57868	1.38119		1.25	-0.16316	0.43629		0.76699	1.19643	1.16573		1.25	-0.25896	0.13273		0.76699	1.06842	1.20117		1.25	-0.24253	0.48526
0.79767	0.64963	1.49134		1.3	-0.07964	0.51544		0.79767	1.32645	1.28502		1.3	-0.1685	0.209		0.79767	1.22806	1.35608		1.3	-0.16646	0.56167
0.82835	0.74452	1.57549		1.35	0.01337	0.59908		0.82835	1.42955	1.38907		1.35	-0.06417	0.30403		0.82835	1.37607	1.49049		1.35	-0.07453	0.64476
0.85903	0.86219	1.63251		1.4	0.1171	0.68548		0.85903	1.50461	1.4758		1.4	0.05699	0.41695		0.85903	1.50899	1.6001		1.4	0.0375	0.73706
0.88971	1.00181	1.66448		1.45	0.23557	0.77444		0.88971	1.55374	1.54535		1.45	0.18997	0.54611		0.88971	1.62564	1.683		1.45	0.17004	0.83409
0.92039	1.16351	1.6778		1.5	0.35219	0.86349		0.92039	1.58321	1.60078		1.5	0.35017	0.6868		0.92039	1.72771	1.74066		1.5	0.31824	0.92892
0.95107	1.34839	1.68438		1.55	0.49915	0.95101		0.95107	1.60444	1.64868		1.55	0.53074	0.83521		0.95107	1.82046	1.77901		1.55	0.49203	1.0244
0.98175	1.55816	1.70231		1.6	0.64869	1.03526		0.98175	1.63434	1.69959		1.6	0.73143	0.99143		0.98175	1.91302	1.80963		1.6	0.67269	1.12008
1.01243	1.7947	1.7545		1.65	0.80176	1.12027		1.01243	1.69375	1.76745		1.65	0.94577	1.14518		1.01243	2.01809	1.85024		1.65	0.8631	1.2032
1.04311	2.05937	1.86392		1.7	0.94428	1.20136		1.04311	1.80311	1.86767		1.7	1.14944	1.29053		1.04311	2.15046	1.92335		1.7	1.04473	1.26696
1.07379	2.35259	2.0464		1.75	1.07361	1.26432		1.07379	1.97628	2.01378		1.75	1.37068	1.42073		1.07379	2.32423	2.05179		1.75	1.19578	1.30144
1.10447	2.6734	2.3058		1.8	1.18233	1.30184		1.10447	2.21663	2.21395		1.8	1.54301	1.53466		1.10447	2.54966	2.25211		1.8	1.33648	1.31498
1.13515	3.01925	2.6349		1.85	1.25691	1.30516		1.13515	2.5177	2.46922		1.85	1.68996	1.63905		1.13515	2.83084	2.52973		1.85	1.42185	1.34764
1.16583	3.38591	3.01975		1.9	1.32726	1.31357		1.16583	2.86692	2.77414		1.9	1.78717	1.70705		1.16583	3.1653	2.87902		1.9	1.49322	1.35438
1.1965	3.76756	3.44374		1.95	1.37036	1.32382		1.1965	3.24916	3.1188		1.95	1.82466	1.73465		1.1965	3.54511	3.28686		1.95	1.56574	1.33078
1.22718	4.15691	3.88987		2	1.41539	1.30767		1.22718	3.64889	3.49074		2	1.86444	1.70949		1.22718	3.95863	3.7365		2	1.60156	1.27345
1.25786	4.5455	4.34165		2.05	1.43031	1.26184		1.25786	4.05114	3.87646		2.05	1.83897	1.68348		1.25786	4.39202	4.21003		2.05	1.59014	1.18205
1.28854	4.92394	4.78343		2.1	1.45745	1.18339		1.28854	4.44187	4.26219		2.1	1.82093	1.67131		1.28854	4.83038	4.68959		2.1	1.59609	1.05848
1.31922	5.28232	5.20059		2.15	1.43465	1.07564		1.31922	4.8082	4.63447		2.15	1.74847	1.64947		1.31922	5.25855	5.15794		2.15	1.50284	0.90005
1.3499	5.61051	5.57963		2.2	1.43556	0.93592		1.3499	5.13852	4.98044		2.2	1.65489	1.57042		1.3499	5.66164	5.59874		2.2	1.44842	0.7067
1.38058	5.89861	5.90841		2.25	1.42157	0.76227		1.38058	5.42268	5.28819		2.25	1.57442	1.46046		1.38058	6.02549	5.99687		2.25	1.36031	0.47944
1.41126	6.13728	6.17636		2.3	1.33259	0.55347		1.41126	5.65205	5.54699		2.3	1.3927	1.31942		1.41126	6.3371	6.33866		2.3	1.20663	0.22156
1.44194	6.31811	6.37467		2.35	1.16629	0.31379		1.44194	5.81976	5.74758		2.35	1.19337	1.13074		1.44194	6.58493	6.61218		2.35	1.00501	-0.06459
1.47262	6.43397	6.49652		2.4	0.99967	0.04443		1.47262	5.92072	5.8824		2.4	1.01379	0.89083		1.47262	6.75928	6.80753		2.4	0.85919	-0.37619
1.5033	6.47931	6.53723		2.45	0.79599	-0.25503		1.5033	5.95177	5.94577		2.45	0.87044	0.59892		1.5033	6.85255	6.91708		2.45	0.66762	-0.70861
1.53398	6.45038	6.49439		2.5	0.43583	-0.58282		1.53398	5.9117	5.93412		2.5	0.58982	0.25603		1.53398	6.85947	6.93567		2.5	0.35967	-1.05816
1.56466	6.34542	6.36794		2.55	0.02116	-0.93397		1.56466	5.80119	5.84603		2.55	0.25508	-0.13845		1.56466	6.77728	6.86077		2.55	0.00435	-1.4302
1.59534	6.1648	6.16015		2.6	-0.41335	-1.31305		1.59534	5.62284	5.68233		2.6	-0.13362	-0.57702		1.59534	6.60583	6.69256		2.6	-0.3955	-1.80413
1.62602	5.91101	5.87556		2.65	-0.86462	-1.70139		1.62602	5.38098	5.44609		2.65	-0.6773	-1.0535		1.62602	6.34757	6.4339		2.65	-0.83494	-2.17191
1.6567	5.58869	5.52085		2.7	-1.41874	-2.09178		1.6567	5.08158	5.1425		2.7	-1.28298	-1.57507		1.6567	6.00751	6.09031		2.7	-1.31581	-2.51942
1.68738	5.20447	5.10461		2.75	-1.95558	-2.47527		1.68738	4.73202	4.77875		2.75	-1.8105	-2.10369		1.68738	5.59307	5.66971		2.75	-1.91101	-2.83755
1.71806	4.76679	4.63713		2.8	-2.38028	-2.82767		1.71806	4.34084	4.36382		2.8	-2.31933	-2.62555		1.71806	5.11387	5.18227		2.8	-2.49739	-3.12099
1.74874	4.2857	4.13001		2.85	-2.78661	-3.14494		1.74874	3.91754	3.90818		2.85	-2.89172	-3.12429		1.74874	4.5814	4.64003		2.85	-2.94657	-3.36311
1.77942	3.77248	3.59588		2.9	-3.16075	-3.41915		1.77942	3.47223	3.42355		2.9	-3.40804	-3.57296		1.77942	4.00868	4.05657		2.9	-3.34817	-3.55094
1.8101	3.23936	3.04795		2.95	-3.48761	-3.63895		1.8101	3.01538	2.92247		2.95	-3.91653	-3.95599		1.8101	3.40985	3.44652		2.95	-3.70027	-3.6759
1.84078	2.69913	2.49969		3	-3.75584	-3.78802		1.84078	2.5575	2.41803		3	-4.31421	-4.26149		1.84078	2.79972	2.82518		3	-3.9602	-3.72947
1.87146	2.16474	1.96438		3.05	-3.92545	-3.85425		1.87146	2.10885	1.92351		3.05	-4.57627	-4.47573		1.87146	2.19329	2.20795		3.05	-4.1107	-3.71097
1.90214	1.64898	1.45487		3.1	-3.99169	-3.83617		1.90214	1.67916	1.45225		3.1	-4.72736	-4.58127		1.90214	1.60528	1.60992		3.1	-4.14616	-3.61449
1.93282	1.16434	0.98355		3.15	-3.94928	-3.72776		1.93282	1.27735	1.01795		3.15	-4.72471	-4.5675		1.93282	1.04966	1.04534		3.15	-4.01947	-3.43701
1.9635	0.72363	0.56366		3.2	-3.80604	-3.52373		1.9635	0.9113	0.637		3.2	-4.60582	-4.43302		1.9635	0.5392	0.52726		3.2	-3.8032	-3.16884
1.99418	0.3465	0.22508		3.25	-3.48871	-3.21368		1.99418	0.5877	0.34247		3.25	-4.33459	-4.17818		1.99418	0.08528	0.06787		3.25	-3.50723	-2.81965
2.02485	0.16072	0.20236		3.3	-3.03927	-2.81108		2.02485	0.31204	0.24514		3.3	-3.91777	-3.80214		2.02485	0.30367	0.32685		3.3	-3.11508	-2.3929
2.05553	0.34742	0.41226		3.35	-2.4918	-2.32289		2.05553	0.09198	0.35724		3.35	-3.3716	-3.30644		2.05553	0.61968	0.64597		3.35	-2.46668	-1.89579
2.08621	0.54481	0.58134		3.4	-1.91795	-1.7595		2.08621	0.09877	0.47939		3.4	-2.79357	-2.71121		2.08621	0.85863	0.88657		3.4	-1.8238	-1.34515
2.11689	0.68503	0.68753		3.45	-1.13547	-1.14327		2.11689	0.21776	0.54975		3.45	-1.93927	-2.03446		2.11689	1.01861	1.04677		3.45	-1.02975	-0.74972
2.14757	0.76323	0.73037		3.5	-0.29377	-0.4847		2.14757	0.2937	0.55765		3.5	-0.99064	-1.29533		2.14757	1.10044	1.12749		3.5	-0.21865	-0.12095
2.17825	0.78263	0.71456		3.55	0.53596	0.19927		2.17825	0.33262	0.503		3.55	-0.1497	-0.52092		2.17825	1.10784	1.13255		3.55	0.61731	0.52428
2.20893	0.75108	0.64902		3.6	1.47237	0.88897		2.20893	0.3506	0.39024		3.6	0.9261	0.27398		2.20893	1.0477	1.06894		3.6	1.48155	1.16806
2.23961	0.68211	0.54909		3.65	2.00932	1.56262		2.23961	0.37394	0.22865		3.65	1.72909	1.06477		2.23961	0.93087	0.94754		3.65	2.0313	1.79313
2.27029	0.59859	0.44426		3.7	2.46929	2.19939		2.27029	0.43281	0.07998		3.7	2.37933	1.82777		2.27029	0.77467	0.78557		3.7	2.47344	2.38482
2.30097	0.53882	0.39354		3.75	2.84629	2.7806		2.30097	0.54285	0.2598		3.75	2.9246	2.53712		2.30097	0.61079	0.61447		3.75	2.85907	2.9263
2.33165	0.55117	0.45986		3.8	3.11358	3.28849		2.33165	0.69903	0.52739		3.8	3.32152	3.17605		2.33165	0.50485	0.50075		3.8	3.16226	3.40133
2.36233	0.65479	0.62409		3.85	3.3262	3.70832		2.36233	0.88782	0.81414		3.85	3.64972	3.72762		2.36233	0.54627	0.53931		3.85	3.34675	3.79815
2.39301	0.82322	0.83207		3.9	3.41729	4.03153		2.39301	1.09583	1.10595		3.9	3.87058	4.17681		2.39301	0.72916	0.7256		3.9	3.4977	4.10794
2.42369	1.02145	1.05072		3.95	3.51853	4.25126		2.42369	1.31156	1.39155		3.95	4.03869	4.51461		2.42369	0.97662	0.97811		3.95	3.5888	4.32372
2.45437	1.22472	1.26155		4	3.77444	4.36384		2.45437	1.5251	1.66072		4	4.19082	4.73676		2.45437	1.23916	1.24556		4	3.71393	4.4414
2.48505	1.41661	1.45243		4.05	3.97955	4.37189		2.48505	1.72778	1.90428		4.05	4.33353	4.83982		2.48505	1.49124	1.50214		4.05	3.74829	4.4711
2.51573	1.5857	1.61467		4.1	3.84177	4.28561		2.51573	1.91206	2.11431		4.1	4.43974	4.82589		2.51573	1.71745	1.73237		4.1	3.80985	4.40634
2.54641	1.7238	1.74195		4.15	3.50578	4.10738		2.54641	2.07149	2.28436		4.15	4.48436	4.71296		2.54641	1.90727	1.92577		4.15	3.85376	4.25123
2.57709	1.82521	1.83001		4.2	3.4032	3.84828		2.57709	2.20076	2.40956		4.2	4.46152	4.50356		2.57709	2.05337	2.07501		4.2	3.81183	4.01446
2.60777	1.8864	1.87648		4.25	3.19659	3.52185		2.60777	2.29572	2.48678		4.25	4.25787	4.20547		2.60777	2.15103	2.17538		4.25	3.61924	3.71266
2.63845	1.90579	1.88078		4.3	3.01103	3.14581		2.63845	2.3535	2.51465		4.3	4.06767	3.83558		2.63845	2.19783	2.22452		4.3	3.47505	3.35016
2.66913	1.88362	1.84402		4.35	2.88265	2.73088		2.66913	2.37249	2.49352		4.35	3.85858	3.41548		2.66913	2.19355	2.2222		4.35	3.2705	2.93623
2.69981	1.82176	1.76881		4.4	2.58373	2.29309		2.69981	2.35233	2.42541		4.4	3.4026	2.95299		2.69981	2.13994	2.17023		4.4	2.81884	2.48566
2.73049	1.72354	1.65916		4.45	2.28732	1.84752		2.73049	2.29394	2.31386		4.45	2.8315	2.46357		2.73049	2.04057	2.07221		4.45	2.40734	2.02355
2.76117	1.59351	1.52017		4.5	1.98199	1.42287		2.76117	2.19941	2.16374		4.5	2.41265	1.96103		2.76117	1.90056	1.93336		4.5	2.03793	1.55548
2.79184	1.43719	1.35787		4.55	1.41788	1.01035		2.79184	2.07196	1.98101		4.55	1.81465	1.47006		2.79184	1.72634	1.76023		4.55	1.37096	1.08532
2.82252	1.26078	1.17895		4.6	0.76684	0.61589		2.82252	1.91582	1.77251		4.6	1.11568	0.99059		2.82252	1.52531	1.56042		4.6	0.47329	0.62052
2.8532	1.07093	0.99052		4.65	0.31192	0.24274		2.8532	1.73618	1.54563		4.65	0.52437	0.5233		2.8532	1.30552	1.34235		4.65	-0.05197	0.16831
2.88388	0.87446	0.79999		4.7	-0.18897	-0.11052		2.88388	1.53902	1.30804		4.7	-0.03477	0.07213		2.88388	1.07535	1.11508		4.7	-0.5949	-0.26952
2.91456	0.67816	0.61511		4.75	-0.80131	-0.44852		2.91456	1.33121	1.06747		4.75	-0.75642	-0.36069		2.91456	0.84314	0.88823		4.75	-1.29159	-0.69278
2.94524	0.48891	0.44452		4.8	-1.33642	-0.77516		2.94524	1.12053	0.83142		4.8	-1.37254	-0.77768		2.94524	0.61696	0.67256		4.8	-1.79255	-1.10057
2.97592	0.31465	0.30022		4.85	-1.77526	-1.09493		2.97592	0.91619	0.6071		4.85	-1.84656	-1.18201		2.97592	0.40447	0.48184		4.85	-2.14067	-1.49691
3.0066	0.17119	0.20484		4.9	-2.10748	-1.4249		3.0066	0.72986	0.40173		4.9	-2.21793	-1.57532		3.0066	0.21365	0.33844		4.9	-2.37557	-1.88756
3.03728	0.12123	0.18877		4.95	-2.36929	-1.76257		3.03728	0.57773	0.22494		4.95	-2.50421	-1.967		3.03728	0.06795	0.27734		4.95	-2.61634	-2.26353
3.06796	0.19507	0.23079		5	-2.52622	-2.10484		3.06796	0.48115	0.10915		5	-2.70659	-2.3554		3.06796	0.1216	0.30428		5	-2.77094	-2.62334
3.09864	0.28796	0.28122		5.05	-2.70845	-2.44979		3.09864	0.45576	0.14069		5.05	-2.90368	-2.73294		3.09864	0.22629	0.36752		5.05	-2.97454	-2.96575
3.12932	0.36806	0.3182		5.1	-2.8827	-2.80272		3.12932	0.48988	0.22546		5.1	-3.10252	-3.09532		3.12932	0.3053	0.42629		5.1	-3.232	-3.29341
3.16	0.43079	0.3358		5.15	-3.01423	-3.15077		3.16	0.55201	0.29371		5.15	-3.32115	-3.43983		3.16	0.35594	0.465		5.15	-3.42882	-3.59043
3.19068	0.47668	0.3338		5.2	-3.20021	-3.47638		3.19068	0.61641	0.33673		5.2	-3.5493	-3.75619		3.19068	0.38077	0.47926		5.2	-3.65743	-3.84761
3.22136	0.50793	0.31477		5.25	-3.4265	-3.76468		3.22136	0.66905	0.35472		5.25	-3.79333	-4.0263		3.22136	0.38512	0.46951		5.25	-3.73266	-4.05448
3.25204	0.5275	0.28339		5.3	-3.64079	-4.0019		3.25204	0.70362	0.35049		5.3	-4.03571	-4.23452		3.25204	0.37714	0.43893		5.3	-3.85322	-4.20762
3.28272	0.53853	0.24661		5.35	-3.85037	-4.16732		3.28272	0.71818	0.32849		5.35	-4.20815	-4.37164		3.28272	0.36782	0.39292		5.35	-3.94766	-4.2844
3.3134	0.54389	0.21445		5.4	-3.97499	-4.2403		3.3134	0.71349	0.29478		5.4	-4.35031	-4.42415		3.3134	0.3695	0.33922		5.4	-3.93281	-4.2724
3.34408	0.54582	0.19921		5.45	-4.04721	-4.20659		3.34408	0.69229	0.25743		5.45	-4.33331	-4.3747		3.34408	0.39145	0.28881		5.45	-3.85653	-4.16337
3.37476	0.54571	0.20864		5.5	-4.059	-4.05498		3.37476	0.65896	0.22697		5.5	-4.26603	-4.21301		3.37476	0.43505	0.25617		5.5	-3.70951	-3.95372
3.40544	0.54413	0.23828		5.55	-3.90178	-3.77708		3.40544	0.6193	0.21465		5.55	-3.98617	-3.93645		3.40544	0.49425	0.2538		5.55	-3.47485	-3.63526
3.43612	0.54108	0.27679		5.6	-3.59062	-3.37145		3.43612	0.58032	0.22549		5.6	-3.57321	-3.54361		3.43612	0.56018	0.28072		5.6	-2.94695	-3.2086
3.4668	0.53637	0.31448		5.65	-3.12013	-2.84397		3.4668	0.54953	0.25357		5.65	-3.14656	-3.03746		3.4668	0.62462	0.32352		5.65	-2.55689	-2.68078
3.49748	0.53014	0.34508		5.7	-2.57635	-2.20356		3.49748	0.53339	0.28819		5.7	-2.65736	-2.42603		3.49748	0.6811	0.36852		5.7	-1.98203	-2.05748
3.52816	0.52317	0.36489		5.75	-1.98722	-1.46407		3.52816	0.53521	0.32058		5.75	-1.99633	-1.72395		3.52816	0.72501	0.40664		5.75	-1.32736	-1.35625
3.55884	0.51711	0.37193		5.8	-1.21918	-0.65429		3.55884	0.55374	0.34511		5.8	-1.32231	-0.94823		3.55884	0.75341	0.43259		5.8	-0.49711	-0.59622
3.58952	0.51435	0.36561		5.85	-0.18218	0.19631		3.58952	0.58399	0.35861		5.85	-0.27866	-0.12768		3.58952	0.76492	0.44363		5.85	0.16528	0.19782
3.62019	0.51758	0.34644		5.9	0.87313	1.06101		3.62019	0.61946	0.35962		5.9	0.72035	0.71148		3.62019	0.75959	0.43883		5.9	1.11699	1.01521
3.65087	0.52896	0.31599		5.95	1.78973	1.9145		3.65087	0.65412	0.34806		5.95	1.51295	1.54234		3.65087	0.73887	0.41871		5.95	2.12157	1.81793
3.68155	0.54927	0.27691		6	3.13294	2.70623		3.68155	0.68329	0.32498		6	2.36516	2.34362		3.68155	0.70559	0.38509		6	2.90791	2.5728
3.71223	0.57747	0.23328		6.05	3.94587	3.40283		3.71223	0.7038	0.29255		6.05	3.2757	3.07096		3.71223	0.66383	0.34112		6.05	3.48093	3.25079
3.74291	0.61086	0.19131		6.1	3.82558	3.9751		3.74291	0.71394	0.25419		6.1	3.98517	3.69692		3.74291	0.61891	0.29154		6.1	4.46448	3.82667
3.77359	0.64571	0.16058		6.15	4.75572	4.39961		3.77359	0.71321	0.21497		6.15	4.38898	4.19769		3.77359	0.57698	0.24339		6.15	4.80017	4.27937
3.80427	0.67791	0.15216		6.2	5.3045	4.66007		3.80427	0.70217	0.1823		6.2	4.74439	4.55635		3.80427	0.54428	0.20698		6.2	5.06751	4.59297
3.83495	0.70353	0.16843		6.25	5.47297	4.74815		3.83495	0.68222	0.16544		6.25	4.99659	4.76189		3.83495	0.52562	0.19399		6.25	5.34886	4.75757
3.86563	0.71918	0.19934		6.3	5.4455	4.66393		3.86563	0.65543	0.17013		6.3	5.05283	4.80978		3.86563	0.52262	0.2082		6.3	5.3889	4.76966
3.89631	0.7222	0.23361		6.35	5.0079	4.41583		3.89631	0.6243	0.19213		6.35	4.99565	4.70241		3.89631	0.53297	0.24039		6.35	4.97006	4.63233
3.92699	0.71077	0.26411		6.4	4.37482	4.02029		3.92699	0.59147	0.22173		6.4	4.68563	4.44655		3.92699	0.55142	0.27814		6.4	4.74061	4.36236
3.95767	0.68403	0.28685		6.45	3.84793	3.50262		3.95767	0.55936	0.25092		6.45	4.30275	4.05937		3.95767	0.57179	0.31271		6.45	4.29063	3.96834
3.98835	0.64209	0.29971		6.5	3.09704	2.88132		3.98835	0.52982	0.2747		6.5	3.67629	3.56555		3.98835	0.58855	0.33901		6.5	3.62732	3.46
4.01903	0.58614	0.30178		6.55	2.502	2.18921		4.01903	0.50378	0.29027		6.55	3.14735	2.97829		4.01903	0.59752	0.35427		6.55	3.03925	2.86277
4.04971	0.51855	0.29311		6.6	1.77839	1.46116		4.04971	0.48103	0.29624		6.6	2.42214	2.32509		4.04971	0.59606	0.35724		6.6	2.29141	2.20333
4.08039	0.44318	0.27456		6.65	0.9405	0.73207		4.08039	0.46033	0.29227		6.65	1.6809	1.63562		4.08039	0.58297	0.34787		6.65	1.80315	1.50969
4.11107	0.36613	0.24778		6.7	0.16577	0.03478		4.11107	0.43975	0.2789		6.7	0.96815	0.93756		4.11107	0.55835	0.32712		6.7	0.98151	0.80968
4.14175	0.29743	0.21532		6.75	-0.60048	-0.60167		4.14175	0.41714	0.25747		6.75	0.3604	0.25772		4.14175	0.52347	0.2969		6.75	0.36349	0.12959
4.17243	0.25291	0.1809		6.8	-1.32552	-1.15361		4.17243	0.39057	0.23014		6.8	-0.31594	-0.37995		4.17243	0.48071	0.26018		6.8	-0.54932	-0.50711
4.20311	0.24887	0.15008		6.85	-1.78731	-1.60381		4.20311	0.35868	0.20008		6.85	-0.93332	-0.95547		4.20311	0.43349	0.22132		6.85	-1.07126	-1.08075
4.23379	0.284	0.13062		6.9	-2.1083	-1.94209		4.23379	0.3209	0.17169		6.9	-1.36199	-1.45311		4.23379	0.38631	0.18663		6.9	-1.87135	-1.58033
4.26447	0.33991	0.12932		6.95	-2.25017	-2.17544		4.26447	0.27757	0.15082		6.95	-1.83361	-1.86385		4.26447	0.34459	0.16454		6.95	-2.35717	-2.00206
4.29515	0.39986	0.14477		7	-2.29349	-2.30184		4.29515	0.23021	0.14316		7	-2.07185	-2.19659		4.29515	0.314	0.16221		7	-2.30588	-2.33354
4.32583	0.45374	0.16867		7.05	-2.26021	-2.33023		4.32583	0.18209	0.15013		7.05	-2.27381	-2.44078		4.32583	0.29867	0.1785		7.05	-3.2678	-2.57387
4.35651	0.49574	0.19337		7.1	-2.14042	-2.27495		4.35651	0.13999	0.16719		7.1	-2.36581	-2.5998		4.35651	0.2988	0.2049		7.1	-3.30943	-2.72584
4.38719	0.52243	0.21412		7.15	-2.0533	-2.15367		4.38719	0.11708	0.18781		7.15	-2.47856	-2.68079		4.38719	0.31021	0.23291		7.15	-3.12989	-2.79565
4.41786	0.53195	0.22825		7.2	-1.78397	-1.98586		4.41786	0.12611	0.2069		7.2	-2.4737	-2.69208		4.41786	0.32657	0.25694		7.2	-3.02197	-2.79204
4.44854	0.52358	0.23441		7.25	-1.62063	-1.79116		4.44854	0.15963	0.22125		7.25	-2.42476	-2.6441		4.44854	0.342	0.27371		7.25	-2.7654	-2.72538
4.47922	0.49755	0.23216		7.3	-1.44288	-1.58784		4.47922	0.20169	0.22907		7.3	-2.37843	-2.54777		4.47922	0.35222	0.28153		7.3	-2.69301	-2.60674
4.5099	0.45495	0.2218		7.35	-1.35364	-1.39149		4.5099	0.24272	0.22957		7.35	-2.33847	-2.4136		4.5099	0.35453	0.27979		7.35	-2.59344	-2.44704
4.54058	0.3976	0.20431		7.4	-1.41633	-1.21406		4.54058	0.27779	0.22276		7.4	-2.26025	-2.25141		4.54058	0.3476	0.26874		7.4	-2.49383	-2.26062
4.57126	0.32797	0.18136		7.45	-1.45321	-1.07735		4.57126	0.30406	0.20933		7.45	-2.11268	-2.06991		4.57126	0.33116	0.24947		7.45	-2.42661	-2.06648
4.60194	0.24917	0.1555		7.5	-1.38476	-0.96997		4.60194	0.31978	0.19065		7.5	-2.00151	-1.88954		4.60194	0.30578	0.22382		7.5	-2.04894	-1.85387
4.63262	0.16528	0.13054		7.55	-1.12613	-0.88577		4.63262	0.32398	0.16881		7.55	-1.7582	-1.69265		4.63262	0.2728	0.1946		7.55	-2.10857	-1.62563
4.6633	0.08438	0.11198		7.6	-0.46426	-0.81843		4.6633	0.31634	0.14683		7.6	-1.58575	-1.47969		4.6633	0.23416	0.16584		7.6	-1.65834	-1.38393
4.69398	0.05542	0.10593		7.65	-0.1219	-0.75896		4.69398	0.2971	0.12875		7.65	-1.32827	-1.24974		4.69398	0.19255	0.14318		7.65	-1.5085	-1.12978
4.72466	0.11983	0.1141		7.7	0.0068	-0.69678		4.72466	0.26712	0.1191		7.7	-1.14364	-1.00155		4.72466	0.15173	0.13294		7.7	-1.23566	-0.86349
4.75534	0.195	0.13161		7.75	-0.18252	-0.62096		4.75534	0.22782	0.12045		7.75	-0.82829	-0.73396		4.75534	0.11746	0.13796		7.75	-1.10077	-0.58523
4.78602	0.26371	0.15196		7.8	-0.66205	-0.52141		4.78602	0.18138	0.13107		7.8	-0.61864	-0.44656		4.78602	0.09837	0.15445		7.8	-0.60024	-0.29547
4.8167	0.32182	0.17057		7.85	-0.98221	-0.39008		4.8167	0.13136	0.1464		7.85	-0.28395	-0.14023		4.8167	0.10066	0.17558		7.85	-0.5456	0.00441
4.84738	0.36713	0.18469		7.9	-0.82764	-0.22183		4.84738	0.08589	0.16204		7.9	-0.10956	0.18256		4.84738	0.11831	0.19584		7.9	0.1094	0.31224
4.87806	0.39836	0.19278		7.95	-0.47606	-0.00935		4.87806	0.06931	0.17493		7.95	0.32456	0.51749		4.87806	0.1405	0.2117		7.95	0.64925	0.63191
4.90874	0.41494	0.19414		8	0.3277	0.24441		4.90874	0.09995	0.18321		8	0.62417	0.86806		4.90874	0.16049	0.22116		8	0.72385	0.95435
4.93942	0.417	0.18865		8.05	0.52642	0.53034		4.93942	0.14916	0.18587		8.05	1.06817	1.21884		4.93942	0.17512	0.2232		8.05	0.92201	1.27058
4.9701	0.40532	0.17675		8.1	0.86909	0.83739		4.9701	0.1997	0.18259		8.1	1.26121	1.55843		4.9701	0.18303	0.21762		8.1	0.86164	1.57106
5.00078	0.38125	0.1594		8.15	1.15386	1.15144		5.00078	0.24586	0.1736		8.15	1.63083	1.87432		5.00078	0.18394	0.20485		8.15	0.90427	1.84531
5.03146	0.34674	0.13807		8.2	1.6015	1.45618		5.03146	0.28483	0.15965		8.2	1.88321	2.15223		5.03146	0.17829	0.18594		8.2	1.65892	2.08246
5.06214	0.30425	0.11501		8.25	1.88742	1.73431		5.06214	0.31488	0.142		8.25	2.18773	2.37887		5.06214	0.16708	0.16259		8.25	1.78739	2.27191
5.09282	0.25678	0.09364		8.3	2.27683	1.96867		5.09282	0.33492	0.12257		8.3	2.30811	2.5421		5.09282	0.15188	0.13737		8.3	2.16807	2.40405
5.1235	0.20808	0.07916		8.35	2.3612	2.1436		5.1235	0.34439	0.10414		8.35	2.5263	2.63171		5.1235	0.13481	0.11411		8.35	2.03446	2.47094
5.15418	0.16306	0.07696		8.4	2.39533	2.24599		5.15418	0.3432	0.0905		8.4	2.52736	2.64031		5.15418	0.11856	0.09837		8.4	2.43836	2.46687
5.18486	0.12868	0.0869		8.45	2.3994	2.2711		5.18486	0.33172	0.0856		8.45	2.45055	2.5652		5.18486	0.1062	0.09557		8.45	2.50731	2.3959
5.21553	0.11313	0.1031		8.5	2.18667	2.21026		5.21553	0.31073	0.09052		8.5	2.31718	2.40993		5.21553	0.10036	0.10576		8.5	2.51584	2.25008
5.24621	0.11813	0.12008		8.55	1.79498	2.05894		5.24621	0.28136	0.10212		8.55	2.03722	2.1701		5.24621	0.10155	0.12322		8.55	2.45135	2.03102
5.27689	0.1345	0.13454		8.6	1.6984	1.82102		5.27689	0.2451	0.11599		8.6	1.70354	1.85173		5.27689	0.10768	0.14204		8.6	2.01511	1.74473
5.30757	0.15201	0.14469		8.65	1.04209	1.50525		5.30757	0.20366	0.12882		8.65	1.33224	1.46528		5.30757	0.1155	0.15842		8.65	1.54732	1.40042
5.33825	0.16477	0.14961		8.7	0.43139	1.12485		5.33825	0.159	0.13855		8.7	0.93239	1.02515		5.33825	0.12222	0.1702		8.7	1.06674	1.00998
5.36893	0.17006	0.14895		8.75	-0.05885	0.69665		5.36893	0.11332	0.14404		8.75	0.44182	0.54821		5.36893	0.12596	0.17621		8.75	0.54187	0.58747
5.39961	0.16697	0.14286		8.8	-0.58481	0.24014		5.39961	0.06959	0.14477		8.8	0.01503	0.05314		5.39961	0.12576	0.17601		8.8	0.10927	0.1484
5.43029	0.15575	0.13189		8.85	-0.30878	-0.22375		5.43029	0.0355	0.14073		8.85	-0.54999	-0.44049		5.43029	0.12134	0.1697		8.85	-0.19047	-0.29105
5.46097	0.13767	0.11702		8.9	-0.90257	-0.67384		5.46097	0.03803	0.13229		8.9	-0.80218	-0.91325		5.46097	0.11307	0.15787		8.9	-0.99715	-0.71483
5.49165	0.11522	0.09975		8.95	-1.86834	-1.09322		5.49165	0.06563	0.12028		8.95	-1.24721	-1.3484		5.49165	0.10193	0.1416		8.95	-1.25943	-1.112
5.52233	0.0931	0.08235		9	-1.90347	-1.46341		5.52233	0.09238	0.10593		9	-1.66283	-1.73267		5.52233	0.08965	0.12257		9	-1.76523	-1.46652
5.55301	0.07987	0.0683		9.05	-1.6065	-1.76592		5.55301	0.11332	0.09111		9.05	-1.90297	-2.04803		5.55301	0.07889	0.10323		9.05	-1.55452	-1.76482
5.58369	0.08498	0.06218		9.1	-1.60445	-1.98906		5.58369	0.12721	0.0784		9.1	-2.38249	-2.28306		5.58369	0.07307	0.0872		9.1	-1.58543	-1.99761
5.61437	0.10678	0.06634		9.15	-1.91893	-2.12559		5.61437	0.13382	0.07102		9.15	-2.21382	-2.43099		5.61437	0.07475	0.07908		9.15	-1.46019	-2.15881
5.64505	0.13596	0.07774		9.2	-1.86821	-2.17304		5.64505	0.13354	0.07121		9.2	-2.17806	-2.48924		5.64505	0.08337	0.08166		9.2	-1.46931	-2.24554
5.67573	0.16578	0.09157		9.25	-1.83818	-2.13357		5.67573	0.12743	0.07813		9.25	-2.20301	-2.45929		5.67573	0.09589	0.09269		9.25	-1.61825	-2.25813
5.70641	0.19241	0.10449		9.3	-1.92477	-2.01366		5.70641	0.11733	0.08859		9.3	-2.20963	-2.34643		5.70641	0.10916	0.10733		9.3	-0.95044	-2.1999
5.73709	0.21354	0.11457		9.35	-1.56717	-1.82349		5.73709	0.10616	0.0995		9.35	-2.04545	-2.15931		5.73709	0.12091	0.12166		9.35	-0.94686	-2.07677
5.76777	0.22773	0.12076		9.4	-1.41719	-1.57613		5.76777	0.09823	0.10876		9.4	-1.73095	-1.9093		5.76777	0.1297	0.13327		9.4	-0.81295	-1.89682
5.79845	0.23412	0.12258		9.45	-1.58212	-1.28547		5.79845	0.09829	0.11509		9.45	-1.48924	-1.60986		5.79845	0.13463	0.14079		9.45	-0.26236	-1.66711
5.82913	0.23236	0.11994		9.5	-0.63987	-0.96643		5.82913	0.10854	0.11783		9.5	-1.11044	-1.27167		5.82913	0.13527	0.14355		9.5	-0.39114	-1.39917
5.85981	0.22261	0.11311		9.55	0.04169	-0.63653		5.85981	0.12699	0.11674		9.55	-0.67819	-0.91171		5.85981	0.13151	0.14135		9.55	-0.30702	-1.10507
5.89049	0.20543	0.10266		9.6	-0.01518	-0.3111		5.89049	0.14975	0.11195		9.6	-0.11623	-0.54558		5.89049	0.12359	0.13444		9.6	-0.5802	-0.79619
5.92117	0.18188	0.08955		9.65	-0.17857	-0.00379		5.92117	0.1734	0.10388		9.65	0.19984	-0.18707		5.92117	0.11199	0.12343		9.65	-0.97864	-0.48335
5.95185	0.15347	0.07519		9.7	0.06941	0.27413		5.95185	0.19547	0.09333		9.7	0.19878	0.15174		5.95185	0.09744	0.10937		9.7	-0.13725	-0.17638
5.98253	0.12246	0.06173		9.75	-0.16575	0.51412		5.98253	0.21428	0.08144		9.75	0.3683	0.46077		5.98253	0.08089	0.09376		9.75	0.48707	0.11616
6.0132	0.09249	0.05237		9.8	-0.32045	0.71064		6.0132	0.2287	0.06986		9.8	0.7046	0.73229		6.0132	0.06357	0.07887		9.8	1.21266	0.38722
6.04388	0.07055	0.0505		9.85	-0.39672	0.86112		6.04388	0.23807	0.06083		9.85	0.80856	0.96098		6.04388	0.04713	0.06787		9.85	1.18007	0.63128
6.07456	0.06725	0.05632		9.9	-0.55638	0.96573		6.07456	0.24217	0.05678		9.9	1.45879	1.14393		6.07456	0.03425	0.06415		9.9	1.24552	0.84434
6.10524	0.08326	0.06638		9.95	-0.525	1.0279		6.10524	0.24112	0.05873		9.95	1.58103	1.28083		6.10524	0.02889	0.06861		9.95	1.57449	1.0253
6.13592	0.1073	0.07717		10	-0.78708	1.052		6.13592	0.23544	0.06519		10	1.36445	1.37364		6.13592	0.03204	0.07846		10	2.09479	1.17169
6.1666	0.13144	0.0865		10.05	-0.36963	1.04199		6.1666	0.22599	0.07354		10.05	1.21427	1.42307		6.1666	0.03872	0.08996		10.05	1.49659	1.28201
6.19728	0.15201	0.09316		10.1	-0.48125	1.00432		6.19728	0.21397	0.08159		10.1	1.16517	1.43208		6.19728	0.04462	0.10046		10.1	1.98199	1.35665
6.22796	0.16726	0.09649		10.15	-0.29901	0.94568		6.22796	0.20087	0.08791		10.15	1.00115	1.40529		6.22796	0.04784	0.10836		10.15	2.20234	1.39667
6.25864	0.17629	0.09626		10.2	-0.13128	0.87248		6.25864	0.18839	0.09169		10.2	1.01474	1.34772		6.25864	0.04763	0.11278		10.2	2.01228	1.40365
6.28932	0.1788	0.09251		10.25	0.25743	0.79044		6.28932	0.17823	0.09252		10.25	0.95806	1.26432		6.28932	0.04379	0.11333		10.25	1.68464	1.37943
6.32	0.17495	0.08557		10.3	1.12109	0.70421		6.32	0.17171	0.09033		10.3	0.96406	1.15977		6.32	0.03646	0.10998		10.3	2.16315	1.32608
6.35068	0.1653	0.07601		10.35	1.82391	0.61726		6.35068	0.16942	0.08529		10.35	0.9484	1.03834		6.35068	0.02605	0.10302		10.35	1.85136	1.24581
6.38136	0.15081	0.06474		10.4	2.37332	0.53175		6.38136	0.17096	0.07787		10.4	0.88207	0.90377		6.38136	0.01324	0.09307		10.4	0.79067	1.1409
6.41204	0.13289	0.05311		10.45	2.73351	0.44867		6.41204	0.17513	0.06877		10.45	0.80002	0.75919		6.41204	0.00397	0.08105		10.45	0.45626	1.01381
6.44272	0.11349	0.04322		10.5	2.86364	0.36794		6.44272	0.18034	0.05905		10.5	0.87949	0.60725		6.44272	0.01829	0.06835		10.5	0.10536	0.86715
6.4734	0.09534	0.03813		10.55	3.08616	0.28873		6.4734	0.18509	0.05025		10.55	0.91389	0.45015		6.4734	0.03422	0.05705		10.55	-2.41234	0.70382
6.50408	0.08212	0.03993		10.6	3.39988	0.20977		6.50408	0.18818	0.04439		10.6	0.62721	0.28987		6.50408	0.04959	0.04997		10.6	-2.22202	0.527
6.53476	0.07748	0.04696		10.65	3.68539	0.12966		6.53476	0.18882	0.04327		10.65	0.63063	0.12826		6.53476	0.0635	0.04956		10.65	-2.4234	0.34026
6.56544	0.08203	0.05593		10.7	3.82375	0.04721		6.56544	0.1866	0.04687		10.7	0.63033	-0.03276		6.56544	0.07524	0.0553		10.7	-0.80841	0.14756
6.59612	0.0924	0.06448		10.75	3.68938	-0.0383		6.59612	0.18152	0.0533		10.75	0.66759	-0.19107		6.59612	0.0842	0.06422		10.75	-0.82595	-0.04675
6.6268	0.10432	0.07129		10.8	2.75539	-0.12688		6.6268	0.17386	0.06041		10.8	0.57777	-0.34426		6.6268	0.08998	0.07353		10.8	-0.62132	-0.23801
6.65748	0.11474	0.07567		10.85	1.75497	-0.21772		6.65748	0.16421	0.06674		10.85	0.07736	-0.48958		6.65748	0.09235	0.08146		10.85	-1.25503	-0.42133
6.68816	0.12187	0.0773		10.9	1.21568	-0.30915		6.68816	0.15339	0.07138		10.9	-0.04725	-0.624		6.68816	0.09134	0.08701		10.9	-1.70544	-0.59173
6.71884	0.12479	0.0761		10.95	0.33775	-0.39989		6.71884	0.14239	0.07386		10.95	-0.1805	-0.7439		6.71884	0.08725	0.08967		10.95	-1.14158	-0.74839
6.74952	0.12317	0.07225		11	-0.03835	-0.49043		6.74952	0.13227	0.07399		11	-0.53571	-0.85263		6.74952	0.08074	0.08927		11	-1.05397	-0.88766
6.7802	0.11717	0.06613		11.05	-0.55741	-0.57323		6.7802	0.124	0.07182		11.05	-0.69017	-0.9437		6.7802	0.07289	0.0859		11.05	-1.60199	-1.00132
6.81087	0.10744	0.05834		11.1	-0.41775	-0.64396		6.81087	0.11824	0.06758		11.1	-0.66258	-1.01087		6.81087	0.06541	0.0799		11.1	-1.55615	-1.08528
6.84155	0.09512	0.04978		11.15	0.58697	-0.69839		6.84155	0.11511	0.06173		11.15	-0.92464	-1.05084		6.84155	0.0606	0.07186		11.15	-1.18877	-1.1363
6.87223	0.0821	0.04176		11.2	-0.35436	-0.73267		6.87223	0.11416	0.05494		11.2	-1.17722	-1.06097		6.87223	0.06065	0.06262		11.2	-1.49308	-1.15221
6.90291	0.07126	0.03613		11.25	-1.24764	-0.74374		6.90291	0.11453	0.04813		11.25	-1.2473	-1.03956		6.90291	0.06612	0.05341		11.25	-0.58226	-1.13214
6.93359	0.06632	0.03474		11.3	-1.95449	-0.7295		6.93359	0.11528	0.0425		11.3	-1.20782	-0.98606		6.93359	0.07551	0.04591		11.3	-2.57067	-1.07652
6.96427	0.06965	0.03779		11.35	-1.5346	-0.68913		6.96427	0.11557	0.03934		11.35	-1.51282	-0.90118		6.96427	0.08661	0.04205		11.35	-3.82916	-0.98721
6.99495	0.07989	0.0435		11.4	-1.64575	-0.62314		6.99495	0.11486	0.03939		11.4	-1.03894	-0.78699		6.99495	0.09752	0.04286		11.4	-0.69239	-0.86737
7.02563	0.09347	0.04986		11.45	-1.78365	-0.53343		7.02563	0.1129	0.04221		11.45	-0.6066	-0.64686		7.02563	0.10689	0.04738		11.45	-0.04632	-0.72138
7.05631	0.10731	0.05545		11.5	-2.43706	-0.42319		7.05631	0.10978	0.04651		11.5	-0.64697	-0.48535		7.05631	0.11379	0.05354		11.5	0.33401	-0.55465
7.08699	0.11932	0.05948		11.55	-2.43338	-0.29681		7.08699	0.10582	0.05097		11.55	-0.22466	-0.3081		7.08699	0.11762	0.05957		11.55	0.36706	-0.37341
7.11767	0.12818	0.06149		11.6	-1.74264	-0.15956		7.11767	0.10154	0.05465		11.6	-0.03146	-0.12149		7.11767	0.11807	0.06432		11.6	0.07888	-0.18436
7.14835	0.13305	0.06129		11.65	-2.11017	-0.01734		7.14835	0.09756	0.05694		11.65	0.46814	0.06755		7.14835	0.11509	0.06711		11.65	0.40142	0.00555
7.17903	0.13349	0.05887		11.7	-2.73392	0.12368		7.17903	0.09446	0.05754		11.7	-0.0523	0.25198		7.17903	0.10885	0.06762		11.7	0.86145	0.18951
7.20971	0.12935	0.05439		11.75	-3.19509	0.25739		7.20971	0.09257	0.05631		11.75	0.25662	0.42488		7.20971	0.09975	0.06577		11.75	1.18786	0.3611
7.24039	0.12074	0.04814		11.8	-3.12277	0.37813		7.24039	0.09189	0.05331		11.8	0.20453	0.57988		7.24039	0.08845	0.06168		11.8	1.23772	0.51459
7.27107	0.10801	0.04058		11.85	-3.23958	0.48095		7.27107	0.09205	0.04873		11.85	0.14994	0.7114		7.27107	0.07588	0.05564		11.85	1.56517	0.64515
7.30175	0.09169	0.03236		11.9	-3.59584	0.56189		7.30175	0.0924	0.04294		11.9	-0.02159	0.81492		7.30175	0.06331	0.04816		11.9	1.47093	0.74906
7.33243	0.07249	0.02452		11.95	-3.08419	0.61881		7.33243	0.09221	0.03644		11.95	-0.00954	0.88726		7.33243	0.05259	0.03997		11.95	0.98315	0.82643
7.36311	0.05129	0.01896		12	-3.32712	0.65353		7.36311	0.09081	0.03		12	-0.25199	0.93088		7.36311	0.04597	0.03223		12	1.33574	0.87762
7.39379	0.02914	0.01832		12.05	-3.72663	0.66142		7.39379	0.08772	0.0248		12.05	-0.24203	0.94244		7.39379	0.04505	0.02676		12.05	1.48466	0.89766
7.42447	0.00905	0.02244		12.1	-4.17856	0.6432		7.42447	0.08273	0.02233		12.1	-0.09231	0.92		7.42447	0.0489	0.02565		12.1	1.93448	0.88711
7.45515	0.01815	0.02843		12.15	-4.61236	0.60082		7.45515	0.07593	0.02341		12.15	-0.20132	0.86541		7.45515	0.05483	0.0291		12.15	2.22922	0.84769
7.48583	0.03784	0.03428		12.2	-4.98188	0.53726		7.48583	0.06792	0.02709		12.2	-0.61085	0.78179		7.48583	0.06044	0.03498		12.2	2.81379	0.78213
7.51651	0.0557	0.03908		12.25	-4.20281	0.45635		7.51651	0.06	0.03169		12.25	-0.58642	0.67333		7.51651	0.06421	0.04126		12.25	2.96162	0.69397
7.54719	0.07058	0.04238		12.3	2.73467	0.36247		7.54719	0.05448	0.03607		12.3	-0.56265	0.54507		7.54719	0.06528	0.04674		12.3	1.33865	0.58737
7.57787	0.08182	0.04399		12.35	8.08062	0.26033		7.57787	0.05435	0.03955		12.35	-0.84805	0.4026		7.57787	0.06326	0.0508		12.35	1.28829	0.46689
7.60854	0.08902	0.04388		12.4	9.863	0.15469		7.60854	0.06122	0.04179		12.4	-0.83431	0.25182		7.60854	0.05804	0.05312		12.4	0.38784	0.33726
7.63922	0.09194	0.04214		12.45	8.98547	0.0501		7.63922	0.07385	0.04263		12.45	-0.38548	0.09865		7.63922	0.04979	0.05356		12.45	-1.16273	0.20323
7.6699	0.09054	0.03898		12.5	6.39971	-0.04931		7.6699	0.08985	0.04207		12.5	-0.46973	-0.05125		7.6699	0.03895	0.05218		12.5	-0.5563	0.06936
7.70058	0.08499	0.03474		12.55	3.10639	-0.13998		7.70058	0.10716	0.04019		12.55	-0.32699	-0.19265		7.70058	0.02643	0.04912		12.55	-0.23948	-0.06013
7.73126	0.07562	0.02986		12.6	3.50906	-0.21909		7.73126	0.1243	0.03721		12.6	-0.15445	-0.32099		7.73126	0.01507	0.04467		12.6	0.5158	-0.1815
7.76194	0.06299	0.02499		12.65	4.32442	-0.28458		7.76194	0.14016	0.03342		12.65	-0.08217	-0.43249		7.76194	0.01602	0.03925		12.65	-0.82268	-0.29152
7.79262	0.04797	0.02104		12.7	3.44935	-0.33522		7.79262	0.15389	0.02923		12.7	-0.13679	-0.52426		7.79262	0.02929	0.0334		12.7	-1.69445	-0.38759
7.8233	0.03212	0.01908		12.75	-0.02719	-0.37052		7.8233	0.16482	0.02518		12.75	-0.05505	-0.59435		7.8233	0.04477	0.02789		12.75	-1.79317	-0.46773
7.85398	0.02036	0.01963		12.8	-3.19336	-0.39073		7.85398	0.17243	0.02192		12.8	-0.11916	-0.6417		7.85398	0.05976	0.02373		12.8	-1.30785	-0.53056
7.88466	0.02443	0.02203		12.85	-2.48543	-0.39666		7.88466	0.17636	0.02014		12.85	-0.10281	-0.66618		7.88466	0.07318	0.02199		12.85	-0.48055	-0.57534
7.91534	0.04005	0.02511		12.9	-2.62135	-0.38964		7.91534	0.17638	0.02014		12.9	-0.00649	-0.66843		7.91534	0.08429	0.02291		12.9	-0.97298	-0.60184
7.94602	0.05773	0.02796		12.95	-1.42903	-0.37124		7.94602	0.17242	0.02153		12.95	1.1102	-0.64973		7.94602	0.09254	0.02558		12.95	-2.42802	-0.61008
7.9767	0.07466	0.03003		13	-0.37532	-0.37532		7.9767	0.16456	0.02355		13	0.3189	0.3189		7.9767	0.09755	0.02878		13	-0.85014	-0.85014
8.00738	0.08968	0.03104		13.05	2.74156	2.74156		8.00738	0.15303	0.02551		13.05	0.59301	0.59301		8.00738	0.09906	0.03159		13.05	-0.36268	-0.36268
8.03806	0.10213	0.03087		13.1	0.10702	0.10702		8.03806	0.13824	0.02695		13.1	1.47266	1.47266		8.03806	0.097	0.03352		13.1	-0.87667	-0.87667
8.06874	0.11155	0.0295		13.15	1.49371	1.49371		8.06874	0.12076	0.02762		13.15	2.16639	2.16639		8.06874	0.09144	0.0343		13.15	0.84088	0.84088
8.09942	0.11771	0.02703		13.2	1.71625	1.71625		8.09942	0.10147	0.02739		13.2	2.86547	2.86547		8.09942	0.0826	0.03386		13.2	1.19138	1.19138
8.1301	0.12057	0.02363		13.25	-2.40522	-2.40522		8.1301	0.08173	0.02628		13.25	1.55538	1.55538		8.1301	0.07087	0.03225		13.25	-2.1857	-2.1857
8.16078	0.12025	0.01959		13.3	-3.35807	-3.35807		8.16078	0.06397	0.02437		13.3	0.76306	0.76306		8.16078	0.05673	0.02962		13.3	-1.33421	-1.33421
8.19146	0.11711	0.01529		13.35	1.56224	1.56224		8.19146	0.05284	0.02183		13.35	0.78207	0.78207		8.19146	0.04081	0.02624		13.35	-0.40965	-0.40965
8.22214	0.11171	0.01145		13.4	10.4784	10.4784		8.22214	0.05393	0.01893		13.4	1.4365	1.4365		8.22214	0.02396	0.02254		13.4	-0.63598	-0.63598
8.25282	0.10484	0.00932		13.45	10.7339	10.7339		8.25282	0.06656	0.01605		13.45	1.79668	1.79668		8.25282	0.00859	0.01907		13.45	1.11829	1.11829
8.2835	0.0975	0.01011		13.5	2.17014	2.17014		8.2835	0.08495	0.01372		13.5	1.37404	1.37404		8.2835	0.01415	0.01664		13.5	0.6305	0.6305
8.31418	0.09091	0.01291		13.55	0.24212	0.24212		8.31418	0.10496	0.01254		13.55	1.59929	1.59929		8.31418	0.02984	0.016		13.55	1.41666	1.41666
8.34486	0.0863	0.0162		13.6	-2.0746	-2.0746		8.34486	0.12446	0.01282		13.6	1.38738	1.38738		8.34486	0.04469	0.01722		13.6	0.58999	0.58999
8.37554	0.08461	0.01916		13.65	-3.26813	-3.26813		8.37554	0.14233	0.01425		13.65	1.3611	1.3611		8.37554	0.05756	0.01959		13.65	1.55915	1.55915
8.40621	0.08606	0.02142		13.7	-2.93699	-2.93699		8.40621	0.15786	0.01615		13.7	1.20093	1.20093		8.40621	0.0679	0.02223		13.7	0.15183	0.15183
8.43689	0.09009	0.0228		13.75	-1.92957	-1.92957		8.43689	0.17063	0.01799		13.75	1.24948	1.24948		8.43689	0.07532	0.02457		13.75	1.21112	1.21112
8.46757	0.09557	0.02322		13.8	-1.14266	-1.14266		8.46757	0.18038	0.01942		13.8	0.52413	0.52413		8.46757	0.07959	0.02624		13.8	-1.06174	-1.06174
8.49825	0.1013	0.02268		13.85	-0.96683	-0.96683		8.49825	0.18699	0.02025		13.85	0.64711	0.64711		8.49825	0.08063	0.02705		13.85	-0.23043	-0.23043
8.52893	0.10627	0.02124		13.9	-1.39682	-1.39682		8.52893	0.19044	0.02041		13.9	0.36215	0.36215		8.52893	0.0785	0.02692		13.9	-1.14751	-1.14751
8.55961	0.10972	0.01901		13.95	-0.96456	-0.96456		8.55961	0.19084	0.01986		13.95	0.26428	0.26428		8.55961	0.07345	0.02586		13.95	1.59526	1.59526
8.59029	0.11116	0.01615		14	-1.76003	-1.76003		8.59029	0.18837	0.01866		14	-0.50384	-0.50384		8.59029	0.06586	0.02395		14	1.4833	1.4833
8.62097	0.11033	0.01288		14.05	-2.88052	-2.88052		8.62097	0.18331	0.01691		14.05	-0.60912	-0.60912		8.62097	0.05635	0.02135		14.05	1.82167	1.82167
8.65165	0.1072	0.00952		14.1	-0.69067	-0.69067		8.65165	0.176	0.01474		14.1	-1.30326	-1.30326		8.65165	0.04583	0.01827		14.1	-0.77289	-0.77289
8.68233	0.10193	0.00662		14.15	-2.97127	-2.97127		8.68233	0.16686	0.01237		14.15	-2.36007	-2.36007		8.68233	0.03585	0.01503		14.15	0.75936	0.75936
8.71301	0.09489	0.00541		14.2	-3.29175	-3.29175		8.71301	0.15633	0.01008		14.2	-2.57766	-2.57766		8.71301	0.0292	0.01211		14.2	-0.69872	-0.69872
8.74369	0.08662	0.00664		14.25	-2.11497	-2.11497		8.74369	0.14491	0.00832		14.25	-3.0212	-3.0212		8.74369	0.02929	0.0102		14.25	-0.85823	-0.85823
8.77437	0.07788	0.009		14.3	-2.91105	-2.91105		8.77437	0.13314	0.0076		14.3	-4.17824	-4.17824		8.77437	0.03582	0.00999		14.3	-2.18715	-2.18715
8.80505	0.06964	0.01137						8.80505	0.12157	0.00811						8.80505	0.0452	0.01135
8.83573	0.06304	0.01334						8.83573	0.11076	0.00941						8.83573	0.05476	0.01345
8.86641	0.05913	0.01472						8.86641	0.10126	0.01093						8.86641	0.06313	0.01558
8.89709	0.05842	0.01543						8.89709	0.09353	0.0123						8.89709	0.06954	0.01736
8.92777	0.06049	0.01546						8.92777	0.0879	0.01332						8.92777	0.07357	0.01856
8.95845	0.06422	0.01483						8.95845	0.08447	0.01389						8.95845	0.07496	0.01911
8.98913	0.06833	0.01362						8.98913	0.08308	0.01397						8.98913	0.07366	0.01897
9.01981	0.07178	0.01192						9.01981	0.08338	0.01357						9.01981	0.06972	0.01819
9.05049	0.07381	0.00985						9.05049	0.0849	0.01274						9.05049	0.06335	0.01682
9.08117	0.07395	0.00757						9.08117	0.0872	0.01154						9.08117	0.05485	0.015
9.11185	0.07195	0.00529						9.11185	0.08995	0.01007						9.11185	0.04467	0.01287
9.14253	0.06771	0.00343						9.14253	0.09289	0.00845						9.14253	0.03341	0.01064
9.17321	0.06131	0.00295						9.17321	0.09589	0.00684						9.17321	0.02217	0.00858
9.20388	0.05293	0.00406						9.20388	0.09889	0.00546						9.20388	0.0141	0.0071
9.23456	0.04284	0.0056						9.23456	0.10186	0.0046						9.23456	0.01629	0.00661
9.26524	0.03144	0.00698						9.26524	0.10479	0.00449						9.26524	0.02581	0.00713
9.29592	0.01927	0.00801						9.29592	0.10768	0.00499						9.29592	0.03648	0.00821
9.3266	0.00801	0.00863						9.3266	0.1105	0.00575						9.3266	0.04643	0.00938
9.35728	0.0103	0.00881						9.35728	0.11319	0.00647						9.35728	0.05496	0.01036
9.38796	0.02219	0.00858						9.38796	0.1157	0.00702						9.38796	0.06171	0.011
9.41864	0.03433	0.00797						9.41864	0.11794	0.00732						9.41864	0.06647	0.01124
9.44932	0.04569	0.00704						9.44932	0.11982	0.00734						9.44932	0.06917	0.01108
9.48	0.05592	0.00585						9.48	0.12124	0.00711						9.48	0.06981	0.01054
9.51068	0.06481	0.0045						9.51068	0.12213	0.00664						9.51068	0.06853	0.00966
9.54136	0.07229	0.00306						9.54136	0.12242	0.00597						9.54136	0.06555	0.00854
9.57204	0.07839	0.00166						9.57204	0.12206	0.00516						9.57204	0.06116	0.00725
9.60272	0.08323	0.000762752						9.60272	0.12101	0.00428						9.60272	0.05579	0.00593
9.6334	0.08707	0.00148						9.6334	0.11929	0.00339						9.6334	0.04994	0.00474
9.66408	0.09023	0.00253						9.66408	0.11689	0.0026						9.66408	0.04423	0.00392
9.69476	0.09306	0.00343						9.69476	0.11384	0.00207						9.69476	0.0394	0.00369
9.72544	0.09594	0.00411						9.72544	0.11019	0.00196						9.72544	0.03617	0.00403
9.75612	0.09916	0.00456						9.75612	0.10599	0.00224						9.75612	0.03503	0.00466
9.7868	0.10291	0.00478						9.7868	0.10129	0.00268						9.7868	0.03589	0.00532
9.81748	0.10723	0.00478						9.81748	0.09616	0.00312						9.81748	0.03813	0.00587
9.84816	0.11201	0.00461						9.84816	0.09064	0.00349						9.84816	0.04098	0.00623
9.87884	0.11701	0.00429						9.87884	0.08482	0.00376						9.87884	0.04379	0.00638
9.90952	0.12195	0.00387						9.90952	0.07874	0.00393						9.90952	0.04613	0.00633
9.9402	0.1265	0.00339						9.9402	0.07247	0.004						9.9402	0.04776	0.00609
9.97088	0.13034	0.00289						9.97088	0.06611	0.00398						9.97088	0.04861	0.00569
