# Supplementary material for: A natural biogenic nanozyme for scavenging superoxide radicals
Source: Nat Commun. 2024 Jan 3;15:233. doi: 10.1038/s41467-023-44463-w (PMC10764798; doi:10.1038/s41467-023-44463-w)
Supplement: Supplementary file 4 — Source Data [file 41467_2023_44463_MOESM4_ESM.zip › Source Data/Supplementary Figure 15.xlsx]

## Sheet: Supplementary Fig 15a
	HFn-Xan					HFn-XOD					HFn-XOD+Xan
Time	OD562 (Fe2+-Ferrizone)				Time	OD562 (Fe2+-Ferrizone)				Time	OD562 (Fe2+-Ferrizone)
0	-0.0124	0.0057	0.0177		0	0.0128	0.0143	0.0116		0	0.0148	0.0033	0.0248
1	-0.0005	0.0092	0.013		1	0.0164	0.0143	0.0142		1	0.0121	0.0102	-0.0019
2	0.0052	0.0219	-0.0064		2	0.0158	0.0146	0.0146		2	0.0168	0.0081	-0.0018
3	0.0088	0.0072	0.0128		3	0.0175	0.0145	0.0188		3	0.0162	0.014	0.0162
4	0.0095	0.0066	0.0111		4	0.0158	0.0168	0.015		4	0.0223	0.0133	0
5	0.0093	0.0044	0.0103		5	0.0165	0.0145	0.0164		5	0.0198	0.0128	0.0024
6	0.0085	0.0073	0.0099		6	0.0164	0.0146	0.0138		6	0.0204	0.0153	0.0039
7	0.0074	0.01	0.0092		7	0.018	0.0143	0.0144		7	0.0223	0.0215	0.0295
8	0.0081	0.0081	0.0116		8	0.0157	0.0164	0.0141		8	0.0234	0.0214	0.0172
9	0.0051	0.0052	0.0134		9	0.0159	0.0161	0.0141		9	0.0272	0.025	0.009
10	0.0056	0.0058	0.0138		10	0.0163	0.0148	0.016		10	0.0278	0.0315	0.0138
11	0.0062	0.0039	0.0155		11	0.0164	0.0151	0.0158		11	0.0318	0.0308	0.0101
12	0.008	0.0039	0.0129		12	0.0183	0.0169	0.0151		12	0.0352	0.0289	0.0138
13	0.0048	0.0038	0.0169		13	0.0159	0.0173	0.0152		13	0.0405	0.0332	0.0117
14	0.0069	0.0076	0.0141		14	0.0173	0.0149	0.0162		14	0.0411	0.0406	0.0249
15	0.0057	0.0057	0.01		15	0.0154	0.0141	0.0152		15	0.0346	0.0352	0.018
16	0.0055	0.0035	0.0146		16	0.0166	0.014	0.0145		16	0.0605	0.0338	0.0197
17	0.0037	0.0061	0.0154		17	0.017	0.0149	0.0145		17	0.0426	0.0406	0.0263
18	0.0072	0.0043	0.0111		18	0.0157	0.0151	0.0151		18	0.0398	0.0347	0.0221
19	0.0054	0.0044	0.004		19	0.0169	0.0151	0.0166		19	0.041	0.0394	0.0229
20	0.0065	0.0146	-0.0158		20	0.0165	0.0142	0.0149		20	0.0441	0.0335	0.0288
21	0.0065	0.0021	0.0155		21	0.0172	0.0145	0.0159		21	0.0468	0.0473	0.023
22	0.0052	0.0052	0.0183		22	0.0171	0.0152	0.0151		22	0.0424	0.0402	0.0307
23	0.0041	0.0089	0.013		23	0.0166	0.0158	0.0148		23	0.0416	0.0461	0.027
24	0.0079	0.0063	0.005		24	0.0168	0.0154	0.0158		24	0.0422	0.0404	0.0244
25	0.0062	0.0062	-0.01		25	0.017	0.0157	0.0169		25	0.0536	0.044	0.0331
26	0.0053	0.0055	-0.0001		26	0.0179	0.0154	0.0154		26	0.0446	0.0399	0.026
27	0.0018	0.006	-0.0059		27	0.0175	0.0172	0.0169		27	0.0487	0.0372	0.0267
28	0.0073	0.0045	-0.0026		28	0.0169	0.0148	0.0154		28	0.0422	0.0387	0.0283
29	0.0043	0.0022	-0.0073		29	0.0167	0.0149	0.0154		29	0.0473	0.0362	0.0274
30	0.0033	0.0065	-0.0037		30	0.0177	0.0169	0.0159		30	0.0464	0.0457	0.0208

## Sheet: Supplementary Fig 15b
	pfFn-Xan					pfFn-XOD					pfFn-XOD+Xan
Time	OD562 (Fe2+-Ferrizone)				Time	OD562 (Fe2+-Ferrizone)				Time	OD562 (Fe2+-Ferrizone)
0	-0.0347	-0.0124	-0.0024		0	0.0103	0.0142	0.0138		0	0.002	-0.003	-0.0047
1	-0.0161	-0.0068	-0.0062		1	0.011	0.0149	0.0122		1	0.0015	0.0012	-0.0094
2	-0.0123	-0.0066	-0.0229		2	0.0092	0.0158	0.0129		2	0.0128	0.0133	0.0002
3	-0.0114	-0.0071	-0.0066		3	0.0101	0.0152	0.013		3	0.0261	0.025	0.0119
4	-0.0086	-0.0078	-0.0084		4	0.011	0.015	0.0138		4	0.0386	0.0366	0.0248
5	-0.0104	-0.0076	-0.0101		5	0.0102	0.0152	0.0127		5	0.0478	0.0495	0.0372
6	-0.0106	-0.0075	-0.0085		6	0.01	0.0152	0.0124		6	0.0578	0.0584	0.0476
7	-0.0095	-0.0101	-0.01		7	0.0094	0.0149	0.0119		7	0.0671	0.0689	0.0591
8	-0.0089	-0.0081	-0.0092		8	0.0101	0.0152	0.0131		8	0.0772	0.0775	0.0672
9	-0.0107	-0.0095	-0.0073		9	0.0097	0.0144	0.0127		9	0.0832	0.0879	0.0781
10	-0.0117	-0.0087	-0.007		10	0.0098	0.0149	0.0129		10	0.0935	0.0956	0.0868
11	-0.0117	-0.0099	-0.0062		11	0.01	0.0147	0.0131		11	0.1006	0.1028	0.0944
12	-0.0104	-0.0098	-0.0066		12	0.0093	0.0142	0.0128		12	0.1064	0.1102	0.1014
13	-0.0111	-0.0099	-0.0061		13	0.0097	0.0147	0.0128		13	0.1142	0.1165	0.1064
14	-0.012	-0.0103	-0.0064		14	0.0097	0.0149	0.0124		14	0.1193	0.1225	0.1159
15	-0.0116	-0.0098	-0.0087		15	0.0098	0.0144	0.0133		15	0.125	0.1287	0.1188
16	-0.0118	-0.0104	-0.0064		16	0.0094	0.0143	0.0121		16	0.1306	0.1337	0.1252
17	-0.0127	-0.0096	-0.0071		17	0.0093	0.0146	0.013		17	0.1348	0.1387	0.1307
18	-0.0116	-0.0098	-0.0127		18	0.0092	0.0144	0.0126		18	0.1411	0.1431	0.1345
19	-0.0118	-0.011	-0.0197		19	0.0093	0.0149	0.0122		19	0.1434	0.1468	0.1388
20	-0.0113	-0.0106	-0.0374		20	0.0095	0.0142	0.012		20	0.1455	0.1506	0.1439
21	-0.0129	-0.0122	-0.0059		21	0.0102	0.0145	0.0117		21	0.1503	0.1536	0.1461
22	-0.0118	-0.0115	-0.0081		22	0.0089	0.0146	0.0121		22	0.1527	0.1576	0.1502
23	-0.0122	-0.0108	-0.0084		23	0.0095	0.0142	0.0125		23	0.1555	0.1605	0.1543
24	-0.0123	-0.0111	-0.0154		24	0.009	0.0146	0.0122		24	0.1589	0.1635	0.1562
25	-0.013	-0.0112	-0.0293		25	0.0093	0.0142	0.0119		25	0.1617	0.1658	0.1601
26	-0.0129	-0.0113	-0.0212		26	0.009	0.0145	0.0122		26	0.1641	0.169	0.1628
27	-0.015	-0.0105	-0.0269		27	0.0091	0.0144	0.012		27	0.1668	0.1708	0.1643
28	-0.0117	-0.012	-0.0247		28	0.0091	0.014	0.012		28	0.1703	0.1737	0.1661
29	-0.0117	-0.0116	-0.0304		29	0.009	0.0135	0.012		29	0.171	0.1762	0.1682
30	-0.0128	-0.0122	-0.0314		30	0.0092	0.0141	0.0119		30	0.1743	0.1776	0.1719

## Sheet: Supplementary Fig 15c
	pyFn-Xan					pyFn-XOD					pyFn-XOD+Xan
Time	OD562 (Fe2+-Ferrizone)				Time	OD562 (Fe2+-Ferrizone)				Time	OD562 (Fe2+-Ferrizone)
0	-0.0312	-0.0066	-0.0036		0	0.01	0.0073	0.0085		0	-0.0024	0.0043	0.0457
1	-0.0111	-0.0019	-0.0049		1	0.0083	0.0078	0.01		1	-0.003	-0.0005	-0.013
2	-0.0055	-0.0037	-0.0217		2	0.0077	0.0082	0.0093		2	0.001	0.0035	-0.0119
3	-0.0021	-0.0033	-0.0027		3	0.0089	0.0073	0.0091		3	0.0089	0.0121	-0.0037
4	-0.0013	-0.003	-0.0071		4	0.0089	0.0081	0.0088		4	0.0174	0.0182	0.0051
5	-0.0044	-0.0035	-0.0069		5	0.0104	0.0088	0.0095		5	0.025	0.0301	0.0119
6	-0.0041	-0.0044	-0.0068		6	0.01	0.0082	0.0091		6	0.0326	0.0359	0.0183
7	-0.0046	-0.0043	-0.0073		7	0.01	0.0086	0.0086		7	0.0371	0.0431	0.0242
8	-0.0055	-0.005	-0.007		8	0.0098	0.0086	0.0095		8	0.0436	0.0502	0.0285
9	-0.0057	-0.0049	-0.0061		9	0.0097	0.0075	0.0094		9	0.0481	0.0549	0.0351
10	-0.0072	-0.0041	-0.004		10	0.01	0.0088	0.0097		10	0.053	0.0588	0.0381
11	-0.0075	-0.0052	-0.0032		11	0.0101	0.0085	0.0099		11	0.0573	0.064	0.0436
12	-0.0055	-0.0064	-0.004		12	0.0096	0.0083	0.0101		12	0.0601	0.067	0.0455
13	-0.0062	-0.0059	-0.0027		13	0.0104	0.0088	0.0103		13	0.0648	0.0701	0.0484
14	-0.0091	-0.0059	-0.0041		14	0.0102	0.009	0.0102		14	0.0668	0.072	0.0531
15	-0.0079	-0.0058	-0.0058		15	0.0105	0.0089	0.0103		15	0.0692	0.0746	0.0518
16	-0.0085	-0.006	-0.0038		16	0.0107	0.0092	0.0102		16	0.071	0.0763	0.0563
17	-0.0088	-0.0055	-0.0053		17	0.0107	0.0094	0.0117		17	0.0741	0.0776	0.0584
18	-0.0076	-0.0061	-0.0098		18	0.0106	0.0095	0.0109		18	0.075	0.0791	0.0569
19	-0.0071	-0.006	-0.0155		19	0.0107	0.0095	0.0109		19	0.0754	0.0797	0.0593
20	-0.008	-0.0059	-0.0341		20	0.0115	0.0095	0.0112		20	0.0758	0.0807	0.0619
21	-0.0082	-0.0068	-0.0029		21	0.0114	0.0098	0.0108		21	0.0775	0.0807	0.0604
22	-0.0078	-0.0059	-0.0051		22	0.0111	0.01	0.0113		22	0.0781	0.0818	0.0624
23	-0.0094	-0.0067	-0.0043		23	0.0115	0.0101	0.0114		23	0.0787	0.0834	0.0621
24	-0.0089	-0.0068	-0.0132		24	0.0115	0.01	0.0116		24	0.0793	0.0836	0.0639
25	-0.0102	-0.0058	-0.027		25	0.0117	0.0103	0.0117		25	0.0805	0.0848	0.0647
26	-0.0101	-0.0076	-0.0188		26	0.0115	0.0105	0.0116		26	0.0803	0.0848	0.0653
27	-0.0108	-0.0069	-0.0233		27	0.0118	0.0106	0.0119		27	0.0816	0.0844	0.0643
28	-0.0098	-0.0068	-0.0221		28	0.0123	0.0103	0.0122		28	0.083	0.0854	0.0653
29	-0.0092	-0.0063	-0.0263		29	0.0121	0.0107	0.0121		29	0.0831	0.0857	0.0658
30	-0.0092	-0.0067	-0.0277		30	0.0123	0.0108	0.0124		30	0.0833	0.0864	0.0668

## Sheet: Supplementary Fig 15d
	Pi/Fe=0					Pi/Fe=0.1					Pi/Fe=0.2					Pi/Fe=0.5					Pi/Fe=1
Time	OD562 (Fe2+-Ferrizone)				Time	OD562 (Fe2+-Ferrizone)				Time	OD562 (Fe2+-Ferrizone)				Time	OD562 (Fe2+-Ferrizone)				Time	OD562 (Fe2+-Ferrizone)
0	0.1035	0.0894	0.0713		0	0.0721	0.0698	0.0663		0	0.0773	0.0775	0.0926		0	0.0719	0.0714	0.075		0	0.0715	0.0672	0.0695
1	0.0922	0.09	0.0779		1	0.1085	0.0862	0.0875		1	0.0954	0.0984	0.1002		1	0.0909	0.093	0.0893		1	0.0841	0.0834	0.0817
2	0.0983	0.1076	0.0866		2	0.0824	0.0789	0.1027		2	0.1038	0.1097	0.1171		2	0.1116	0.1046	0.1018		2	0.0901	0.0892	0.0881
3	0.1039	0.0941	0.0957		3	0.0781	0.0849	0.0852		3	0.1153	0.1151	0.1288		3	0.1092	0.1069	0.1173		3	0.0982	0.0953	0.0966
4	0.109	0.1022	0.097		4	0.0842	0.0869	0.101		4	0.1245	0.126	0.139		4	0.1193	0.1174	0.1313		4	0.1055	0.1035	0.1042
5	0.1068	0.0986	0.1027		5	0.0898	0.0927	0.0948		5	0.1327	0.1359	0.1452		5	0.1289	0.1279	0.141		5	0.1128	0.1099	0.1099
6	0.0959	0.1141	0.0936		6	0.0954	0.0919	0.1092		6	0.1388	0.143	0.1544		6	0.1362	0.1365	0.1511		6	0.1175	0.115	0.1169
7	0.1023	0.1052	0.1142		7	0.0975	0.0945	0.1086		7	0.1453	0.1502	0.1596		7	0.1438	0.1425	0.1595		7	0.1225	0.1203	0.122
8	0.0916	0.1044	0.0973		8	0.097	0.0944	0.1055		8	0.1485	0.1564	0.1643		8	0.1491	0.1479	0.1652		8	0.1273	0.1239	0.1261
9	0.1028	0.1084	0.0992		9	0.0968	0.1088	0.1054		9	0.1533	0.1604	0.1684		9	0.1553	0.154	0.1702		9	0.1298	0.1279	0.1286
10	0.1059	0.1255	0.1061		10	0.1009	0.0995	0.1073		10	0.1587	0.1628	0.1714		10	0.1611	0.1581	0.1758		10	0.1333	0.1315	0.1321
11	0.0948	0.1126	0.1194		11	0.1049	0.1006	0.1089		11	0.1618	0.1676	0.1751		11	0.1653	0.1625	0.181		11	0.1381	0.1342	0.1352
12	0.1149	0.1078	0.1105		12	0.1139	0.1087	0.1051		12	0.1638	0.1721	0.1775		12	0.1695	0.1668	0.187		12	0.1397	0.1382	0.138
13	0.108	0.1119	0.1254		13	0.1111	0.1058	0.1146		13	0.1678	0.1755	0.1788		13	0.1743	0.1702	0.1905		13	0.142	0.1398	0.141
14	0.1086	0.124	0.1157		14	0.1064	0.1091	0.1079		14	0.1698	0.1762	0.1815		14	0.1774	0.1735	0.1931		14	0.1446	0.1417	0.1425
15	0.1121	0.1252	0.1134		15	0.111	0.1098	0.1115		15	0.1721	0.1812	0.1837		15	0.1795	0.1767	0.196		15	0.1468	0.1442	0.1437
16	0.1104	0.1404	0.1203		16	0.1165	0.1104	0.1093		16	0.1739	0.1808	0.1845		16	0.1816	0.1796	0.1985		16	0.1494	0.147	0.1455
17	0.1146	0.1076	0.1088		17	0.115	0.1171	0.1097		17	0.1767	0.1829	0.1873		17	0.1842	0.1804	0.2011		17	0.1501	0.1482	0.1473
18	0.1144	0.1211	0.1267		18	0.1112	0.1162	0.1099		18	0.1776	0.1862	0.1882		18	0.1872	0.1846	0.2014		18	0.1514	0.1495	0.1496
19	0.1087	0.1141	0.0967		19	0.1157	0.1137	0.1137		19	0.1787	0.1855	0.1887		19	0.1886	0.185	0.2038		19	0.1533	0.1507	0.1503
20	0.1101	0.137	0.14		20	0.1163	0.1214	0.1162		20	0.178	0.1876	0.1891		20	0.1908	0.1886	0.2055		20	0.1539	0.1539	0.1514
21	0.1206	0.1137	0.1164		21	0.1095	0.1103	0.1095		21	0.18	0.1894	0.1895		21	0.1928	0.1892	0.2069		21	0.1556	0.1526	0.1527
22	0.1373	0.1251	0.1177		22	0.1129	0.1129	0.1092		22	0.1811	0.1899	0.191		22	0.1925	0.19	0.2082		22	0.1562	0.1547	0.1536
23	0.1208	0.1172	0.1126		23	0.1122	0.1153	0.1134		23	0.1834	0.1918	0.1935		23	0.1952	0.1912	0.2096		23	0.1569	0.1549	0.1542
24	0.1153	0.1241	0.1097		24	0.1144	0.1154	0.1161		24	0.1833	0.1907	0.1939		24	0.1951	0.1931	0.2104		24	0.1591	0.155	0.1555
25	0.12	0.1308	0.1037		25	0.1144	0.12	0.1173		25	0.1842	0.1915	0.1956		25	0.1972	0.1942	0.2112		25	0.1595	0.1566	0.1556
26	0.106	0.1282	0.1065		26	0.1196	0.1137	0.1133		26	0.1869	0.1924	0.1955		26	0.1987	0.1947	0.2127		26	0.1608	0.1575	0.157
27	0.1136	0.1155	0.1197		27	0.1136	0.1236	0.1141		27	0.1861	0.1956	0.1955		27	0.1991	0.1958	0.2146		27	0.1609	0.159	0.1573
28	0.1088	0.1159	0.1253		28	0.1184	0.1176	0.1096		28	0.1856	0.1962	0.196		28	0.1998	0.1959	0.2141		28	0.1625	0.1586	0.1573
29	0.1259	0.1265	0.1156		29	0.1191	0.1221	0.1136		29	0.1865	0.1947	0.1993		29	0.2014	0.1987	0.2162		29	0.1626	0.1598	0.1583
30	0.1085	0.1323	0.1186		30	0.1135	0.1272	0.1137		30	0.1894	0.1978	0.1975		30	0.2027	0.1994	0.2168		30	0.162	0.1613	0.159

## Sheet: Supplementary Fig 15e
	Pi/Fe=0.2					Pi/Fe=0.5					Pi/Fe=1
Time	OD562 (Fe2+-Ferrizone)				Time	OD562 (Fe2+-Ferrizone)				Time	OD562 (Fe2+-Ferrizone)
0	0.069	0.0672	0.0668		0	0.0728	0.0706	0.071		0	0.0708	0.0632	0.0674
1	0.0673	0.0814	0.0814		1	0.0737	0.0743	0.0753		1	0.0729	0.0672	0.0684
2	0.0679	0.0744	0.0759		2	0.0752	0.0723	0.0774		2	0.0744	0.0667	0.0702
3	0.0725	0.0734	0.0839		3	0.0779	0.0756	0.0766		3	0.0756	0.0691	0.071
4	0.0769	0.0752	0.0755		4	0.0768	0.0777	0.0783		4	0.074	0.068	0.0713
5	0.0708	0.0742	0.0748		5	0.0829	0.0766	0.0786		5	0.0758	0.0681	0.0714
6	0.0751	0.0807	0.0882		6	0.0799	0.0752	0.0783		6	0.0749	0.0668	0.0721
7	0.0726	0.0745	0.0714		7	0.0774	0.0796	0.0806		7	0.0782	0.0705	0.0722
8	0.0754	0.0776	0.078		8	0.0806	0.082	0.0804		8	0.0857	0.0692	0.072
9	0.0733	0.0803	0.0795		9	0.081	0.0824	0.0807		9	0.081	0.0689	0.0733
10	0.0768	0.0779	0.0768		10	0.0797	0.0837	0.0826		10	0.079	0.0707	0.073
11	0.0743	0.0783	0.0756		11	0.0817	0.0812	0.0815		11	0.0807	0.0698	0.074
12	0.0734	0.0749	0.0902		12	0.0821	0.0863	0.0807		12	0.082	0.0691	0.0749
13	0.0725	0.0776	0.0767		13	0.0795	0.0818	0.0827		13	0.0818	0.0713	0.073
14	0.0742	0.079	0.0886		14	0.0816	0.0844	0.0845		14	0.0812	0.0714	0.0746
15	0.0721	0.0785	0.078		15	0.0817	0.0843	0.0842		15	0.0781	0.0725	0.0748
16	0.074	0.0841	0.0784		16	0.0827	0.0833	0.0879		16	0.0843	0.0712	0.076
17	0.0777	0.081	0.0821		17	0.0844	0.085	0.0854		17	0.0812	0.0714	0.0756
18	0.0776	0.086	0.0798		18	0.0843	0.082	0.086		18	0.0795	0.0734	0.0765
19	0.0764	0.082	0.0828		19	0.0863	0.0851	0.0861		19	0.0798	0.0725	0.0755
20	0.0777	0.0841	0.0811		20	0.0873	0.0885	0.0862		20	0.0822	0.0713	0.0758
21	0.0724	0.0782	0.0812		21	0.083	0.0861	0.0851		21	0.0862	0.0706	0.077
22	0.0771	0.0803	0.0783		22	0.0846	0.085	0.0868		22	0.0814	0.0729	0.0769
23	0.0784	0.0824	0.0798		23	0.0831	0.085	0.0867		23	0.0836	0.0744	0.0772
24	0.0766	0.0816	0.0819		24	0.086	0.0855	0.0866		24	0.0798	0.0716	0.0778
25	0.0764	0.0858	0.0827		25	0.0885	0.0866	0.0891		25	0.0838	0.0753	0.077
26	0.0753	0.0837	0.083		26	0.0874	0.0829	0.0877		26	0.0836	0.0732	0.0771
27	0.0777	0.0795	0.0819		27	0.0885	0.0851	0.0882		27	0.0828	0.0732	0.0769
28	0.0759	0.0831	0.0836		28	0.0869	0.086	0.0875		28	0.0823	0.0744	0.0765
29	0.0769	0.0806	0.084		29	0.0898	0.0841	0.0901		29	0.0818	0.0732	0.0777
30	0.0758	0.0923	0.0837		30	0.0956	0.0863	0.0869		30	0.0834	0.0738	0.0781

## Sheet: Supplementary Fig 15f
	Inhibition Rate (%)
HFn-Fe	13.0637	17.8876	13.0037
pfFn-Fe	81.7378	82.9663	82.6816
pyFn-Fe	80.5094	82.397	82.5468
Fe3+	60.4045	63.97	66.2622

## Sheet: Supplementary Fig 15g
	OD562 (Fe2+-Ferrizone)
ddH2O	0.0837	0.0755	0.0741
pfFn-Fe	0.2739	0.2655	0.2917
pyFn-Fe	0.1743	0.1815	0.1798
Fe3+	0.7474	0.7571	1.112

## Sheet: Supplementary Fig 15h
	HFn-Fe
Magnetic field (G)	Iron concnetration (μg/mL)
	0	20	40	80	160
3460	0.00550797	0.000953198	-0.00259218	0.00343709	-0.00534918
3460.1	0.00123633	0.00233097	-0.00115791	0.00601531	-0.00701994
3460.2	-0.00382232	0.00273954	-0.000277991	0.00351587	-0.0060746
3460.29	-0.00318993	0.000282089	0.00173732	0.00121152	-0.00122889
3460.39	-0.000823708	-0.00289822	0.00313212	0.00320539	0.00149019
3460.49	-0.00221988	-0.00206672	0.000852916	-0.00315805	0.000679789
3460.59	-0.00313992	-0.000348358	-0.00051212	-0.00642951	-0.000331614
3460.68	-0.00126045	-0.000355012	0.00102692	-0.00364634	-0.00187846
3460.78	0.000222545	-0.00263428	-0.000434953	-0.00869595	-0.00252274
3460.88	-0.000627359	-0.00659723	-0.00453255	-0.00525002	-0.000179313
3460.98	-0.00158651	-0.00623509	-0.00498964	0.00502869	0.00235642
3461.07	-0.000167098	-0.00337961	-0.00588326	0.00129234	0.00165246
3461.17	0.000159186	-0.00258433	-0.00844769	-0.0065945	-0.00127845
3461.27	0.000231116	-0.00136038	-0.00572447	-0.00933698	-0.0032951
3461.37	0.0016251	-0.00077068	-0.000620827	-0.00977901	-0.00253609
3461.46	2.52963e-06	-0.000420636	0.00224122	-0.00521212	0.000124466
3461.56	-0.00140708	0.00173085	0.000475745	0.00074998	0.00143542
3461.66	-2.58636e-05	0.00247049	-0.00133797	-0.00200476	-0.00135193
3461.76	-0.00101247	0.00371515	0.00323137	-0.00629684	-0.00264734
3461.86	-0.0014405	0.00544412	0.00619742	-0.0010081	0.00071306
3461.95	0.00145828	0.00503967	0.00244382	0.0118503	0.00236403
3462.05	0.00168883	0.00361495	-0.00471626	0.0189941	0.000152279
3462.15	-0.00116972	0.00112053	-0.00801683	0.00423047	-0.0026165
3462.25	-0.00214621	0.00106062	-0.00532784	-0.00794066	-0.00218465
3462.34	-8.12914e-05	0.00414098	-0.00202006	0.00179123	6.36963e-05
3462.44	0.000150627	0.00464536	-0.000961442	0.00470817	0.00240993
3462.54	-0.000695921	0.00146398	-0.00260388	-0.00220097	0.00362585
3462.64	0.00226113	-0.000861213	-0.00426761	-0.00632137	0.00179941
3462.73	0.00335225	-0.000123267	-0.00395888	-0.00936094	0.00193157
3462.83	-0.00032005	0.00138204	-0.00250197	-0.00879963	0.00418425
3462.93	-0.00246929	0.00424537	-0.00194293	-0.0132823	0.00302291
3463.03	0.000140385	0.00624017	-0.00102225	-0.0185778	-3.48212e-07
3463.12	0.00351482	0.00219459	-0.000598321	-0.0156045	-4.15039e-05
3463.22	0.00214866	-0.0038358	-0.00116749	-0.010784	0.000354864
3463.32	-0.00139366	-0.00607733	-0.000510657	-0.00504266	-0.00107868
3463.42	-0.0022373	-0.00578851	-0.00437957	-0.00113129	-0.00256723
3463.52	0.000220722	-0.00482749	-0.0074091	-0.00355883	-0.0032539
3463.61	0.00357507	-0.00203848	-0.00209156	-0.00829127	-0.00143306
3463.71	0.00402803	-0.00168505	0.00266534	-0.00917644	-0.000971525
3463.81	0.00213028	-0.00495573	0.00388659	-0.00353486	-0.00136815
3463.91	-0.00269334	-0.00463734	0.000995045	0.000224339	0.000392419
3464	-0.00383511	-0.00336355	-0.00349058	-0.0112941	-0.00144235
3464.1	0.00369334	-0.00326336	-0.00535998	-0.0229262	-0.00300003
3464.2	0.00620743	0.000143467	-0.00624258	-0.0173593	-0.0017948
3464.3	0.00367395	0.00398088	-0.00380762	-0.00400699	-0.00449743
3464.39	0.00261055	0.0053762	0.00266917	0.0054696	-0.0040662
3464.49	-0.000395173	0.00427224	0.0086658	0.00680795	0.00108866
3464.59	0.000692793	0.00284196	0.00836452	0.00622991	0.00134201
3464.69	0.00529581	0.00158584	0.00388409	0.00927785	-0.00322006
3464.79	0.00396658	-0.00325786	0.000345264	0.00602423	-0.00776663
3464.88	0.00276658	-0.00963378	1.19303e-05	-0.00399138	-0.00866951
3464.98	0.00402145	-0.0117031	0.00191458	-0.00266919	-0.0067777
3465.08	0.0020276	-0.00682714	0.0013791	0.00922155	-0.00500264
3465.18	0.00167169	0.00150451	-0.000508241	0.0121948	-0.00230545
3465.27	0.00287891	0.00576581	-0.000925186	0.0021045	0.000236413
3465.37	0.00192844	0.00319757	-0.000181388	-0.00221713	0.000894219
3465.47	0.000632082	0.000857618	1.93625e-05	0.00328788	-0.00135864
3465.57	-0.000991037	0.00177107	0.00166132	0.00833471	-0.00360923
3465.66	-0.00176146	-0.00126226	0.00585538	0.0100131	-0.00157748
3465.76	-0.00104816	-0.00753955	0.00685908	0.00440383	0.00105848
3465.86	-0.00244982	-0.0113356	0.00386511	0.00354151	0.00287985
3465.96	-0.0040421	-0.0134621	-0.000242227	0.0103453	0.00357332
3466.05	-0.00285235	-0.0131894	-0.00233903	0.00739101	0.00377424
3466.15	-0.00172566	-0.00935961	-0.000211442	-0.00348302	0.00492499
3466.25	-0.00469046	-0.00505847	0.00141158	-0.0083537	0.00300319
3466.35	-0.0094987	-0.000712883	-0.000480556	-0.00703932	-0.000525304
3466.45	-0.00658324	0.00467587	-0.00443289	-0.00581022	-0.00155821
3466.54	0.000926454	0.00531456	-0.00625799	0.000190895	-0.00254153
3466.64	0.00023518	-0.000100878	-0.00411627	0.00693671	-0.00362916
3466.74	-0.00485009	-0.00216615	-0.00195541	0.00238487	-0.00158096
3466.84	-0.00583029	0.000905614	-0.000180633	-0.00859617	-0.00178651
3466.93	-0.00672759	0.00281769	0.00162856	-0.0117517	-0.00551814
3467.03	-0.00508928	0.00188455	0.00105022	-0.00694121	-0.00628656
3467.13	0.00150794	-0.00149851	-0.00107449	-0.0069362	-0.00381619
3467.23	0.00358981	-0.00455144	-0.000687995	-0.00339439	0.000807774
3467.32	0.00103999	-0.00457221	0.00233648	0.0017104	0.00557378
3467.42	-0.00142194	-0.0011312	0.00384674	-0.00102705	0.00656546
3467.52	-0.00197627	0.00283389	0.00301092	-0.00461847	0.00463419
3467.62	0.000109483	0.00196666	0.00127895	-0.0100995	0.00503401
3467.71	-0.000840756	0.000215931	-9.4826e-05	-0.0103704	0.0062624
3467.81	-0.00243066	0.00116039	-0.000535229	-0.00494902	0.00346555
3467.91	-0.00203278	0.00210945	-0.000207644	-0.00118815	-0.000339174
3468.01	-0.0032332	0.00316679	0.00170733	0.00334084	-0.00178274
3468.11	-0.00196662	0.00227485	3.15211e-05	0.00614519	-0.00235172
3468.2	-0.0007137	-0.00292996	-0.00499134	0.000799033	-0.00195276
3468.3	-0.00329909	-0.0044618	-0.00697453	-0.011512	-0.00175866
3468.4	-0.0029648	0.000678015	-0.00679682	-0.0170282	-0.00321241
3468.5	-0.000154568	0.00376945	-0.00463404	-0.00851089	-0.00353288
3468.59	-0.00175558	0.000987368	-0.00491334	0.00196347	-0.00222142
3468.69	-0.00803152	-0.00470992	-0.00658037	0.00807495	-0.000153544
3468.79	-0.00963464	-0.00950042	-0.00336869	0.00339992	0.00117647
3468.89	-0.00361579	-0.00884674	-0.00123003	-0.0106497	-0.000954501
3468.98	0.00101578	-0.00258893	-0.000699039	-0.0209568	-0.00285522
3469.08	0.00262025	0.00245949	0.000114529	-0.0196073	-0.00109705
3469.18	0.0028974	0.00513184	-0.00195236	-0.0121218	0.00219644
3469.28	-0.000563524	0.00666423	-0.00486871	-0.00945571	0.00238629
3469.38	-0.00403767	0.00465215	-0.00653099	0.000223782	-0.00224649
3469.47	-0.00271621	0.00134928	-0.004581	0.00916191	-0.00479988
3469.57	-0.000453249	-0.000855453	-0.001588	0.00659613	-0.00347719
3469.67	0.000453152	-0.00208103	0.000965584	0.0015638	-0.00151986
3469.77	0.000379411	-0.00177882	0.00346007	0.00150472	0.000949624
3469.86	-0.00118691	-0.000845362	5.97285e-05	0.0110086	0.00075389
3469.96	-0.000120868	-0.000259938	-0.00347461	0.0195069	-8.96621e-05
3470.06	0.00259226	-0.000601737	-0.00160794	0.0121051	0.0014321
3470.16	-0.000634943	-0.00253752	-0.0023923	-0.000843108	0.00133873
3470.25	-0.0052793	-0.00367755	-0.00438126	-0.00108948	-0.00129371
3470.35	-0.00509634	-0.00390229	-0.00255462	-0.00252873	-0.00440558
3470.45	-0.00403858	-0.00281161	-0.00162594	-0.00830688	-0.00466542
3470.55	-0.00520427	0.00176323	-0.00201571	-0.00732527	-0.00159767
3470.64	-0.00585778	0.0037643	-0.00322043	-0.00121379	0.00116943
3470.74	-0.00221616	0.0003392	-0.00380703	0.000212076	0.000569619
3470.84	0.00205244	-0.00370019	-0.00217563	-0.00607889	-0.00217373
3470.94	0.00271785	-0.00270768	-0.00135558	-0.0031887	-0.00347034
3471.04	0.00141829	0.00210689	-0.00141946	0.00298688	-0.00261527
3471.13	-0.000691624	0.00296652	-0.00342009	0.00154708	1.75935e-05
3471.23	-0.00446461	0.000513891	-0.0057992	-0.000382684	0.00372111
3471.33	-0.00589405	-0.0028241	-0.00456954	-0.000208771	0.00431932
3471.43	-0.00380663	-0.00445842	-0.0015314	0.00193727	-0.000868624
3471.52	-0.00197524	0.00151632	-0.000805122	-0.000131848	-0.00451335
3471.62	0.000160278	0.00602353	-0.00274186	-0.00115303	-0.00447761
3471.72	-0.00134444	0.00331217	-0.00243712	0.0041385	-0.00422897
3471.82	-0.00409146	0.00224753	-0.000286901	0.0065298	-0.00297991
3471.91	-0.00123549	0.00261012	-0.00203497	0.00655656	-0.00461764
3472.01	-0.00140196	0.000879671	-0.00519674	0.0105309	-0.00472441
3472.11	-0.00666644	-0.00254299	-0.00286222	0.0134239	-0.00215454
3472.21	-0.00700258	-0.00437842	-0.000307897	0.00920706	-0.00500496
3472.3	-0.00291829	-0.00109088	-0.00337152	0.00613237	-0.00636347
3472.4	-0.00213188	0.000609813	-0.00585066	0.00322713	-0.00318241
3472.5	-0.00437515	-0.00366086	-0.00532158	-0.00631245	-0.00245056
3472.6	-0.00408158	-0.00574406	-0.00230376	-0.00451479	-0.00404178
3472.7	-0.000383828	-0.00331292	0.00146071	0.00743337	-0.00449175
3472.79	0.00183666	-0.00226907	0.00277594	0.00971821	-0.0042018
3472.89	0.00113368	-0.0038197	0.00139607	0.00295567	-0.00450737
3472.99	-0.000573929	-0.00433896	-0.000711349	-0.00305771	-0.00386025
3473.09	-0.00363973	-0.00434634	-0.00177612	-2.09226e-05	-0.00454473
3473.18	-0.00541973	-0.00389931	-0.000861258	0.00191275	-0.00772486
3473.28	-0.00509534	-0.0019042	0.000433451	-0.0115583	-0.00819189
3473.38	-0.00371997	0.000533389	-0.00123164	-0.0198336	-0.00551662
3473.48	0.00119276	0.00240185	-0.00413871	-0.00548804	-0.0014417
3473.57	0.00567146	0.00103268	-0.00553404	0.00659502	0.00149387
3473.67	0.00425562	-0.00174039	-0.00392522	0.0095783	-0.000302315
3473.77	0.00186505	-0.00209412	-0.0010308	0.0146898	-0.0013464
3473.87	0.000253795	-0.000105488	-0.000806643	0.0156106	0.000375163
3473.96	-0.00408932	0.0012442	-0.00215351	0.00921486	0.000587526
3474.06	-0.00856714	0.000746948	-0.00148554	0.00296347	-0.000252543
3474.16	-0.00722922	0.00077137	0.000998878	0.000566591	-0.00264687
3474.26	-0.00207032	0.00243063	0.00112303	-0.00344734	-0.00528913
3474.36	0.00114349	0.00217913	-8.91009e-05	-0.00696797	-0.00535436
3474.45	0.00101276	-2.57197e-05	-0.000747302	-0.00552705	-0.00427434
3474.55	-0.0031495	0.00207794	-0.00127436	-0.00411234	-0.00165518
3474.65	-0.00537584	0.00757348	-0.00168207	-0.00678681	0.00136262
3474.75	-0.00437961	0.00975307	-0.00462048	-0.0109964	0.00164934
3474.84	-0.00621034	0.00641667	-0.00285636	-0.00768759	0.00113739
3474.94	-0.0068417	-0.00121973	0.00437762	0.0039997	0.000598686
3475.04	-0.0022005	-0.00806361	0.00452977	0.00759335	-0.00154199
3475.14	9.09958e-05	-0.00734262	-0.00267081	0.000232143	-0.00446205
3475.23	-0.00416086	-0.000539365	-0.00835322	0.000163581	-0.00667246
3475.33	-0.00661762	0.00355147	-0.00983525	0.00360004	-0.00638099
3475.43	-0.00718163	0.00299292	-0.0108713	0.00201141	-0.00361686
3475.53	-0.00947362	0.00193884	-0.00924439	0.00460951	-0.000720736
3475.62	-0.00721418	0.000902583	-0.00533298	0.00808666	0.000878577
3475.72	-0.00281925	0.00118573	-0.00435128	0.00941442	-0.000685479
3475.82	-0.00438045	0.00308979	-0.00306049	0.0114245	-0.00235558
3475.92	-0.00833802	0.00329629	-0.000241902	0.0118191	-0.000690566
3476.02	-0.00797933	0.00251152	0.00248389	0.00379792	0.00154509
3476.11	-0.00708039	0.00428088	0.00465276	-0.00813463	0.00112284
3476.21	-0.00898401	0.00662449	0.00418264	-0.00461178	0.00104966
3476.31	-0.00767779	0.0054513	0.00210009	0.00816358	0.00193542
3476.41	-0.00291118	-0.00105367	-0.000435557	0.00820762	-0.00197679
3476.5	-0.00119497	-0.00703085	-0.00325926	-0.000162506	-0.00582652
3476.6	-0.0039897	-0.00593553	-0.00361864	-0.000370421	-0.00466742
3476.7	-0.00905779	-0.00240725	-0.0034803	0.00420149	-0.00174642
3476.8	-0.0117619	-0.000567479	-0.00261396	0.000427795	0.000141792
3476.89	-0.00987817	-0.00263271	-0.00150241	-0.0111213	-0.00189032
3476.99	-0.00719118	-0.00622179	-0.0022433	-0.015255	-0.0038336
3477.09	-0.00634465	-0.00260289	-0.000201675	-0.00728681	-0.00206289
3477.19	-0.0051864	0.00360282	-0.0010389	-0.00613185	-0.00119933
3477.29	-0.00290509	0.00383162	-0.00571367	-0.0062974	-0.00227282
3477.38	-0.00403982	0.00209489	-0.00536795	0.00700862	-0.00159911
3477.48	-0.00707043	0.00105799	-0.00522468	0.00766748	0.000516084
3477.58	-0.00617961	-0.00101706	-0.00726869	-0.00665972	-0.00197905
3477.68	-0.00432778	-0.00148844	-0.00564366	-0.00648413	-0.00639986
3477.77	-0.00713686	0.00115314	-0.0052676	-0.00229071	-0.00324415
3477.87	-0.00837454	0.00151058	-0.00519741	-0.000458492	0.00308056
3477.97	-0.00393863	-0.000251147	-0.00429402	0.00569257	0.00597736
3478.07	-0.0036545	-0.000214532	-0.00745476	0.00360282	0.0037356
3478.16	-0.00848905	-0.00099901	-0.00988558	-0.000875438	-0.00570261
3478.26	-0.0107986	-0.00460612	-0.0101873	-0.00584311	-0.0112363
3478.36	-0.00900733	-0.00845435	-0.00804423	-0.0149083	-0.00691052
3478.46	-0.00477071	-0.0112474	-0.00441771	-0.0137026	-0.00303947
3478.55	-0.00250006	-0.0126132	-0.00468898	-0.00499138	-0.00332367
3478.65	-0.00587493	-0.00824443	-0.00483748	-0.00829461	-0.00578184
3478.75	-0.00860231	-0.00229864	-0.00319586	-0.0125622	-0.00823574
3478.85	-0.00778917	-0.00137107	-0.00471896	-0.000402194	-0.00647221
3478.95	-0.00624685	-0.00228572	-0.00325943	0.00385199	-0.00354588
3479.04	-0.00583144	-0.00214096	0.00219782	-0.0124072	-0.00292281
3479.14	-0.00627013	-0.00218305	0.00196956	-0.0188487	-0.00311807
3479.24	-0.0034904	-0.000812915	0.000345403	-0.00791111	-0.00272902
3479.34	-0.00338589	0.00291222	0.00103679	-0.00275448	-0.00106709
3479.43	-0.00649085	0.0032107	0.00187958	-0.00354099	-0.000608452
3479.53	-0.00741655	0.00163515	0.00320133	-0.007978	-0.00106855
3479.63	-0.00777	0.00165732	0.00151903	-0.00836206	-0.00171198
3479.73	-0.00691216	-0.000744272	0.000519235	-0.00159116	-0.00199638
3479.82	-0.00480317	-0.00299363	0.00126678	-0.00267756	-0.00205932
3479.92	-0.00135396	-0.00175893	-0.000259925	-0.00291892	-0.00488285
3480.02	0.00381319	-0.000616265	0.000289859	-0.00325448	-0.00986943
3480.12	0.00581546	0.00145216	0.00126482	-0.00721602	-0.0118549
3480.21	0.00343894	0.00353226	0.000896685	-0.00769985	-0.00786469
3480.31	0.001473	0.00251906	0.00202844	-0.00588547	-0.00376729
3480.41	0.000615185	0.00239694	0.000730866	-0.00940498	-0.00171524
3480.51	0.00133972	0.00199834	-0.00254684	-0.0113052	0.00148032
3480.61	0.00430986	-0.000700202	-0.00131853	-0.00357053	0.000491128
3480.7	0.00677675	-0.00214558	0.00278288	-0.00126005	-0.00392442
3480.8	0.00772522	-0.00555166	0.00427695	-0.00158001	-0.00529521
3480.9	0.00930949	-0.00928386	0.00397089	0.00338822	-0.00659238
3481	0.00780544	-0.00549884	0.00455382	0.00548019	-0.00537393
3481.09	0.00271749	0.000715791	0.00411985	-0.00279294	-0.000393731
3481.19	0.00228544	0.00299441	-0.000245572	-0.00540888	0.00180399
3481.29	0.00588489	0.0040234	-0.00446746	0.0023414	-7.15578e-05
3481.39	0.00435581	0.00406997	-0.00574205	0.00253984	-0.00526953
3481.48	-0.00378637	0.00393404	-0.00790575	-3.65302e-05	-0.00898301
3481.58	-0.011769	0.000654453	-0.0110965	0.00429346	-0.00972716
3481.68	-0.013754	-0.00759559	-0.0123163	0.00479457	-0.0103645
3481.78	-0.011263	-0.00974887	-0.0113406	-8.00084e-05	-0.00897504
3481.88	-0.00914197	-0.00693631	-0.00982456	0.00502701	-0.00690407
3481.97	-0.00693035	-0.00588554	-0.00948676	0.00722713	-0.00505201
3482.07	-0.0055957	-0.00376393	-0.00931319	-0.00321044	-0.00271523
3482.17	-0.00399164	-0.00379854	-0.00915241	-0.00986485	-0.00503392
3482.27	-0.00124718	-0.00741413	-0.00821673	-0.0134485	-0.00981433
3482.36	-0.000413916	-0.0100378	-0.00390831	-0.0169735	-0.00904954
3482.46	0.000428986	-0.0104897	6.51168e-05	-0.0126274	-0.00833772
3482.56	0.0026844	-0.00744558	-0.000820973	-0.00890387	-0.0115983
3482.66	0.00194607	-0.00408623	-0.00469176	-0.0158331	-0.0107566
3482.75	-0.00193578	-0.00449835	-0.00751961	-0.0137679	-0.00734858
3482.85	-0.00398564	-0.00381468	-0.0059055	-0.00619205	-0.00515451
3482.95	-0.00320818	-0.00251501	-0.000306109	-0.0126497	-0.00359454
3483.05	-0.00334566	-0.00279084	0.000308649	-0.0170739	-0.00526613
3483.14	-0.00471756	-0.00318845	-0.00498066	-0.017143	-0.00510487
3483.24	-0.00227303	-0.00418034	-0.00695797	-0.010264	-0.000697882
3483.34	0.00077752	-0.00320191	-0.00621301	0.000966814	0.000308912
3483.44	-1.88031e-05	-0.00243252	-0.00584444	-0.00353653	-0.00360659
3483.54	-0.00129479	-0.00315543	-0.00195554	-0.0103085	-0.00792179
3483.63	-0.000631215	-0.00384152	0.00235882	-0.0072935	-0.00869053
3483.73	0.00178455	-0.00577404	0.00387479	0.00138209	-0.00615444
3483.83	0.00332118	-0.00579348	0.00392041	0.0108113	-0.00318124
3483.93	0.00400462	-0.00443841	0.000190825	0.0131898	-0.00268459
3484.02	0.00280346	-0.00533001	-0.00341321	0.013614	-0.0057511
3484.12	-0.00126564	-0.00662819	-0.00343999	0.01041	-0.00782467
3484.22	-0.00344114	-0.00700197	-0.00195656	0.00384474	-0.00714067
3484.32	-0.00273733	-0.00489654	-0.00048195	0.00221152	-0.00487866
3484.41	-0.00171728	-0.0019938	-0.000772014	0.00706325	-0.00251013
3484.51	0.000568804	-0.00397288	-0.00213311	0.0154462	-0.00236918
3484.61	0.0039776	-0.0053665	-0.00347182	0.0136881	-0.000498444
3484.71	0.00419051	-2.80771e-05	-0.00576018	-0.0047411	0.00337098
3484.8	0.00452801	0.00488574	-0.00567447	-0.0204379	0.00335023
3484.9	0.00678601	0.00371958	-0.00355783	-0.0200599	-0.000564602
3485	0.00698893	0.00115275	-0.00243292	-0.0170003	-0.00524568
3485.1	0.00334777	0.00177579	-0.000975296	-0.00700309	-0.00708995
3485.2	-0.00148453	0.0018258	0.000883063	0.00474218	-0.00478657
3485.29	-0.00108159	-0.000650406	0.00209965	0.00145455	-0.00146365
3485.39	0.00188877	-0.00258539	-0.00130512	-0.00304935	0.00114549
3485.49	0.00439055	-0.00348568	-0.00599434	0.00157718	0.00298144
3485.59	0.0059498	-0.000632383	-0.00517264	0.00808777	0.00326155
3485.68	0.00435331	0.00202723	-0.000973136	0.00685589	0.00205407
3485.78	0.00327652	-0.000487758	0.00428339	-0.00445738	0.00129306
3485.88	0.00479374	0.00145924	0.00465418	-0.0075566	0.00293585
3485.98	0.00687546	0.00507535	0.000602266	0.0097706	0.00436715
3486.07	0.00659936	0.00251281	0.00110559	0.0179668	0.00387358
3486.17	0.00231963	0.000301935	0.00360826	0.0111023	0.00536176
3486.27	0.000350495	0.00142768	0.00532235	0.00856269	0.00804906
3486.37	0.00205698	0.0043045	0.00670549	0.00548242	0.0074854
3486.46	0.00311746	0.00550897	0.00804555	0.00827562	0.00493565
3486.56	0.00494293	0.00420854	0.00931754	0.00941553	0.00552561
3486.66	0.00710595	0.00408786	0.00892329	0.00212568	0.00790913
3486.76	0.00781281	0.00556501	0.00958567	0.00526615	0.00627222
3486.86	0.00770744	0.0065947	0.00974243	0.0124033	0.00169435
3486.95	0.0101488	0.00575447	0.00612728	0.00976336	0.000842113
3487.05	0.0144213	0.00594567	0.00183062	0.00647016	0.0068304
3487.15	0.0155115	0.0108815	0.00166779	0.0103135	0.01304
3487.25	0.01917	0.0133251	0.0083811	0.0116273	0.0147877
3487.34	0.0285808	0.0128964	0.0160112	0.0144445	0.0137125
3487.44	0.0408313	0.018902	0.0212989	0.0269947	0.0130726
3487.54	0.0556714	0.0278688	0.0286521	0.0358994	0.0167615
3487.64	0.0689766	0.0390108	0.0385011	0.0370889	0.0236425
3487.73	0.0814196	0.0528159	0.0532436	0.035134	0.0320796
3487.83	0.0938781	0.0653729	0.0661487	0.0377962	0.0397845
3487.93	0.105378	0.0790672	0.0733574	0.0561825	0.0437977
3488.03	0.115023	0.0908527	0.0835142	0.070498	0.0456714
3488.12	0.115634	0.0959771	0.0896646	0.0645855	0.0477868
3488.22	0.10488	0.0950371	0.0830308	0.0523174	0.0512994
3488.32	0.0872583	0.0883284	0.0685147	0.045954	0.0509204
3488.42	0.06607	0.0767338	0.0545653	0.0437444	0.0413499
3488.52	0.0459201	0.0598507	0.0435806	0.0358375	0.027824
3488.61	0.0277888	0.0381936	0.0297085	0.0210844	0.016405
3488.71	0.0108655	0.0188504	0.0106269	0.00658833	0.0086193
3488.81	-0.00193164	0.00716365	-0.00380627	-0.00927455	0.00493698
3488.91	-0.0122734	-0.00160003	-0.00865066	-0.0256564	0.002422
3489	-0.0190611	-0.012086	-0.00884166	-0.028124	-0.00351103
3489.1	-0.0170583	-0.0194641	-0.00412966	-0.0201135	-0.00983653
3489.2	-0.00991303	-0.0178052	-0.000514129	-0.00980855	-0.0123366
3489.3	-0.00312418	-0.0105239	-0.00287358	-0.00411401	-0.0104265
3489.39	0.00102656	-0.00396943	-0.00261679	-0.00789773	-0.00547862
3489.49	0.00121626	-0.00121798	0.000422384	-0.00730576	-0.000311164
3489.59	-0.00227116	-0.00286014	-0.000118342	-0.000878782	0.000950657
3489.69	-0.00902518	-0.0061018	-0.00533082	0.000926123	-0.00487231
3489.79	-0.0202258	-0.0115961	-0.0151129	-0.00360063	-0.0105382
3489.88	-0.0354668	-0.022685	-0.0265044	-0.0123922	-0.0134153
3489.98	-0.0498317	-0.0368624	-0.0380081	-0.0252411	-0.0195941
3490.08	-0.0619369	-0.0477207	-0.0501874	-0.0341135	-0.0299629
3490.18	-0.0728264	-0.05694	-0.0611128	-0.0348604	-0.0400752
3490.27	-0.0793491	-0.0666278	-0.0682785	-0.0393069	-0.0454985
3490.37	-0.0807396	-0.0731721	-0.0699112	-0.0477333	-0.0477502
3490.47	-0.07981	-0.0754464	-0.066536	-0.0524741	-0.0469451
3490.57	-0.0760531	-0.0746365	-0.0618394	-0.0461915	-0.0402561
3490.66	-0.0683811	-0.0736229	-0.0570334	-0.0362316	-0.0311162
3490.76	-0.0602808	-0.0691171	-0.0499601	-0.0361012	-0.0265795
3490.86	-0.052162	-0.0605244	-0.0444766	-0.0298286	-0.0253216
3490.96	-0.0427198	-0.0528809	-0.0404769	-0.0183476	-0.022781
3491.05	-0.0364854	-0.0469804	-0.0310359	-0.0166157	-0.0194762
3491.15	-0.0335223	-0.0396679	-0.0219112	-0.0167729	-0.0168587
3491.25	-0.0275445	-0.0307341	-0.0205054	-0.0166798	-0.0151443
3491.35	-0.0186394	-0.0263328	-0.0201763	-0.0117506	-0.0115023
3491.45	-0.012914	-0.0222917	-0.0149087	-0.000372093	-0.00618025
3491.54	-0.0110043	-0.0146583	-0.00991832	-0.00264801	-0.00206123
3491.64	-0.0119505	-0.00964027	-0.00945702	-0.0112868	-0.00158318
3491.74	-0.0147787	-0.00755238	-0.0124058	-0.00770208	-0.00488235
3491.84	-0.0160378	-0.00697576	-0.013403	-0.000214903	-0.0103556
3491.93	-0.013246	-0.00587003	-0.00679769	-0.00216808	-0.0116716
3492.03	-0.0084978	-0.00516197	-0.00156272	-0.010687	-0.00569867
3492.13	-0.00711097	-0.00830486	-0.00409402	-0.00741947	-0.00216423
3492.23	-0.00949228	-0.010346	-0.00542533	0.00086871	-0.00214902
3492.32	-0.0137194	-0.00731913	-0.00499559	-0.00164021	0.00107155
3492.42	-0.0143135	-0.00386254	-0.00652923	-0.00687767	0.00361847
3492.52	-0.00815601	-0.00421543	-0.0043874	-0.00491334	0.00132365
3492.62	-0.00304266	-0.00494633	-0.0023112	0.00632412	-0.000353249
3492.71	-0.00316692	-0.00550707	-0.00592666	0.0101173	-0.00224463
3492.81	-0.00460193	-0.00687151	-0.00908731	-0.00151646	-0.00599398
3492.91	-0.00229029	-0.00265746	-0.00839487	-0.00679461	-0.00686977
3493.01	0.00156553	0.00319829	-0.00500598	-0.00382137	-0.00595196
3493.11	0.000528205	0.00194708	-0.00354554	-0.00523608	-0.00582567
3493.2	-0.00165327	-0.00169559	-0.00486002	-0.0052673	-0.00633728
3493.3	-0.00107544	-0.00486847	-0.00521323	0.0017065	-0.00758728
3493.4	-0.00124996	-0.00629636	-0.00569381	0.00774998	-0.00783343
3493.5	-0.00436533	-0.00574927	-0.00393737	0.00211899	-0.00659765
3493.59	-0.0062174	-0.0079915	-0.00248974	-0.00674779	-0.00637005
3493.69	-0.0038451	-0.00965951	-0.00519864	-0.00969428	-0.00443029
3493.79	-0.00219714	-0.00548603	-0.00392072	-0.0117233	-0.00128478
3493.89	-4.10299e-05	0.000890575	0.000972017	-0.0150337	-0.0015893
3493.98	0.00150207	-0.00014741	0.00363608	-0.0125789	-0.00228174
3494.08	-0.00296743	-0.00634994	0.00543887	-0.00546797	-4.71129e-05
3494.18	-0.00560144	-0.00821638	0.00644585	-0.0130494	0.00460179
3494.28	-0.00226436	-0.00472949	0.00601449	-0.0174719	0.00775302
3494.38	-0.000745519	-0.000776138	0.00527091	-0.00380019	0.00654109
3494.47	-0.00459373	-0.00223542	0.00347298	0.0023531	0.00276528
3494.57	-0.00780429	-0.00491106	-7.41088e-05	-0.00440219	-0.000853226
3494.67	-0.00425127	-0.00296813	-0.00230258	-0.00690777	-0.00183562
3494.77	0.00191996	0.000424717	-0.00280508	-0.00254043	-0.00477958
3494.86	0.00308532	-0.000387237	-0.00329634	-7.44343e-05	-0.00881273
3494.96	0.00162635	-0.00377128	-0.00297658	0.00127339	-0.00813473
3495.06	0.000884683	-0.00564695	-0.00212158	0.00823549	-0.00446722
3495.16	-0.0010174	-0.00638978	-0.000231996	0.0128029	0.000153475
3495.25	-0.000750676	-0.00335173	0.00102943	0.00250193	0.00426875
3495.35	0.00344853	0.00147982	-0.00107226	-0.00829628	0.00844851
3495.45	0.00518569	0.00263598	-0.00059766	-0.00692505	0.00652723
3495.55	0.00261934	0.00339019	0.00424109	-0.000368749	-0.000584854
3495.64	0.00069572	0.0061026	0.00539364	0.000256112	-0.00269053
3495.74	0.000162414	0.00772961	0.0034755	0.000428353	-0.00304134
3495.84	0.000489639	0.00742986	0.00189336	0.00584084	-0.00152698
3495.94	0.00237335	0.00431206	0.00210104	0.00273159	0.00297939
3496.04	0.00272464	0.00140502	0.00457627	-0.00813296	0.00468738
3496.13	0.00330898	0.00244416	0.00405787	-0.0140025	0.0043942
3496.23	0.00460174	0.002701	0.00137392	-0.0112327	0.00587175
3496.33	0.00273665	0.00232082	0.000171769	-0.00253319	0.00867383
3496.43	0.00245787	0.00332768	0.00206608	0.0060744	0.010926
3496.52	0.00609199	0.00259631	0.00631652	0.00975611	0.0118751
3496.62	0.0108215	0.00241488	0.0090961	0.0051201	0.0111801
3496.72	0.014228	0.00465561	0.0127304	-0.00557276	0.00929312
3496.82	0.0137516	0.00581222	0.0162479	-0.0104752	0.00590942
3496.91	0.0104982	0.006053	0.0132176	-0.00599863	0.00396462
3497.01	0.00758489	0.00702494	0.0059758	-0.00206719	0.00410533
3497.11	0.00761501	0.00743413	0.00176774	0.00351921	0.00283204
3497.21	0.0085044	0.00672202	0.0022873	0.0132673	0.00329019
3497.3	0.00805563	0.00625864	0.0034557	0.0127951	0.00652676
3497.4	0.00999268	0.00900025	0.00237617	0.00804987	0.00785817
3497.5	0.00916203	0.0128059	0.00179817	0.00953816	0.00763466
3497.6	0.00341467	0.0135966	0.00116171	0.0110794	0.00774326
3497.7	0.00121244	0.0125346	0.00106329	0.0127533	0.00798813
3497.79	0.00259192	0.0113254	0.00770963	0.00862623	0.0071535
3497.89	0.00664648	0.00797565	0.0125492	-0.00247187	0.00694311
3497.99	0.0106225	0.00234209	0.00952396	0.000101151	0.010688
3498.09	0.0110569	0.000887695	0.00849384	0.0093832	0.0118744
3498.18	0.0111521	0.00362021	0.0111986	0.00567975	0.00927398
3498.28	0.0144602	0.00590406	0.0129409	0.00500751	0.00996676
3498.38	0.0213258	0.00812889	0.0144677	0.0100677	0.00880459
3498.48	0.0299934	0.0132181	0.0163497	0.0133771	0.00715962
3498.57	0.0362202	0.022357	0.0185657	0.0108815	0.0104312
3498.67	0.0377361	0.0323348	0.0252406	0.00802144	0.0130712
3498.77	0.041466	0.0402507	0.0340081	0.0228381	0.0193928
3498.87	0.050055	0.0437768	0.0398752	0.0365159	0.0283867
3498.96	0.0575705	0.0439427	0.0452204	0.0371747	0.0328091
3499.06	0.0631826	0.0484415	0.0509821	0.0361825	0.0358363
3499.16	0.0706168	0.0613129	0.0543689	0.0360008	0.0393826
3499.26	0.0808481	0.0740291	0.0552778	0.0401012	0.0434964
3499.36	0.0869089	0.078757	0.0566528	0.0432611	0.0462698
3499.45	0.0816366	0.0797669	0.0590642	0.0520861	0.0455292
3499.55	0.0699056	0.0772875	0.0583516	0.0616675	0.0415651
3499.65	0.0570133	0.0694884	0.0516511	0.049915	0.0358803
3499.75	0.0452472	0.0571824	0.0440146	0.040328	0.0296903
3499.84	0.0380277	0.042662	0.0380395	0.0389328	0.0213756
3499.94	0.030219	0.0319866	0.0304335	0.0235237	0.0133669
3500.04	0.0191802	0.0248675	0.0196056	0.0112929	0.00942333
3500.14	0.0126177	0.0191845	0.00835454	0.00999524	0.00610366
3500.23	0.0119058	0.0135339	0.00390841	0.00763794	0.00314047
3500.33	0.0119147	0.00968772	0.00593692	0.00587763	0.00467123
3500.43	0.0129348	0.00873157	0.00928237	0.00938599	0.00848835
3500.53	0.0185971	0.00852772	0.0128349	0.0131558	0.013547
3500.62	0.02381	0.0113256	0.0159229	0.0190811	0.0168771
3500.72	0.023068	0.0177309	0.0186257	0.029969	0.013845
3500.82	0.0195782	0.0240287	0.01952	0.0292979	0.0115097
3500.92	0.0105857	0.024706	0.0152954	0.0209278	0.0129415
3501.02	-0.00452331	0.016746	0.00623459	0.016503	0.00994621
3501.11	-0.0205427	0.0033866	-0.00606653	0.0098531	-0.00112903
3501.21	-0.036642	-0.0108168	-0.0188383	-0.000250577	-0.013779
3501.31	-0.0517585	-0.0277618	-0.0303969	-0.0131614	-0.0195838
3501.41	-0.0641817	-0.0449252	-0.0397933	-0.0226854	-0.0219195
3501.5	-0.0705024	-0.055355	-0.0453328	-0.02708	-0.0274665
3501.6	-0.0651879	-0.0602228	-0.0482157	-0.0320449	-0.0314755
3501.7	-0.0502508	-0.0559501	-0.0451834	-0.0337823	-0.0312978
3501.8	-0.0323762	-0.0421996	-0.0353518	-0.0257963	-0.0261913
3501.89	-0.00957096	-0.0262398	-0.0230271	-0.0106737	-0.0133034
3501.99	0.01489	-0.00838633	-0.00755217	0.00109223	-0.000708612
3502.09	0.0342718	0.00878615	0.0143015	0.010697	0.00581048
3502.19	0.051687	0.023387	0.0363597	0.0188693	0.0134039
3502.29	0.0652289	0.0376512	0.0487786	0.0231675	0.0209825
3502.38	0.0708366	0.0470049	0.0526568	0.0223224	0.0226737
3502.48	0.0674679	0.048184	0.0504686	0.0141329	0.0211303
3502.58	0.053841	0.044408	0.0419507	0.0124919	0.0184265
3502.68	0.0370291	0.0375879	0.0314502	0.0195605	0.0126346
3502.77	0.0213243	0.0242763	0.0209302	0.0171	0.00407606
3502.87	0.00256058	0.00506041	0.00858654	-0.00201145	-0.00382286
3502.97	-0.0148203	-0.00892183	-0.00405012	-0.0218247	-0.0101165
3503.07	-0.0239362	-0.012849	-0.0128655	-0.0259563	-0.0150836
3503.16	-0.026551	-0.013482	-0.0146486	-0.0214958	-0.0162707
3503.26	-0.0242802	-0.0171296	-0.0140071	-0.0235349	-0.0118897
3503.36	-0.0192673	-0.0209118	-0.0143467	-0.0236603	-0.00817589
3503.46	-0.015536	-0.0181461	-0.0117295	-0.0153225	-0.00801886
3503.55	-0.0133956	-0.0111388	-0.00582435	-0.0161469	-0.00734615
3503.65	-0.0136215	-0.0068555	-0.00326044	-0.0197863	-0.00754398
3503.75	-0.0172321	-0.00685531	-0.00690295	-0.0235605	-0.00963175
3503.85	-0.0242312	-0.011115	-0.0123623	-0.02809	-0.00915596
3503.95	-0.0322957	-0.0188132	-0.0154906	-0.0252684	-0.00903144
3504.04	-0.0409801	-0.0292052	-0.0205332	-0.0271971	-0.0154651
3504.14	-0.0523017	-0.043113	-0.0310703	-0.0294145	-0.0258366
3504.24	-0.0642316	-0.0546504	-0.0434488	-0.0277706	-0.0352673
3504.34	-0.0778311	-0.0588341	-0.0528956	-0.0323403	-0.0397332
3504.43	-0.0871659	-0.0633434	-0.0562033	-0.043837	-0.0418482
3504.53	-0.0859011	-0.0742221	-0.0588389	-0.0487612	-0.0452656
3504.63	-0.0809919	-0.0824327	-0.0605168	-0.0491597	-0.0470593
3504.73	-0.0761639	-0.0817504	-0.0610861	-0.0487138	-0.0457179
3504.82	-0.0719753	-0.0766054	-0.0622722	-0.0375304	-0.0414762
3504.92	-0.0685297	-0.0706012	-0.0597222	-0.0296714	-0.0352015
3505.02	-0.0635298	-0.0674557	-0.0561769	-0.02792	-0.0297358
3505.12	-0.0551617	-0.064527	-0.0515377	-0.032158	-0.0252214
3505.21	-0.044316	-0.0560762	-0.0445404	-0.0393743	-0.0207651
3505.31	-0.0363305	-0.0470045	-0.038663	-0.0373871	-0.0217249
3505.41	-0.0338148	-0.0436418	-0.0352783	-0.0339496	-0.0244833
3505.51	-0.0328851	-0.0417061	-0.0318694	-0.0291123	-0.0205287
3505.61	-0.0322952	-0.0349233	-0.0240949	-0.0271876	-0.0155812
3505.7	-0.0312816	-0.0286923	-0.0182531	-0.0257718	-0.0146192
3505.8	-0.0273701	-0.0277195	-0.0199347	-0.0204016	-0.0170823
3505.9	-0.0246041	-0.0259595	-0.0216719	-0.0231837	-0.0198892
3506	-0.0226934	-0.0192098	-0.0202203	-0.0209423	-0.0184876
3506.09	-0.0164535	-0.014029	-0.0182232	-0.00978123	-0.0168173
3506.19	-0.0119538	-0.0151865	-0.0165255	-0.0115728	-0.0161395
3506.29	-0.0110113	-0.0157804	-0.0135639	-0.0156698	-0.0134692
3506.39	-0.00832932	-0.0126519	-0.0117312	-0.0089401	-0.0114437
3506.48	-0.006065	-0.0100612	-0.0116311	-0.00123385	-0.010304
3506.58	-0.00696822	-0.00975881	-0.00961583	-0.0026023	-0.00796001
3506.68	-0.0104136	-0.00959584	-0.0104881	-0.00799249	-0.00579093
3506.78	-0.0121117	-0.0113007	-0.0119461	-0.0113019	-0.00763655
3506.88	-0.0122125	-0.0140257	-0.00993752	-0.0143609	-0.010063
3506.97	-0.0127169	-0.0127615	-0.00851473	-0.00650141	-0.0089034
3507.07	-0.0117464	-0.0106745	-0.00655195	-0.00444957	-0.00615825
3507.17	-0.0123918	-0.00823145	-0.00729303	-0.0119836	-0.00341352
3507.27	-0.0141934	-0.00695862	-0.0119841	-0.00772048	-0.00305427
3507.36	-0.0111619	-0.00969023	-0.0120522	-0.00403207	-0.00322941
3507.46	-0.00731874	-0.0116938	-0.00807384	-0.00533475	-0.00293644
3507.56	-0.00943819	-0.0106597	-0.00469331	-0.00561513	-0.00477512
3507.66	-0.0131633	-0.00917329	-0.00368834	-0.0129624	-0.00433247
3507.75	-0.0155489	-0.010066	-0.00739908	-0.0164211	-0.00122067
3507.85	-0.0143447	-0.0104724	-0.00906794	-0.00854433	0.000361878
3507.95	-0.00853676	-0.00620314	-0.00748014	-0.00313185	0.00276116
3508.05	-0.003547	0.000759304	-0.00868419	-0.000733297	0.00393022
3508.14	-0.00017921	0.0035304	-0.00942781	-0.000279563	0.00346846
3508.24	0.00131044	-4.67969e-05	-0.0059818	0.00293894	0.00538898
3508.34	0.000485459	-0.00258342	-6.48302e-05	0.00581353	0.00507275
3508.44	-0.00175671	-0.00112209	0.00364891	0.00293058	0.00140914
3508.54	-0.00288231	0.0002947	0.0018653	0.00287205	-4.27e-05
3508.63	-0.00137262	0.00254799	-0.00234832	0.000287327	-0.000666899
3508.73	0.0011349	0.00581258	-0.00426204	0.00122991	-0.00147028
3508.83	0.00266655	0.00693115	-0.0041142	0.00674552	-0.000770787
3508.93	0.00320629	0.00419596	-0.00190238	0.00920706	-0.00070039
3509.02	0.00419329	0.000425774	0.00255297	0.0120287	-0.00159118
3509.12	0.00382186	0.00209858	0.00551039	0.00382802	0.00126491
3509.22	0.000996398	0.00474443	0.0060972	-0.000562729	0.00840743
3509.32	0.000247118	0.00339938	0.00677275	0.0069172	0.0107283
3509.41	0.00386781	0.00277238	0.00670852	0.00704652	0.00749592
3509.51	0.00843281	0.00179894	0.00620619	0.00995232	0.00637067
3509.61	0.0120946	0.00113989	0.00762853	0.0104802	0.0052238
3509.71	0.0107649	0.00349824	0.0078528	0.000115644	0.00138622
3509.8	0.00517302	0.00455739	0.00457767	0.000145187	0.00040056
3509.9	0.00278084	0.00354491	0.00307692	0.00669926	0.00592536
3510	0.00424469	0.00317559	0.00521395	0.00449023	0.0103473
3510.1	0.00626685	0.00472495	0.00703504	-0.000178671	0.0063192
3510.2	0.00651111	0.00678119	0.00682664	-0.00119093	-0.000445571
3510.29	0.0043458	0.00686223	0.0055565	0.00501587	-0.00305423
3510.39	0.00251974	0.00748642	0.0062174	0.00606938	-0.000612377
3510.49	0.00395095	0.00781762	0.00640908	-0.00226897	0.000499408
3510.59	0.00642127	0.00580492	0.00362268	-0.00437209	-0.00133981
3510.68	0.00632682	0.00501095	0.0013121	-0.00601256	-0.000319258
3510.78	0.00478109	0.00618509	0.00142814	-0.006143	0.0012791
3510.88	0.00328717	0.00874151	0.00211444	-0.000297957	0.00186343
3510.98	0.00189754	0.00956694	0.00200784	0.00651921	0.00320635
3511.07	9.81957e-05	0.0080998	0.00195459	0.00753761	0.00450118
3511.17	-0.00193776	0.00694672	-0.000632463	0.00219312	0.00484406
3511.27	-0.00112249	0.00676868	-0.00140261	0.00412791	0.00576592
3511.37	0.00221737	0.00785694	0.00418291	0.010736	0.00808587
3511.46	0.00606614	0.00676059	0.0078656	0.0139635	0.0102054
3511.56	0.0108041	0.0043229	0.00822929	0.0109746	0.00898778
3511.66	0.0147413	0.00589509	0.00904513	0.00719814	0.00418633
3511.76	0.0161585	0.00831063	0.00798983	0.00496068	0.00305306
3511.86	0.0161338	0.00745721	0.00656814	0.000328018	0.00675485
3511.95	0.0168546	0.00690645	0.00878719	-0.00052148	0.0084419
3512.05	0.0191448	0.00832683	0.0114178	0.00583192	0.00724292
3512.15	0.0210662	0.0107348	0.0123831	0.0133498	0.00570415
3512.25	0.0207602	0.0129367	0.0120466	0.0128709	0.00545411
3512.34	0.0200315	0.0160016	0.0109466	0.0130058	0.00873105
3512.44	0.0224795	0.0189304	0.013976	0.0157734	0.0134986
3512.54	0.0269615	0.0174718	0.0189929	0.0181574	0.0171743
3512.64	0.0302776	0.018091	0.0261194	0.0215142	0.0178577
3512.73	0.036776	0.0263029	0.0362411	0.0224835	0.0165102
3512.83	0.0475433	0.038066	0.0415937	0.0318921	0.0198204
3512.93	0.0581658	0.0508196	0.045581	0.0479395	0.0270966
3513.03	0.069999	0.0612831	0.0547295	0.05175	0.0335044
3513.12	0.0801429	0.0702719	0.0638241	0.050221	0.0397012
3513.22	0.0869149	0.0796754	0.0704261	0.0590404	0.0467423
3513.32	0.0926158	0.0871627	0.0753088	0.0617065	0.0508987
3513.42	0.0978308	0.0930224	0.074648	0.0608481	0.0489466
3513.52	0.100557	0.0962438	0.0745066	0.0663102	0.046019
3513.61	0.0954957	0.0949546	0.0792437	0.0658319	0.0453399
3513.71	0.0839702	0.0879544	0.076859	0.0558704	0.0422144
3513.81	0.0684078	0.0786177	0.0637698	0.0421502	0.0376461
3513.91	0.052474	0.069908	0.0481756	0.0333509	0.0334641
3514	0.038085	0.0568299	0.0356388	0.0227857	0.0266707
3514.1	0.0235133	0.0405487	0.0266055	0.0164529	0.018686
3514.2	0.0144548	0.0281514	0.0179054	0.0191078	0.0121171
3514.3	0.0120308	0.0205335	0.00937496	0.014541	0.0092049
3514.39	0.0112837	0.0124826	0.00657536	0.0104016	0.00677287
3514.49	0.0150582	0.00482732	0.00882885	0.0161335	0.00275442
3514.59	0.0221027	0.00501235	0.0109654	0.0157372	0.00317511
3514.69	0.0261093	0.0124991	0.0138605	0.00651141	0.00812221
3514.79	0.0291583	0.0201118	0.0168589	0.0101831	0.0134602
3514.88	0.0302576	0.0250821	0.0190245	0.0232556	0.0148228
3514.98	0.0256681	0.0271144	0.021187	0.0187533	0.013491
3515.08	0.0153931	0.0249946	0.0195636	0.0075482	0.0117197
3515.18	-0.00163116	0.0198071	0.00962102	-0.00227566	0.00309452
3515.27	-0.0201272	0.00881436	-0.00532134	-0.0184256	-0.0091334
3515.37	-0.0364386	-0.0110253	-0.0205148	-0.0239914	-0.017523
3515.47	-0.0535467	-0.0358826	-0.0352239	-0.0168381	-0.0218999
3515.57	-0.0677018	-0.0568114	-0.0468502	-0.0153409	-0.0214013
3515.66	-0.0734981	-0.0651769	-0.0535695	-0.0305867	-0.0181134
3515.76	-0.0656274	-0.0643888	-0.0513553	-0.0408353	-0.0141044
3515.86	-0.0442925	-0.0573628	-0.0397922	-0.0251162	-0.00826727
3515.96	-0.0200831	-0.040399	-0.0234377	-0.00538603	0.00032251
3516.05	0.00351101	-0.0185276	-0.00294525	0.00888432	0.00892023
3516.15	0.0263567	0.00401815	0.0170565	0.0273955	0.0161755
3516.25	0.0457634	0.0282773	0.0349216	0.0431619	0.0258607
3516.35	0.0614941	0.048939	0.0498983	0.0465649	0.0378395
3516.45	0.0719814	0.0607394	0.0581743	0.0429139	0.0469019
3516.54	0.0747063	0.0638933	0.0613826	0.0526396	0.0475464
3516.64	0.0684957	0.0598081	0.0583896	0.0619289	0.0403333
3516.74	0.05585	0.0519791	0.0496732	0.0488052	0.0321374
3516.84	0.0399525	0.0459428	0.0392727	0.0358704	0.0255251
3516.93	0.0245677	0.0404405	0.0279055	0.0227444	0.0189522
3517.03	0.0132236	0.0297067	0.0159417	-0.000182573	0.0120595
3517.13	0.005711	0.0187676	0.00551311	-0.00745682	0.00128414
3517.23	0.000497002	0.00945671	0.000351836	-0.000960722	-0.00864118
3517.32	-0.00363527	-0.000117705	-0.000852351	0.00482356	-0.00802436
3517.42	-0.00333998	-0.00598123	0.000528165	0.0068754	-0.00490954
3517.52	0.00229594	-0.00626778	0.00203963	-0.00146128	-0.00515749
3517.62	0.00565265	-0.00065569	0.00253301	-0.0076809	-0.0040138
3517.71	0.00271218	0.00449828	0.00674374	-0.00709394	-0.000251417
3517.81	-0.00363347	0.00459561	0.0092767	0.00115578	0.00242876
3517.91	-0.00943715	0.00411545	0.00538069	0.0115203	-0.000424877
3518.01	-0.016239	-7.75476e-05	-0.00235078	0.00666135	-0.003305
3518.11	-0.0285353	-0.0143994	-0.0118679	-0.0120198	-0.00614476
3518.2	-0.0416386	-0.0320935	-0.0235031	-0.0325148	-0.0130199
3518.3	-0.0489845	-0.0451967	-0.0360191	-0.0412333	-0.0197569
3518.4	-0.0566862	-0.0522947	-0.0431485	-0.0399524	-0.026131
3518.5	-0.0668527	-0.0563577	-0.0492355	-0.0386023	-0.0323555
3518.59	-0.0705648	-0.0633079	-0.0574553	-0.0373949	-0.033397
3518.69	-0.0710503	-0.0702225	-0.0602305	-0.0435293	-0.0314658
3518.79	-0.0731649	-0.0684698	-0.0573386	-0.0485873	-0.0313253
3518.89	-0.0735234	-0.0611538	-0.0527124	-0.0403966	-0.0293153
3518.98	-0.0696675	-0.0559559	-0.0490137	-0.0354585	-0.0270034
3519.08	-0.0613495	-0.0539995	-0.0464985	-0.032269	-0.0253991
3519.18	-0.0546135	-0.0542452	-0.0428615	-0.0301123	-0.0214916
3519.28	-0.0494637	-0.0539533	-0.0383864	-0.0360287	-0.0192777
3519.38	-0.0408328	-0.0505834	-0.0338332	-0.0305967	-0.0202725
3519.47	-0.0328657	-0.0431197	-0.030661	-0.0150427	-0.0225128
3519.57	-0.0308469	-0.0341276	-0.0281091	-0.0122913	-0.0224646
3519.67	-0.02952	-0.0276047	-0.0238108	-0.0166803	-0.0165177
3519.77	-0.0256528	-0.0229145	-0.0199371	-0.0111023	-0.00987651
3519.86	-0.0248474	-0.0200117	-0.0175453	-0.00822828	-0.00853168
3519.96	-0.0242623	-0.0196123	-0.0142939	-0.015813	-0.00778272
3520.06	-0.019448	-0.0173942	-0.0114683	-0.0146034	-0.00401705
3520.16	-0.0136862	-0.0149038	-0.0102706	-0.00557388	-0.00113455
3520.25	-0.00832391	-0.0154573	-0.00574087	0.000507505	-0.000827747
3520.35	-0.00441241	-0.0135036	-0.000618354	0.00153761	-0.00111746
3520.45	-0.00322896	-0.0091398	-0.00168767	-0.00193452	-0.00123745
3520.55	-0.00406237	-0.00655385	-0.0031316	-0.00587655	-0.00225377
3520.64	-0.00603436	-0.00540435	0.00179233	-0.00555715	-0.00484942
3520.74	-0.00679644	-0.00287234	0.00662063	-0.000559942	-0.0071248
3520.84	-0.004431	0.00074401	0.00740095	0.00132802	-0.00536693
3520.94	-0.00108874	0.000870044	0.00651486	0.000433927	-0.00432359
3521.04	0.000437254	-0.00272158	0.00307981	-0.00121769	-0.00672688
3521.13	-0.00181626	-0.00563747	-0.000294078	-0.000338091	-0.00657117
3521.23	-0.00638764	-0.00497727	-0.00328137	-0.000678113	-0.00425014
3521.33	-0.00815258	-0.00307505	-0.00602154	-0.0077595	-0.0033524
3521.43	-0.00768624	-0.00101641	-0.00595709	-0.00266362	-0.00289684
3521.52	-0.0067121	-0.00102699	-0.00329495	0.0036084	-0.00221838
3521.62	-0.00619189	-0.00350607	-0.00150477	-0.00482193	-0.00395082
3521.72	-0.00504312	-0.00560495	-0.00341616	-0.00681301	-0.00597158
3521.82	-0.00534431	-0.00804493	-0.00698279	-0.00374166	-0.0062166
3521.91	-0.00877039	-0.00718996	-0.00976764	-0.00668424	-0.00501364
3522.01	-0.00881809	-0.00664242	-0.0093321	-0.00701758	-0.00112666
3522.11	-0.00980434	-0.00861938	-0.00619636	-6.42985e-06	0.00071918
3522.21	-0.0148335	-0.00938562	-0.00381523	0.0006424	-0.000715684
3522.3	-0.0145901	-0.00952861	-0.00230692	-0.00178848	-0.000758988
3522.4	-0.00867224	-0.00762552	-0.0019929	-0.00611847	0.00116531
3522.5	-0.00637174	-0.00718369	-0.00373994	-0.0188069	0.00242079
3522.6	-0.00685826	-0.00717326	-0.00522985	-0.0126397	0.000162208
3522.7	-0.00494641	-0.00591731	-0.00555684	0.0088191	-0.00112815
3522.79	-0.00249697	-0.00607129	-0.00443782	0.0121926	0.00246825
3522.89	0.00040756	-0.0050839	-0.00288193	0.00193727	0.00432903
3522.99	0.001661	-0.00371717	0.000637488	-0.00179628	0.00204678
3523.09	-0.00039018	-0.00252969	0.00692948	0.000445075	0.00216359
3523.18	-0.000834543	0.00127913	0.00762788	0.00388766	0.00344454
3523.28	0.00182023	0.00373917	0.000157334	0.00223939	0.00372965
3523.38	0.00222603	0.00283898	-0.00536105	-0.00576005	0.00406607
3523.48	-0.000995078	0.00207046	-0.00286607	-0.00785481	0.00108116
3523.57	-0.00144738	-0.000487038	0.000817765	0.00155489	-0.0036273
3523.67	-3.32494e-05	-0.00264264	0.00176755	0.0103726	-0.00462398
3523.77	-0.00308637	-2.28165e-05	0.00149106	0.00501865	-0.00259225
3523.87	-0.0038463	0.00122004	-0.00175369	-0.00528291	-0.00268549
3523.96	0.000564972	-0.00116911	-0.00715553	-0.00469205	-0.0032443
3524.06	-0.00063903	-0.000727968	-0.00866119	0.00476113	-0.00273432
3524.16	-0.00631935	0.00138741	-0.00396365	0.00641497	-0.00332155
3524.26	-0.00730365	0.00107716	0.00219619	0.00322768	-0.00369318
3524.36	-0.00375087	-0.000469665	0.004614	0.00796013	-0.00169685
3524.45	-0.00118153	0.00215441	0.00296355	0.01793	0.00243716
3524.55	-0.000747447	0.00725815	0.00198919	0.0162706	0.005689
3524.65	-0.000274575	0.00815687	0.00140496	-0.000564958	0.00541391
3524.75	0.00108781	0.00611009	-0.00194435	-0.00248915	0.00435821
3524.84	0.00178351	0.002137	-0.00396559	0.00799413	0.0065782
3524.94	0.00194879	-0.00298603	-0.00285961	0.0038871	0.00695276
3525.04	0.00337342	-0.00567598	-0.000365834	-0.00980911	0.00186535
3525.14	0.00554646	-0.00247236	0.00150396	-0.013425	-0.00295087
3525.23	0.00760962	0.00439851	-0.0024933	-0.00456775	-0.00181677
3525.33	0.00647812	0.00711951	-0.0072675	0.00408164	0.00307293
3525.43	0.00228594	0.00331236	-0.00448893	0.0126658	0.00418464
3525.53	-0.00276301	0.00207092	0.00151242	0.0145989	0.00266074
3525.62	-0.00714546	0.00676797	0.00601332	0.00680572	0.00364845
3525.72	-0.00696919	0.00939244	0.00641754	-0.00215247	0.0028736
3525.82	-0.00149273	0.00994059	0.00588259	-0.0067974	0.000671881
3525.92	0.00409332	0.0107751	0.00570423	-4.65636e-05	0.00367517
3526.02	0.0059718	0.00972603	0.00319329	0.00829234	0.00748161
3526.11	0.00707021	0.0062546	0.00307807	0.00880851	0.00444562
3526.21	0.0110047	0.00346102	0.00227733	0.00575778	-0.00128426
3526.31	0.0157515	0.00421945	-0.000425175	0.00480851	-0.00272523
3526.41	0.0158866	0.00642457	0.000335648	0.00879234	0.000253821
3526.5	0.013238	0.0104808	0.000982701	0.0137522	0.0026101
3526.6	0.0137066	0.0121411	0.00160793	0.0129116	-0.00158109
3526.7	0.0164768	0.0114416	0.00475518	0.011852	-0.00539414
3526.8	0.0196323	0.0168845	0.00787788	0.0128247	-7.1883e-05
3526.89	0.0236143	0.0226579	0.0131044	0.00752311	0.00560587
3526.99	0.0295961	0.0264523	0.0211337	0.00374273	0.00763975
3527.09	0.0395792	0.0331647	0.0296271	0.00460951	0.0151059
3527.19	0.0510722	0.0393731	0.0382097	0.013755	0.024028
3527.29	0.0594919	0.0451052	0.0453255	0.0345538	0.0291015
3527.38	0.0671434	0.0553496	0.0521307	0.0480164	0.0330196
3527.48	0.0761031	0.0662667	0.0574589	0.045289	0.0342074
3527.58	0.0805665	0.0718117	0.0588785	0.0474166	0.0345384
3527.68	0.0823599	0.0766266	0.06136	0.0527472	0.0363204
3527.77	0.0856157	0.0804194	0.0637174	0.0452706	0.034236
3527.87	0.0814583	0.0789166	0.06287	0.0514144	0.0310977
3527.97	0.0710242	0.0774916	0.0597342	0.0614958	0.0302802
3528.07	0.0585644	0.075216	0.0518478	0.047299	0.026883
3528.16	0.0408849	0.0629583	0.0431368	0.0241307	0.023121
3528.26	0.0257596	0.0429634	0.0359463	0.00745121	0.0189037
3528.36	0.0191324	0.0259376	0.0261076	0.00117027	0.0129484
3528.46	0.0176455	0.0164299	0.0180308	0.00321877	0.00785772
3528.55	0.0163045	0.0107016	0.0145097	0.00694508	0.00393216
3528.65	0.0154771	0.00504014	0.0111494	0.00597963	0.00113392
3528.75	0.0186898	0.00402699	0.0102482	0.00674273	0.00140645
3528.85	0.0224862	0.0101414	0.0137316	0.008124	0.00532553
3528.95	0.0240701	0.0164331	0.0179696	0.00875667	0.0108818
3529.04	0.0236859	0.0214598	0.0177437	0.00754652	0.0145822
3529.14	0.0201651	0.0248055	0.0137407	-0.00110509	0.0121255
3529.24	0.0117504	0.0199936	0.0102231	-0.00144679	0.00450577
3529.34	-0.00372952	0.0107311	0.00336707	0.00205043	-0.00133036
3529.43	-0.0243761	7.3047e-05	-0.00998679	-0.00875448	-0.00686535
3529.53	-0.0466592	-0.0168323	-0.024599	-0.024269	-0.0192275
3529.63	-0.0690548	-0.0367351	-0.0359862	-0.0405159	-0.0313689
3529.73	-0.090192	-0.0534301	-0.0504278	-0.0541881	-0.0384084
3529.82	-0.103487	-0.0693332	-0.0677788	-0.061483	-0.0455888
3529.92	-0.103507	-0.0841623	-0.0771537	-0.0683063	-0.0508774
3530.02	-0.0991324	-0.0946321	-0.0801983	-0.0662578	-0.0501423
3530.12	-0.0967165	-0.100569	-0.0812905	-0.0556419	-0.0444563
3530.21	-0.0906606	-0.0968114	-0.0777983	-0.0511257	-0.037895
3530.31	-0.0797188	-0.085308	-0.0727887	-0.0487918	-0.0337938
3530.41	-0.0663641	-0.0722549	-0.064852	-0.0347227	-0.0314531
3530.51	-0.0491177	-0.0572185	-0.0506052	-0.0228526	-0.0270245
3530.61	-0.0335441	-0.043703	-0.0381068	-0.0300995	-0.0188758
3530.7	-0.0271441	-0.0372094	-0.0307228	-0.0307946	-0.011373
3530.8	-0.0260217	-0.0315937	-0.0233501	-0.0164479	-0.00641218
3530.9	-0.0256693	-0.0238025	-0.0156764	-0.0141246	-0.00256651
3531	-0.0238892	-0.0172695	-0.0129347	-0.0155945	-0.000185444
3531.09	-0.0189588	-0.0110762	-0.0117898	-0.00770375	0.000458508
3531.19	-0.0137447	-0.00841083	-0.00804106	-0.00669818	-0.000133164
3531.29	-0.00951059	-0.00722716	-0.00748701	-0.00868759	-0.000323892
3531.39	-0.00607521	-0.00416683	-0.00621782	-0.00316195	0.000836318
3531.48	-0.0040014	-0.00308676	-0.00325934	-0.00671546	0.00407021
3531.58	-0.00149936	-0.00529694	-0.00546052	-0.0159423	0.00785094
3531.68	-0.000814906	-0.00759688	-0.00532792	-0.0107941	0.00796393
3531.78	-0.000754299	-0.00962559	-0.00103742	-0.00311234	0.000986634
3531.88	-0.000317414	-0.0135785	-0.000332075	-0.00268536	-0.0063214
3531.97	-0.00261776	-0.0144836	-0.0020771	-0.00366418	-0.00246607
3532.07	-0.00423974	-0.00944761	-0.00607518	-0.00952371	0.00425124
3532.17	-0.00443417	-0.00570696	-0.013563	-0.015444	0.00183869
3532.27	-0.00382848	-0.00727926	-0.0181338	-0.0117255	-0.00515936
3532.36	-0.00240036	-0.00751432	-0.0156345	-0.00398246	-0.0088793
3532.46	-0.00215745	-0.00531607	-0.00870778	0.00347573	-0.00809404
3532.56	-0.00154958	-0.00749908	-0.00319431	0.00547239	-0.00464932
3532.66	-0.000695573	-0.0118868	-0.00147935	-2.52796e-06	-0.00156882
3532.75	-0.00325839	-0.0112746	-0.00167124	-0.00424835	-0.00392689
3532.85	-0.0055759	-0.00608971	-0.00320446	-0.00240275	-0.0080312
3532.95	-0.00262571	-0.00281415	-0.00661317	0.00659279	-0.00703565
3533.05	0.00173324	-0.00420614	-0.0069337	0.00818644	-0.00341305
3533.14	0.000802976	-0.00769664	-0.00288189	-0.000679785	-0.00105991
3533.24	-0.00344636	-0.00897311	-0.00265898	-0.00757889	-0.00189387
3533.34	-0.00293872	-0.00991931	-0.00496057	-0.00853096	-0.00231951
3533.44	4.7773e-05	-0.0103144	-0.00689222	-0.00121602	0.000581626
3533.54	-0.000292063	-0.0070468	-0.00687066	-9.67309e-05	-0.00117336
3533.63	-0.000632864	-0.00385953	-0.00300549	-0.00631468	-0.00446448
3533.73	0.000261739	-0.000654575	-0.00121374	-0.00642393	-0.00335287
3533.83	0.000193072	0.000213724	-0.00429725	-0.00387767	-0.00160662
3533.93	0.000911381	-0.00324376	-0.00574296	-0.000871536	0.00182849
3534.02	0.000421101	-0.00464789	-0.00240367	0.00499413	0.00335134
3534.12	-0.00155836	-0.00464437	0.00174961	0.0063191	-0.000307228
3534.22	-0.00132559	-0.00356747	0.00138176	0.0100309	-0.00171586
3534.32	0.000319129	-0.00023108	-0.00479562	0.0182578	0.000603679
3534.41	0.000965961	0.00241467	-0.00853931	0.00845065	7.49955e-05
3534.51	7.99172e-05	0.0054787	-0.00596188	-0.00428179	-0.00182771
3534.61	-5.31769e-05	0.00557357	-0.00153595	-0.00527064	-0.000418188
3534.71	-0.00147711	0.00320904	0.000340514	-0.00695905	0.00249866
3534.8	-0.00402841	0.00424283	-0.000977549	-0.00468926	0.00421093
3534.9	-0.00186695	0.00469188	-0.00186343	0.00266024	0.00429141
3535	-0.000910932	0.000141481	-0.00304019	0.00360115	0.00227411
3535.1	-0.00308442	-0.00455669	-0.00434495	0.00762178	-0.000322266
3535.2	3.86338e-05	-0.00509353	-0.00228027	0.0179573	-0.00148051
3535.29	0.00314496	-0.0045243	0.00239974	0.012847	-0.00318296
3535.39	0.000971047	-0.00420133	0.00591528	0.0027405	-0.00359603
3535.49	-0.000856096	-0.00424772	0.00594883	0.00217919	0.00138048
3535.59	0.000232347	-0.00411435	0.00564223	0.00257997	0.00485413
3535.68	0.00156338	-0.00248856	0.00408075	0.00116693	0.00101499
3535.78	0.00247466	-0.000324203	0.000896244	0.000407728	-0.00555198
3535.88	0.00144065	0.00146533	-0.000599216	-0.00337154	-0.00893017
3535.98	-0.000915345	-5.42291e-05	-0.00156038	-0.0121397	-0.00569991
3536.07	0.00136571	-0.00289721	-0.00124633	-0.0143314	8.17542e-05
3536.17	0.00556913	-0.00205553	0.0022246	-0.00847577	0.00294162
3536.27	0.00663137	-0.000535846	0.00412188	0.000375956	0.00397564
3536.37	0.00532758	-0.00041325	-0.000109307	0.00864351	0.00502276
3536.46	0.00407711	0.00153974	-0.00281618	0.017197	0.00554709
3536.56	0.00368129	0.00367646	-0.00122957	0.0172845	0.00288629
3536.66	0.00466159	0.00597976	-0.00120452	0.0032812	-0.000954803
3536.76	0.00736015	0.0117635	0.00116849	-0.0030421	0.000306136
3536.86	0.0083819	0.015695	0.0063456	0.0010638	0.00326089
3536.95	0.00824133	0.0138653	0.00727851	-6.3286e-05	0.00242682
3537.05	0.00688027	0.00985109	0.00603944	-0.00346072	0.00195369
3537.15	0.00133827	0.0071777	0.00685189	-0.00171713	0.00371827
3537.25	-0.00118672	0.00568106	0.00682388	0.000200928	0.00510424
3537.34	-0.000703539	0.00322977	0.00520929	-0.00229127	0.00551842
3537.44	-0.00258061	0.000710124	0.00298311	-0.0100906	0.00298965
3537.54	-0.00326233	0.00164138	-0.00384752	-0.0162991	-0.00151598
3537.64	-0.00317827	0.0023079	-0.00895681	-0.0145326	-0.00467326
3537.73	-0.0022928	-0.00452816	-0.00589923	-0.0133426	-0.00605344
3537.83	0.000106197	-0.0106189	-0.00425878	-0.01375	-0.00467158
3537.93	-0.000269697	-0.00750454	-0.00533227	-0.0109936	-0.00267097
3538.03	-0.00357199	-0.0025721	-0.00551164	-0.0116447	-0.0018178
3538.12	-0.00471433	-0.00147757	-0.00692095	-0.00792728	-0.000697162
3538.22	-0.00444807	-0.000313752	-0.00564563	0.00118588	-0.00146624
3538.32	-0.00385687	-0.000644878	-0.00238801	0.0016162	-0.00133484
3538.42	-0.0021291	-0.00378168	-0.00172656	0.00107607	0.00260971
3538.52	-0.00264992	-0.00532304	-0.00412941	0.00199747	0.00511923
3538.61	-0.00317133	-0.00547202	-0.0067633	-0.000981346	0.00476266
3538.71	-0.00102121	-0.00390391	-0.00499273	-0.00600866	0.00544289
3538.81	0.000587698	-0.00263763	-0.00133032	-0.0131291	0.00411772
3538.91	0.000551547	-0.00322271	0.00086929	-0.0152116	0.00010016
3539	-8.14772e-05	-0.00445228	-0.000616054	-0.00910732	-0.00041302
3539.1	-0.0028271	-0.00540287	-0.00390627	-0.0122534	-0.000898969
3539.2	-0.00489333	-0.00213287	-0.00196854	-0.0218498	-0.00345207
3539.3	-0.000188849	0.00127598	0.0011044	-0.0146748	-0.0033753
3539.39	0.00589051	-0.000432144	3.18927e-05	-0.00735314	-0.000440554
3539.49	0.00838625	-0.000364685	-0.000794589	-0.0136062	0.00100792
3539.59	0.00623809	0.00281998	-9.69163e-05	-0.0103777	0.00102906
3539.69	0.00138852	0.0034201	0.000104345	0.00195399	0.00257959
3539.79	-0.00116609	0.0035586	-0.000907744	0.00587094	0.00529235
3539.88	-0.00404377	0.0029027	-0.00229687	0.00479123	0.00470643
3539.98	-0.00338081	-0.000180588	-0.00448474	0.00116024	0.00138328
3540.08	0.000945093	0.000280904	-0.00544407	-0.00515024	0.00366807
3540.18	0.000412136	0.00199698	-0.00418557	-0.00352092	0.00584833
3540.27	-0.00226323	0.00254595	-0.00120442	0.00109948	0.000400223
3540.37	-0.003588	0.00289744	0.00484574	-0.00151869	-0.00351916
3540.47	-0.00273082	-0.00125705	0.00822293	-0.00538213	-0.00287134
3540.57	-0.00045794	-0.00656112	0.0065524	-0.0064819	-0.00218243
3540.66	0.000160231	-0.00871934	0.00516402	-0.00358781	-0.00153102
3540.76	0.00180917	-0.0079871	0.0045976	0.00104931	-0.00204601
3540.86	0.00538219	-0.00356965	0.00213475	-0.00261568	-0.00127984
3540.96	0.00604435	-0.000115336	0.00188204	-0.00632861	0.000815717
3541.05	0.00215509	-0.000936371	0.00488698	-0.00306273	0.00176675
3541.15	-0.00224649	-0.000942096	0.00284322	0.00382021	0.00349608
3541.25	-0.00396819	0.00114607	-0.000299571	0.0121223	0.00311542
3541.35	-0.00197068	0.000643641	0.00263644	0.00926169	0.000143383
3541.45	0.00241385	-0.00261453	0.00280575	0.00468142	0.000465975
3541.54	0.00257838	-0.00261983	-0.00124111	0.00903816	0.0049179
3541.64	-0.000943378	0.0033272	-0.0029302	0.0130543	0.00692237
3541.74	-0.00246854	0.00954664	-0.00393455	0.00837874	0.0043424
3541.84	-0.00268807	0.00805077	-0.00551392	0.00240215	0.00208314
3541.93	-0.0012817	0.00284412	-0.00655812	-0.00121212	0.00250178
3542.03	0.0019938	0.00110976	-0.00550526	-0.0109975	0.00264727
3542.13	0.00283279	0.000153826	-0.000869294	-0.00620543	1.40749e-05
3542.23	0.00113541	0.000207964	0.00407687	0.00826615	0.000933703
3542.32	0.000836002	0.0018137	0.00406138	0.00831576	0.00493412
3542.42	0.00263411	0.00327725	-0.000520667	0.00846291	0.00569996
3542.52	0.00291475	0.00505376	-0.00531365	0.00729123	0.0032901
3542.62	-2.77797e-05	0.00448854	-0.00543091	0.00255712	-0.00186814
3542.71	-0.00132998	0.00217983	-0.000504177	0.00105154	-0.00420889
3542.81	0.000464138	0.00113191	0.00339605	0.00201754	-0.00335791
3542.91	0.000837918	0.000398728	0.0053096	0.00384753	-0.0027962
3543.01	-0.0027719	0.00231222	0.00638191	-0.000598403	1.10439e-05
3543.11	-0.00619074	0.00499312	0.00574235	-0.00010119	0.00327109
3543.2	-0.00521903	0.00415761	0.00633545	0.00386258	0.00294334
3543.3	-0.00256183	0.00275579	0.00743174	0.00473995	-0.000289739
3543.4	-0.00106801	0.00168816	0.00788424	0.00531687	-0.00264355
3543.5	-0.00220749	0.00325368	0.00966105	0.00231018	-0.000587978
3543.59	-0.00240691	0.0073393	0.00764245	0.00573437	0.00136194
3543.69	0.000206938	0.00789238	0.00326327	0.0114267	-0.000334692
3543.79	-0.000872052	0.00681834	0.00505325	0.00403147	-0.001252
3543.89	-0.00382176	0.00513495	0.00564688	-0.00520598	0.000354039
3543.98	-0.00432353	0.00177413	0.00208929	-0.00341167	0.00233341
3544.08	-0.00213435	0.0026646	0.00421972	-0.00233252	0.00110938
3544.18	0.000741869	0.00375713	0.00441823	-0.00948302	-0.00108417
3544.28	0.00153868	0.000198175	-0.00232306	-0.00478625	-0.00229539
3544.38	0.00331231	-0.000659696	-0.00199487	0.00617139	-0.00572967
3544.47	0.00617348	0.0012933	0.00244523	0.00150751	-0.00603643
3544.57	0.00722128	0.00455672	-0.000448052	-0.00204322	-0.00187715
3544.67	0.00372891	0.00933813	-0.00551294	0.00208108	-0.000998641
3544.77	-0.00118829	0.00810642	-0.00763362	0.00137651	-0.00383828
3544.86	-0.000635372	0.00139541	-0.00389718	-0.00262906	-0.00609863
3544.96	0.00452254	-0.00398782	0.00131284	-0.00478235	-0.00593122
3545.06	0.00726287	-0.00409022	-0.00172073	-0.00257778	-0.00379902
3545.16	0.00665091	-0.000251623	-0.00447903	7.55099e-05	-0.000516571
3545.25	0.00941042	-0.00016728	-0.00147085	0.000364808	0.00114787
3545.35	0.0106918	-0.00243418	0.000373134	0.000786212	0.000973593
3545.45	0.0066304	-0.00364281	0.00264677	0.000965142	-6.8283e-05
3545.55	0.00262809	-0.001821	0.00525892	0.00468644	-0.00121854
3545.64	-0.00131638	0.00147522	0.00419647	0.00960728	-0.0015318
3545.74	-0.000986949	-0.00233116	0.000318926	0.0110933	-0.00134704
3545.84	0.000927952	-0.00910433	-0.00254736	0.00762791	-0.00116012
3545.94	-0.000611345	-0.0081458	-0.00307723	0.00406603	-0.00030559
3546.04	0.00116434	-0.000956856	-0.00326146	0.00690327	0.00285956
3546.13	0.00456013	0.00309274	-0.00141313	0.00226169	0.00421152
3546.23	0.00403632	0.00159984	0.0025303	-0.010201	0.00268404
3546.33	0.000133243	0.000569656	0.0041683	-0.00800922	0.00457286
3546.43	-0.00207385	0.00250626	0.00316369	0.00320093	0.00619195
3546.52	0.00123878	0.00733977	0.00185232	0.00861007	0.00317503
3546.62	0.00496553	0.0132524	0.00315758	0.0133481	0.000702701
3546.72	0.00533985	0.0106726	0.00683976	0.0149417	0.00239094
3546.82	0.00684332	3.98578e-06	0.00567778	0.014037	0.00587363
3546.91	0.00733301	-0.00222432	0.00190937	0.0114741	0.00586257
3547.01	0.00486559	0.00431592	0.00212542	0.00817752	0.00261859
3547.11	0.00437558	0.0063507	0.00333068	0.0145153	-0.00249317
3547.21	0.00444379	0.00538247	0.00150586	0.0136028	-0.00604433
3547.3	0.00344248	0.00359611	-0.00118565	0.00311899	-0.00356589
3547.4	0.00319466	0.00127329	0.000457745	0.00480684	0.000282713
3547.5	0.00545096	0.00128673	0.0014748	0.00772824	0.00372808
3547.6	0.00665769	0.00105271	-0.000125379	0.00132412	0.0065434
3547.7	0.00509882	0.000789277	0.00109804	-0.001711	0.00420418
3547.79	0.00507847	0.00240428	0.00354949	0.0048113	0.00123518
3547.89	0.00519281	0.00494344	0.00402496	0.00497518	0.00145661
3547.99	0.00517323	0.00532299	0.000726	0.000160794	0.00272789
3548.09	0.00630822	0.0027909	-0.00388624	-0.000721592	0.00501781
3548.18	0.00564366	0.000821828	-0.00452799	0.00262623	0.00628984
3548.28	0.00274128	-0.00138422	-0.000655863	0.00719312	0.00538021
3548.38	0.000867554	-0.00441589	0.00257316	0.00186146	0.00380642
3548.48	0.00193988	-0.0057154	0.00405072	0.00137763	0.00104454
3548.57	0.00178772	-0.00306098	0.00516455	0.0013793	-0.00115264
3548.67	-0.00224596	0.0030682	0.00377924	-0.00661958	0.000433447
3548.77	-0.00580867	0.00581961	0.000860163	-0.00354935	-0.000455256
3548.87	-0.00664278	0.00435379	-0.00119475	0.00191497	-0.00496487
3548.96	-0.00588389	0.00329158	-0.00144052	0.00462289	-0.00478386
3549.06	-0.00273221	0.00415435	-0.000143786	0.00312735	-0.000456022
3549.16	0.000611283	0.0042476	0.00132592	-0.00558391	0.00281662
3549.26	-0.000157297	0.000611578	0.00403464	0.00534307	0.00239675
3549.36	-0.00330883	-0.000137551	0.00689211	0.0185967	-3.3433e-05
3549.45	-0.00635134	0.00276064	0.00599903	0.00335422	-0.00130153
3549.55	-0.00619536	0.00435194	0.00309357	-0.00999194	-0.00043174
3549.65	-0.00193957	0.00523076	0.00190697	-0.0114886	0.000115315
3549.75	0.00124244	0.00272481	0.00224133	-0.00748358	0.000202899
3549.84	0.000319361	-0.000559722	0.00471491	0.00655823	0.00212937
3549.94	-0.000385268	-0.00185495	0.00935764	0.0164434	0.00493614
3550.04	0.00225864	-0.00213206	0.0105105	0.0143447	0.00626232
3550.14	0.00353839	0.000752209	0.00720497	0.00237596	0.00588745
3550.23	0.00405064	0.0043416	0.00445836	-0.00625727	0.00401476
3550.33	0.00520739	0.00588638	0.00498699	-0.000132963	0.00125836
3550.43	0.00345487	0.00505682	0.00673523	0.00289602	0.00183829
3550.53	0.00139633	0.00207711	0.0058186	-0.0075566	0.00287418
3550.62	0.00161898	0.000652537	0.00458031	-0.00868257	0.00159152
3550.72	0.000441319	0.00153698	0.00508153	0.00518866	0.0016445
3550.82	-0.000901375	0.00272042	0.00469489	0.0161017	0.00402454
3550.92	0.000905725	0.00456499	0.00428082	0.0151987	0.00580185
3551.02	0.0030725	0.00604759	0.00383287	0.00500528	0.00521789
3551.11	0.00251413	0.00751458	0.00268526	-0.000915571	0.00148242
3551.21	0.000625683	0.00887566	0.00202185	-0.00065303	-0.00286158
3551.31	-0.000925866	0.00671487	0.00103603	-0.0042751	-0.000840034
3551.41	-0.00284691	0.00171195	-0.000135993	-0.00881301	0.00352342
3551.5	-0.00265596	-0.000125706	-0.000648605	-0.00165247	0.0036337
3551.6	0.00134832	0.00447545	0.00117053	0.00829067	0.000756376
3551.7	0.00364642	0.00877536	0.00290298	0.00460617	-0.000745517
3551.8	0.00139157	0.00780638	0.00246715	0.000225454	0.000460633
3551.89	0.000217912	0.00539917	0.00245959	0.000550426	0.000169187
3551.99	0.00239652	0.00407497	0.00105333	-0.00441055	-0.0023033
3552.09	0.00612977	0.0020292	-0.000376471	-0.00591111	-0.00176283
3552.19	0.0086328	-0.00103236	-3.90847e-05	-0.000610109	0.0013178
3552.29	0.00578178	-0.00314242	-0.000521305	-0.00344846	0.000232744
3552.38	-0.000828411	-0.0060045	-0.000382393	-0.00561791	-0.00138952
3552.48	-0.00491793	-0.00928027	0.00266086	0.000288999	-0.00194151
3552.58	-0.0040815	-0.00943322	0.00551176	-0.00082527	-0.00300276
3552.68	-0.00205161	-0.00696005	0.00359141	-0.00244233	-0.000750337
3552.77	-0.000846818	-0.00524119	0.000380683	0.000456781	0.00168502
3552.87	0.00196205	-0.00489663	0.00177009	-0.000636307	0.00270412
3552.97	0.00376602	-0.00235217	0.00494331	-0.00393564	0.00375962
3553.07	6.61733e-06	0.00269773	0.00483334	-0.00723107	0.00454441
3553.16	-0.00324608	0.00443367	0.00215984	-0.00964913	0.00403624
3553.26	-0.000786478	0.0031623	-0.00358933	-0.0106458	0.00327546
3553.36	0.00128258	0.00479003	-0.00783256	-0.0127734	0.00396315
3553.46	0.000592413	0.00769338	-0.00350307	-0.00198135	0.00324695
3553.55	0.000772306	0.00666296	0.00247355	0.018988	0.0016005
3553.65	-0.000639123	0.00485249	0.00165888	0.0195956	-0.00033115
3553.75	-0.00234551	0.00463991	-0.00256499	0.0104284	-0.0026054
3553.85	-0.000406775	0.000665845	-0.00331283	0.00701196	-0.00201065
3553.95	-0.00205634	-0.00381938	-0.00365551	0.00280349	0.000461306
3554.04	-0.00517338	-0.00285313	-0.00527841	0.00215968	0.00251046
3554.14	-0.00163045	0.000535364	-0.00447071	0.00301977	0.0026386
3554.24	0.00113229	0.00396136	-0.00491448	0.00515299	0.00270448
3554.34	-0.00125401	0.0053515	-0.00587447	0.0104194	0.00570975
3554.43	-0.00294779	0.00301477	-0.0024644	0.00845176	0.00690976
3554.53	-0.000267723	-0.000892173	0.00185249	0.00268866	0.00235116
3554.63	0.00104105	-0.00445539	0.00199616	0.000132366	-0.00160663
3554.73	0.000468585	-0.00744642	0.00202575	-0.00456329	-0.000292398
3554.82	0.00419553	-0.00859332	0.00392336	-0.00106719	-0.000537521
3554.92	0.00436728	-0.0066675	0.00535408	0.00757495	-0.00293341
3555.02	-0.000654115	-0.00291548	0.00530791	0.00345622	-0.00281217
3555.12	-0.00151432	-0.00017319	0.00286746	-0.00381301	-0.0025591
3555.21	0.000521284	0.000378754	0.00281439	-0.00474054	-0.000944735
3555.31	0.000879237	7.38831e-05	0.00387604	-0.00350476	0.00135366
3555.41	0.00239249	-0.00265823	0.00320627	-0.00861791	0.0010426
3555.51	0.00559404	-0.00342083	0.000569402	-0.0111068	0.00199263
3555.61	0.0051626	0.00206909	-0.00276224	-0.00367365	0.00323846
3555.7	0.00133256	0.00664688	-0.00335712	-0.00101981	0.00139333
3555.8	0.000784488	0.00503291	-0.00420579	0.00121096	-0.0033959
3555.9	0.00378939	0.00156739	-0.00336061	0.0052366	-0.00567095
3556	0.00410884	0.00249018	0.00296989	0.00298632	-0.00105981
3556.09	0.00339112	0.00427685	0.00762972	0.000389334	0.00307591
3556.19	0.0038766	0.00258554	0.00475359	0.00320204	0.00224714
3556.29	0.00300273	0.000660096	0.000847586	0.00741888	-0.000521147
3556.39	0.000777671	-0.000977956	-2.13171e-05	0.0110722	-0.00233749
3556.48	0.000736098	-0.003793	0.000858758	0.00513515	-0.00252467
3556.58	0.00385778	-0.00327847	0.00304922	-0.00280465	0.000436861
3556.68	0.00277778	-0.00129034	0.00335267	0.00299357	0.00371368
3556.78	-0.00420281	-0.00261889	0.00146056	0.00566525	0.00315128
3556.88	-0.00844123	-0.0038084	0.000478427	0.00241497	0.00116898
3556.97	-0.00390709	-0.00564641	0.00257426	0.00337484	-0.00224382
3557.07	0.00213351	-0.00628437	0.00492986	0.00144953	-0.00488189
3557.17	0.00222415	-0.00093269	0.00641811	0.00185812	-0.00315379
3557.27	-0.000231712	0.0024156	0.00499236	0.00524998	-7.17204e-05
3557.36	-0.00153611	-0.00141593	-0.000499055	-0.00100364	-0.00108555
3557.46	-0.00075402	-0.0019197	-0.000331367	-0.00231635	-0.00345256
3557.56	-0.00158987	0.000865503	0.00448117	0.00394953	0.000452283
3557.66	-0.00356521	-0.000575062	0.00527106	0.00572936	0.00667164
3557.75	-0.00291445	-0.00262353	0.00333304	0.00607328	0.0067434
3557.85	-8.77946e-05	-0.00369039	0.00354282	0.00647685	0.00147935
3557.95	0.00366598	-0.00358162	0.00611188	0.00113237	-0.00179689
3558.05	0.00658777	-0.00304629	0.005443	-0.00597744	-0.000163775
3558.14	0.00779236	-0.0036811	0.00308752	-0.00378291	0.00441918
3558.24	0.00838629	-0.00236477	0.00239187	-0.00111067	0.0091345
3558.34	0.00808816	0.00212395	0.0003744	0.000273392	0.0101763
3558.44	0.00323714	0.00330671	0.00035654	0.00172378	0.00880343
3558.54	-0.00205938	0.00111046	0.00212227	0.00160617	0.00853298
3558.63	-0.00114254	0.00141637	0.00325965	-0.000830287	0.00580998
3558.73	0.00049353	0.00145602	0.00615508	-0.00821602	0.00051015
3558.83	0.000776034	0.00100271	0.00763621	-0.00863129	-0.00102132
3558.93	0.00330174	0.00351902	0.00523347	-0.00149918	0.00140134
3559.02	0.00634367	0.00696771	0.000655836	0.00941609	0.00700114
3559.12	0.00770546	0.00701414	-0.00213351	0.0159919	0.0104177
3559.22	0.00326391	0.00322684	-0.00227925	0.00436369	0.00578911
3559.32	-0.00320246	0.000475058	-0.0029371	-0.0104139	0.000230549
3559.41	-0.00327805	0.00250374	-0.00456985	-0.010541	-0.000729608
3559.51	-0.000832929	0.00523739	-0.00416183	-0.00126005	-0.000790679
3559.61	-0.00224307	0.00555116	-0.000349657	0.00739992	-0.00246564
3559.71	-0.00300069	0.00403026	0.00361632	0.00774887	-0.00390951
3559.8	0.000448423	-0.000274894	0.0036718	0.00164407	-0.00397709
3559.9	0.00215762	-0.00417757	0.000635272	-0.00112776	-0.00262248

## Sheet: Supplementary Fig 15i
	pfFn-Fe
Magnetic field (G)	Iron concnetration (μg/mL)
	0	20	40	80	160
3460	0.00550797	-0.000635873	0.00190116	-0.00454465	-0.00262899
3460.1	0.00123633	0.000615886	0.0013956	-0.00319189	-0.00497799
3460.2	-0.00382232	-0.000236159	-0.000195335	-0.00181416	-0.006167
3460.29	-0.00318993	-0.00202458	-0.00120407	-0.00112525	-0.00528685
3460.39	-0.000823708	-0.00248298	-0.000250906	-0.000372558	-0.00141451
3460.49	-0.00221988	-0.00130316	-0.00107826	0.000998332	0.000686147
3460.59	-0.00313992	0.00153077	-0.00378369	0.00141108	0.000671724
3460.68	-0.00126045	-0.00131714	-0.00379218	0.00132535	0.00231448
3460.78	0.000222545	-0.00640684	-0.00167087	-0.000394819	0.00248563
3460.88	-0.000627359	-0.00364873	-0.00188264	-0.00574615	0.00380363
3460.98	-0.00158651	-0.000191279	-0.00533539	-0.00815882	0.00730174
3461.07	-0.000167098	-0.00113605	-0.00482683	-0.0056413	0.00482984
3461.17	0.000159186	-0.00212252	-0.00171377	-0.00375365	0.00117265
3461.27	0.000231116	0.000299582	-0.00184087	-0.0039476	0.00399477
3461.37	0.0016251	0.00321049	-0.00205761	-0.00623254	0.00501226
3461.46	2.52963e-06	0.00271217	-0.00262442	-0.00971892	0.00172479
3461.56	-0.00140708	0.0024814	-0.00306342	-0.0109039	-0.000777876
3461.66	-2.58636e-05	0.00286184	-0.00216088	-0.00855548	-0.000730125
3461.76	-0.00101247	0.00363173	-0.0019232	-0.005587	0.000533869
3461.86	-0.0014405	0.00510288	-0.00166985	-0.00456488	0.00118406
3461.95	0.00145828	0.00447145	-0.00339537	-0.00385659	0.00187448
3462.05	0.00168883	0.00300053	-0.00610906	-0.00295751	0.00317704
3462.15	-0.00116972	0.00193972	-0.0019593	-0.00534567	0.00357398
3462.25	-0.00214621	1.69266e-05	0.00175511	-0.00856578	-0.000248043
3462.34	-8.12914e-05	-0.00295259	-0.00208737	-0.00857195	-0.00472688
3462.44	0.000150627	-0.00359795	-0.00274297	-0.00694291	-0.00459646
3462.54	-0.000695921	-0.00319381	0.00420474	-0.00467956	-0.00218307
3462.64	0.00226113	-0.00392704	0.00965225	-0.00320249	0.0011806
3462.73	0.00335225	-0.00434094	0.00377173	-0.00296366	0.00519313
3462.83	-0.00032005	-0.00542979	-0.00537167	-0.00287603	0.00546645
3462.93	-0.00246929	-0.00489879	-0.00813127	-0.00251601	0.00192088
3463.03	0.000140385	-0.00110059	-0.00676294	-0.000158801	0.000250296
3463.12	0.00351482	0.000664455	-0.00398526	0.000850559	0.00193107
3463.22	0.00214866	-0.00333464	-0.00254786	-0.000713927	0.00354979
3463.32	-0.00139366	-0.00733083	-0.00363165	-0.000398942	0.0028908
3463.42	-0.0022373	-0.00783413	-0.00662126	0.00129773	3.76895e-05
3463.52	0.000220722	-0.00490429	-0.00698685	0.00163731	-0.00213345
3463.61	0.00357507	4.97675e-05	-0.00419166	-0.000875832	-0.00345353
3463.71	0.00402803	0.00186406	-0.00193971	-0.00364575	-0.00307026
3463.81	0.00213028	0.00147935	-0.000815961	-0.00250066	0.00199939
3463.91	-0.00269334	0.000454461	-0.000463501	0.00129347	0.0072161
3464	-0.00383511	-0.00397763	0.000727297	0.00338043	0.00666759
3464.1	0.00369334	-0.00911128	0.000675643	0.00162204	0.00180381
3464.2	0.00620743	-0.00972733	-0.000944131	-0.00375428	-0.00047059
3464.3	0.00367395	-0.00640883	0.00062702	-0.00759092	0.000864369
3464.39	0.00261055	-0.00308289	0.00361794	-0.00662039	0.000161784
3464.49	-0.000395173	-0.00343782	0.00501152	-0.00529916	-0.00268879
3464.59	0.000692793	-0.00435346	0.00444962	-0.00327686	-0.00413225
3464.69	0.00529581	-0.00398005	0.00300849	-0.00139671	-0.00443499
3464.79	0.00396658	-0.00480362	0.0019009	-0.00219218	-0.00374824
3464.88	0.00276658	-0.002373	0.00269788	-0.00245516	-0.00275752
3464.98	0.00402145	0.00358521	0.00601828	-0.000332122	-0.0036104
3465.08	0.0020276	0.00540699	0.00617622	0.00140272	-0.00283993
3465.18	0.00167169	0.00210823	0.00257344	-0.00231147	-0.00178589
3465.27	0.00287891	-0.00109014	0.000107313	-0.00826037	-0.0042251
3465.37	0.00192844	-0.00224431	-0.00303974	-0.00855797	-0.00423575
3465.47	0.000632082	-0.000307604	-0.00694552	-0.00362696	-0.00295424
3465.57	-0.000991037	0.00397536	-0.0054009	0.00198387	-0.00190465
3465.66	-0.00176146	0.00580206	-0.00211429	0.0038406	0.00050198
3465.76	-0.00104816	0.00170724	-0.0042099	0.000537815	0.00303343
3465.86	-0.00244982	-0.00405949	-0.00681279	-0.00119779	0.00666637
3465.96	-0.0040421	-0.00459558	-0.00540491	0.000111359	0.00634275
3466.05	-0.00285235	-0.00230561	-0.00394228	0.000319611	0.0026098
3466.15	-0.00172566	-0.00180548	-0.00329289	-0.00120454	0.000721648
3466.25	-0.00469046	-0.00182898	-0.00224904	-0.00266391	0.000706632
3466.35	-0.0094987	-0.00085481	-0.00276426	-0.00215414	0.000489438
3466.45	-0.00658324	0.00072857	-0.00415156	-0.00331634	-0.00224553
3466.54	0.000926454	0.00131929	-0.00537621	-0.0048524	-0.00207664
3466.64	0.00023518	0.0013964	-0.00391842	-0.00206741	0.00153107
3466.74	-0.00485009	0.00286682	3.07503e-05	0.00044612	0.00135154
3466.84	-0.00583029	0.00334738	0.00187804	-0.00113783	-0.00196104
3466.93	-0.00672759	0.00315287	0.000375302	-0.0042874	-0.00475869
3467.03	-0.00508928	0.00437899	-0.00397628	-0.00611184	-0.00666105
3467.13	0.00150794	0.0036618	-0.00762562	-0.00672488	-0.00826826
3467.23	0.00358981	0.000645143	-0.00812027	-0.00679991	-0.0084517
3467.32	0.00103999	-0.00231587	-0.00451234	-0.00418881	-0.00637622
3467.42	-0.00142194	-0.00372645	-0.00194188	-0.00131489	-0.00457944
3467.52	-0.00197627	-0.00290686	-0.00728165	-0.00225299	-0.0029189
3467.62	0.000109483	-0.00270149	-0.0100056	-0.0050394	-0.00196971
3467.71	-0.000840756	-0.00364672	-0.00340935	-0.00736821	-0.00470754
3467.81	-0.00243066	-0.00432685	0.00261142	-0.00746512	-0.00563192
3467.91	-0.00203278	-0.00480536	0.0023868	-0.0054002	-0.00219231
3468.01	-0.0032332	-0.00303761	-0.00137789	-0.0049117	0.00179553
3468.11	-0.00196662	0.000574201	-0.00326558	-0.00349935	0.00347808
3468.2	-0.0007137	0.00145962	-0.00160216	-0.000392706	0.000446401
3468.3	-0.00329909	-0.000254371	-0.00209194	-0.000821066	-0.00218681
3468.4	-0.0029648	-0.00153904	-0.00614349	-0.00184456	-0.0012183
3468.5	-0.000154568	-0.00252253	-0.00674398	-0.00071712	-0.000997486
3468.59	-0.00175558	-0.00508744	-0.00483273	0.00161453	-0.00215061
3468.69	-0.00803152	-0.00493183	-0.00223883	0.0057828	-0.00179532
3468.79	-0.00963464	-0.000914523	0.000956789	0.00727164	-1.44958e-07
3468.89	-0.00361579	0.000554807	-0.00153075	0.00282342	0.000940305
3468.98	0.00101578	0.00188856	-0.00342524	-0.00193233	0.00112613
3469.08	0.00262025	0.0045724	-0.000122968	-0.00399442	0.000162295
3469.18	0.0028974	0.00453515	0.000113619	-0.00386605	-0.0046745
3469.28	-0.000563524	0.00242311	-7.47866e-05	-0.0012624	-0.00661736
3469.38	-0.00403767	0.000450269	0.00286524	0.00139082	-0.00325326
3469.47	-0.00271621	-0.00117436	0.00471892	0.00204889	-0.00328532
3469.57	-0.000453249	-0.00126812	0.00432455	0.00149174	-0.00618205
3469.67	0.000453152	-6.46416e-05	0.00378599	0.00131826	-0.00653074
3469.77	0.000379411	-0.00218265	0.00499077	0.00269937	-0.00212149
3469.86	-0.00118691	-0.00403979	0.0046707	0.00396873	0.00185911
3469.96	-0.000120868	-0.000839412	0.000237469	0.00145308	0.00107242
3470.06	0.00259226	0.00412943	-0.00206173	-0.00146313	-0.00238382
3470.16	-0.000634943	0.00662865	-0.00129055	0.00123509	-0.00540655
3470.25	-0.0052793	0.00516379	-0.00397161	0.00501392	-0.00569047
3470.35	-0.00509634	0.0022231	-0.00273609	0.00716027	-0.00355698
3470.45	-0.00403858	0.00117552	0.00459157	0.00666025	-0.000519863
3470.55	-0.00520427	0.0040565	0.00653392	-0.000699469	-0.000101188
3470.64	-0.00585778	0.00647005	0.00200001	-0.0055489	-0.0019374
3470.74	-0.00221616	0.00390435	-0.0021018	-0.0042242	-0.00121747
3470.84	0.00205244	0.000236071	-0.000667004	-0.00541916	0.00220307
3470.94	0.00271785	-0.000284971	0.00126731	-0.0058718	0.0043302
3471.04	0.00141829	-0.000150495	-0.000692993	-0.00338159	0.00323292
3471.13	-0.000691624	-0.0024821	-0.00171442	-0.00227946	-0.00120598
3471.23	-0.00446461	-0.0051345	-0.00204454	-0.00131711	-0.0058225
3471.33	-0.00589405	-0.00468734	-0.00251565	-0.00107327	-0.00601729
3471.43	-0.00380663	-0.000842117	-0.00231152	-0.000267381	-0.00273082
3471.52	-0.00197524	0.000584583	-0.00376286	0.00389998	0.000858632
3471.62	0.000160278	-0.0018168	-0.00634675	0.00586972	0.00115784
3471.72	-0.00134444	-0.00347147	-0.00662069	0.00511453	-0.00117486
3471.82	-0.00409146	-0.00446143	-0.00140367	0.00344912	-0.000980752
3471.91	-0.00123549	-0.00234117	0.00210334	-0.00055172	0.0012862
3472.01	-0.00140196	0.00150559	0.00112127	-0.00335182	0.00285375
3472.11	-0.00666644	0.00172934	0.00160947	-0.00319859	0.00116682
3472.21	-0.00700258	0.00019142	-0.000400699	-0.00138408	-0.00305
3472.3	-0.00291829	-0.000477046	-0.00286897	0.00317728	-0.00323907
3472.4	-0.00213188	0.000433442	-0.00188474	0.00628627	-0.00034537
3472.5	-0.00437515	0.00254371	-0.00219183	0.00344834	-0.000446761
3472.6	-0.00408158	0.00291247	-0.00424069	2.93841e-05	-0.00206735
3472.7	-0.000383828	0.00085098	-0.00291537	-0.00108346	-0.00382751
3472.79	0.00183666	0.000119909	0.000884243	-0.00226565	-0.00366276
3472.89	0.00113368	0.000962823	-0.00117088	-0.0043436	0.00122273
3472.99	-0.000573929	-0.000809996	-0.00543623	-0.00496421	0.00412346
3473.09	-0.00363973	-0.00281477	-0.00523919	-0.00559572	0.00125081
3473.18	-0.00541973	-0.00217618	-0.00543648	-0.00747187	-0.00189846
3473.28	-0.00509534	-0.00197753	-0.0053961	-0.00676946	-0.00343442
3473.38	-0.00371997	-0.000749122	-0.00335445	-0.00388757	-0.00294016
3473.48	0.00119276	-0.00117654	-0.00197258	-0.00296292	-0.0027347
3473.57	0.00567146	-0.00421406	-0.00242729	-0.00558052	-0.0054377
3473.67	0.00425562	-0.00382152	-0.00601945	-0.00730231	-0.00466602
3473.77	0.00186505	-0.00285321	-0.00815516	-0.00416936	-0.00159985
3473.87	0.000253795	-0.00370903	-0.00847608	-0.000918544	0.000585488
3473.96	-0.00408932	-0.00481894	-0.00739792	-0.00151318	0.00343597
3474.06	-0.00856714	-0.00709717	-0.00178955	-0.00330765	0.00378057
3474.16	-0.00722922	-0.00884871	0.00161837	-0.00576628	0.00109556
3474.26	-0.00207032	-0.0080964	0.00171494	-0.00672509	-0.00222165
3474.36	0.00114349	-0.00629361	0.00157116	-0.00511672	-0.00496564
3474.45	0.00101276	-0.00263794	-0.000243277	-0.00696446	-0.0060326
3474.55	-0.0031495	0.00222541	-0.00149148	-0.00806147	-0.0048632
3474.65	-0.00537584	0.00200682	-0.00130384	-0.00294415	-0.00294907
3474.75	-0.00437961	-0.00263273	0.000668803	0.000155673	-0.0031792
3474.84	-0.00621034	-0.00526385	0.000941111	-0.000589902	-0.00399295
3474.94	-0.0068417	-0.00344472	-0.00218541	-0.000982089	-0.000416846
3475.04	-0.0022005	0.00190944	-0.00153361	-0.00195756	0.00277294
3475.14	9.09958e-05	0.00574921	0.000234253	-0.00144667	0.000320101
3475.23	-0.00416086	0.00404446	-0.000740873	0.00448202	-0.00261255
3475.33	-0.00661762	-0.00127958	-0.000600056	0.00776877	-0.00262007
3475.43	-0.00718163	-0.00605201	0.000385405	0.00418504	-0.00183469
3475.53	-0.00947362	-0.00566527	-0.000228702	0.0024105	-0.00243917
3475.62	-0.00721418	-0.00195034	-0.00271183	0.00262529	-0.00311632
3475.72	-0.00281925	-0.00282649	-0.00355127	0.00035316	-0.00134969
3475.82	-0.00438045	-0.0055682	-0.000866837	-0.0039854	0.00118842
3475.92	-0.00833802	-0.00647441	0.00217554	-0.00533261	0.00306824
3476.02	-0.00797933	-0.00765134	0.00206536	-0.000968177	0.00438785
3476.11	-0.00708039	-0.00739486	-4.97263e-05	0.00251043	0.000579124
3476.21	-0.00898401	-0.00489352	-0.00258123	0.00165424	-0.00566627
3476.31	-0.00767779	-0.00142539	-0.00641319	-0.000303543	-0.00603671
3476.41	-0.00291118	-0.00116687	-0.00970118	-0.00185865	-0.00441565
3476.5	-0.00119497	-0.00548055	-0.0104832	-0.00367938	-0.00467888
3476.6	-0.0039897	-0.00858797	-0.00760621	-0.00469785	-0.0028401
3476.7	-0.00905779	-0.00507767	-0.00385109	-0.00318289	-0.000740321
3476.8	-0.0117619	0.000963032	-0.00247285	-0.00189419	-0.003845
3476.89	-0.00987817	0.00266041	-0.00294498	-0.000954195	-0.00656562
3476.99	-0.00719118	0.00221595	-0.00610057	0.000834313	-0.00534697
3477.09	-0.00634465	0.00054309	-0.00549964	0.000530963	-0.0044233
3477.19	-0.0051864	-0.00399167	-0.00302411	-0.00104244	-0.00225351
3477.29	-0.00290509	-0.00487732	-0.00426664	-0.00239377	-0.00322856
3477.38	-0.00403982	-0.00195826	-0.00199127	-0.00219726	-0.00779433
3477.48	-0.00707043	-0.00089391	-0.000448277	0.00131721	-0.00672222
3477.58	-0.00617961	-0.000336508	-0.00204168	0.00315257	-0.0017908
3477.68	-0.00432778	0.000518355	-0.0013593	0.00219567	-0.00135971
3477.77	-0.00713686	0.00281983	-0.00103938	0.00351731	-0.00465879
3477.87	-0.00837454	0.00352661	-0.00325256	0.00244354	-0.00274434
3477.97	-0.00393863	-0.000564421	-0.00484867	-0.00437043	0.00222223
3478.07	-0.0036545	-0.00484992	-0.00309844	-0.00888577	0.00210989
3478.16	-0.00848905	-0.00717377	-0.00300312	-0.00623035	-0.00133495
3478.26	-0.0107986	-0.00770103	-0.00662077	-0.000124439	-0.0031973
3478.36	-0.00900733	-0.00667904	-0.00765496	0.00330712	-0.00209895
3478.46	-0.00477071	-0.00609479	-0.00574897	0.00343184	-6.1263e-05
3478.55	-0.00250006	-0.00525903	-0.00641826	0.00178965	0.000206899
3478.65	-0.00587493	-0.00273682	-0.00900056	-0.00134413	-0.000954182
3478.75	-0.00860231	-0.00238488	-0.00987585	-0.00360659	-0.00250099
3478.85	-0.00778917	-0.00672595	-0.00669735	-0.00233686	-0.00418408
3478.95	-0.00624685	-0.00868436	-0.000597501	0.00122893	-0.00418581
3479.04	-0.00583144	-0.00566087	0.000484636	0.00146057	-0.00624974
3479.14	-0.00627013	-0.00639119	-0.00350567	-0.00284579	-0.00856677
3479.24	-0.0034904	-0.00849354	-0.00646493	-0.00604927	-0.00434459
3479.34	-0.00338589	-0.00483239	-0.00674311	-0.00565447	0.00123822
3479.43	-0.00649085	-0.00126337	-0.0028587	-0.00602779	0.00241263
3479.53	-0.00741655	-0.00119119	0.000575251	-0.00850619	0.0010777
3479.63	-0.00777	-0.00133708	0.00138769	-0.00784873	0.000430922
3479.73	-0.00691216	0.000390092	0.00344555	-0.00377716	-0.000994327
3479.82	-0.00480317	0.00189353	0.00398698	-0.000584781	-0.00269018
3479.92	-0.00135396	0.00229984	0.000733208	0.00181833	-0.00254643
3480.02	0.00381319	0.00216667	-0.00111064	0.000733293	-0.00223447
3480.12	0.00581546	0.000817245	-0.00198266	-0.00202508	-0.0038332
3480.21	0.00343894	-1.74705e-05	-0.00592309	0.000525807	-0.00487785
3480.31	0.001473	0.00126294	-0.00776888	0.00354332	-0.00146752
3480.41	0.000615185	0.00435778	-0.00409791	0.00168777	0.00180656
3480.51	0.00133972	0.00588004	0.00166778	-5.8304e-05	0.000128734
3480.61	0.00430986	0.00636724	0.00704889	-0.000132452	-0.00362926
3480.7	0.00677675	0.0061166	0.0123684	-0.000401915	-0.00422728
3480.8	0.00772522	0.00305941	0.0129572	0.00158804	-0.00141932
3480.9	0.00930949	0.00281217	0.0068374	0.00429233	0.00230705
3481	0.00780544	0.00491554	0.00371715	0.0063738	0.00436277
3481.09	0.00271749	-0.000600374	0.00551073	0.00478365	0.00312463
3481.19	0.00228544	-0.00703546	0.00587426	-0.00110651	0.00259795
3481.29	0.00588489	-0.00397227	0.00745067	-0.00411132	0.00233746
3481.39	0.00435581	0.000465157	0.00823265	-0.00396138	-0.00151881
3481.48	-0.00378637	0.00243329	0.00282956	-0.00228842	-0.00676451
3481.58	-0.011769	0.005437	-0.00394205	-0.00106451	-0.00824131
3481.68	-0.013754	0.00791019	-0.00781177	-0.00182973	-0.00670713
3481.78	-0.011263	0.00493208	-0.0106666	-0.000648512	-0.00633591
3481.88	-0.00914197	-0.00295415	-0.0115591	0.00162096	-0.006477
3481.97	-0.00693035	-0.00922393	-0.00660724	-0.00083146	-0.00717145
3482.07	-0.0055957	-0.0134108	-0.00389511	-0.0042808	-0.0065004
3482.17	-0.00399164	-0.0133338	-0.00862175	-0.00362018	-0.00347749
3482.27	-0.00124718	-0.0103921	-0.0101219	-0.00428552	-0.0025019
3482.36	-0.000413916	-0.0120111	-0.00516904	-0.00691523	-0.00249025
3482.46	0.000428986	-0.0118001	-0.00307846	-0.00730573	-0.00240131
3482.56	0.0026844	-0.0063584	-0.00692302	-0.00773255	-0.00443415
3482.66	0.00194607	-0.00496629	-0.00944491	-0.00888381	-0.00655763
3482.75	-0.00193578	-0.00784805	-0.00591289	-0.0115643	-0.00726287
3482.85	-0.00398564	-0.00644286	-0.00303306	-0.0150344	-0.00696929
3482.95	-0.00320818	-0.000317719	-0.00620068	-0.0141029	-0.00460008
3483.05	-0.00334566	0.0029409	-0.00975267	-0.0119018	-0.00210537
3483.14	-0.00471756	0.00168744	-0.00861097	-0.00790391	-0.00131631
3483.24	-0.00227303	-0.000664303	-0.0082115	-0.00303619	-0.000806386
3483.34	0.00077752	-0.00394448	-0.00965671	-0.00185946	-0.00544028
3483.44	-1.88031e-05	-0.00495409	-0.00671976	-0.000442408	-0.0101076
3483.54	-0.00129479	-0.0060087	-0.00227355	-0.000637933	-0.00561127
3483.63	-0.000631215	-0.00930852	-0.000500233	-0.00250825	-0.00465536
3483.73	0.00178455	-0.00716721	-0.000713966	-0.00292332	-0.00733748
3483.83	0.00332118	-0.00403943	-0.00015243	-0.00248858	-0.00503005
3483.93	0.00400462	-0.00410302	0.00136205	-0.00198906	-0.00435206
3484.02	0.00280346	-0.00349797	0.00115267	-0.00231115	-0.00403549
3484.12	-0.00126564	-0.00218819	0.000138923	-0.00405348	-0.00340125
3484.22	-0.00344114	-0.00186348	-0.00239578	-0.00669905	-0.00303711
3484.32	-0.00273733	-0.00367394	-0.0059363	-0.00791987	-0.00234499
3484.41	-0.00171728	-0.00598585	-0.00899078	-0.00858478	-0.00290314
3484.51	0.000568804	-0.00660645	-0.0104741	-0.0086428	-0.000925475
3484.61	0.0039776	-0.00552235	-0.00722522	-0.00717105	5.12997e-05
3484.71	0.00419051	-0.00332558	-0.00305853	-0.00609415	-0.00271653
3484.8	0.00452801	-1.02009e-05	-0.000864758	-0.00184032	-0.00317899
3484.9	0.00678601	0.00421015	-0.000121435	0.000763417	0.000406918
3485	0.00698893	0.00760579	-9.08007e-05	-0.00496094	0.0040189
3485.1	0.00334777	0.0060951	-0.000576389	-0.00508856	0.00345469
3485.2	-0.00148453	0.00436655	-0.00224443	0.000757947	0.00269442
3485.29	-0.00108159	0.00590464	-0.00146488	0.0030985	0.00374005
3485.39	0.00188877	0.00473173	0.000449438	0.0033306	0.00305734
3485.49	0.00439055	0.00348383	0.00141368	0.00138702	0.00305424
3485.59	0.0059498	0.00355591	0.00203376	0.00210585	0.00485187
3485.68	0.00435331	0.00218301	0.00137315	0.00434919	0.00532617
3485.78	0.00327652	0.00532139	0.00034663	0.00556468	0.00149187
3485.88	0.00479374	0.0108424	0.00204135	0.00964634	-0.000244559
3485.98	0.00687546	0.0111842	0.00649719	0.0123103	0.00529494
3486.07	0.00659936	0.00853861	0.0101936	0.0109218	0.0100846
3486.17	0.00231963	0.0059342	0.0110315	0.0068685	0.0107906
3486.27	0.000350495	0.00475289	0.00907184	0.00542768	0.00976617
3486.37	0.00205698	0.00496194	0.010876	0.00953651	0.00592546
3486.46	0.00311746	0.0085795	0.012802	0.0111734	0.00373921
3486.56	0.00494293	0.0130719	0.00776389	0.00721069	0.00516693
3486.66	0.00710595	0.010647	0.0063264	0.00273762	0.00231823
3486.76	0.00781281	0.00400066	0.00897878	0.000877233	-0.00354814
3486.86	0.00770744	0.00103899	0.00549771	0.000880868	-0.00468068
3486.95	0.0101488	0.00337331	0.00154757	0.00105599	-0.00198274
3487.05	0.0144213	0.00575275	0.0025406	-3.57404e-05	0.000629663
3487.15	0.0155115	0.00747279	0.00363513	-0.00226429	0.00253333
3487.25	0.01917	0.00985119	0.00559018	-0.00239563	0.0032666
3487.34	0.0285808	0.013882	0.0115515	0.00105645	0.00199428
3487.44	0.0408313	0.0217582	0.0192912	0.00828398	0.00325284
3487.54	0.0556714	0.0315414	0.0244069	0.0178511	0.0108539
3487.64	0.0689766	0.0445611	0.0264665	0.0261653	0.017064
3487.73	0.0814196	0.0550485	0.0321132	0.0314214	0.0192786
3487.83	0.0938781	0.0589571	0.0395119	0.0364	0.0217644
3487.93	0.105378	0.0643125	0.0451215	0.0449761	0.0243496
3488.03	0.115023	0.0701256	0.0537331	0.0489304	0.0272928
3488.12	0.115634	0.0698411	0.0582616	0.0445165	0.0306609
3488.22	0.10488	0.0648269	0.0535429	0.0408558	0.0326039
3488.32	0.0872583	0.0553287	0.0477882	0.0384975	0.0303735
3488.42	0.06607	0.0424201	0.0436348	0.0306799	0.0231937
3488.52	0.0459201	0.031012	0.0353031	0.0191833	0.0117334
3488.61	0.0277888	0.0154572	0.0206869	0.0119021	0.000112557
3488.71	0.0108655	-0.000830423	0.00622265	0.00498823	-0.00487842
3488.81	-0.00193164	-0.00868601	-0.00104699	-0.00307606	-0.00545426
3488.91	-0.0122734	-0.0114842	-0.00630686	-0.00522196	-0.00812585
3489	-0.0190611	-0.0113018	-0.01448	-0.00237176	-0.00979782
3489.1	-0.0170583	-0.00818872	-0.0184755	-0.000822146	-0.00813744
3489.2	-0.00991303	-0.00324901	-0.0134121	-0.00285133	-0.00740083
3489.3	-0.00312418	0.00106796	-0.00625476	-0.00254487	-0.00791154
3489.39	0.00102656	0.00330974	-0.00214766	-0.00198446	-0.00558967
3489.49	0.00121626	0.00203532	0.000754424	-0.00463652	-0.00122889
3489.59	-0.00227116	-0.00418637	4.64276e-05	-0.00397279	-0.000113323
3489.69	-0.00902518	-0.0130424	-0.00225864	-0.00277918	-0.0028621
3489.79	-0.0202258	-0.0230583	-0.00650235	-0.00851166	-0.00799261
3489.88	-0.0354668	-0.0321564	-0.0161193	-0.0165867	-0.0112614
3489.98	-0.0498317	-0.0432555	-0.0277561	-0.0216027	-0.0142466
3490.08	-0.0619369	-0.0552641	-0.0370361	-0.0256163	-0.0202087
3490.18	-0.0728264	-0.0585033	-0.0438778	-0.0282399	-0.0241682
3490.27	-0.0793491	-0.057874	-0.0499976	-0.0286095	-0.0272197
3490.37	-0.0807396	-0.0579942	-0.0535688	-0.0320041	-0.0284886
3490.47	-0.07981	-0.0557181	-0.0547548	-0.0361765	-0.0272744
3490.57	-0.0760531	-0.0518852	-0.0527229	-0.0360582	-0.0286238
3490.66	-0.0683811	-0.0476053	-0.0467572	-0.0374782	-0.0274258
3490.76	-0.0602808	-0.0420018	-0.0417855	-0.0392067	-0.0200865
3490.86	-0.052162	-0.035105	-0.0387673	-0.0343392	-0.0143003
3490.96	-0.0427198	-0.030088	-0.0304101	-0.0264142	-0.0145179
3491.05	-0.0364854	-0.0243598	-0.0173902	-0.0197712	-0.0155401
3491.15	-0.0335223	-0.0164636	-0.0117415	-0.0146631	-0.0124056
3491.25	-0.0275445	-0.0117031	-0.0125158	-0.0114862	-0.0102815
3491.35	-0.0186394	-0.00843011	-0.0132154	-0.00978195	-0.0100526
3491.45	-0.012914	-0.00674368	-0.0145684	-0.00763034	-0.004947
3491.54	-0.0110043	-0.0102423	-0.0127569	-0.00793654	0.00156389
3491.64	-0.0119505	-0.011409	-0.00949371	-0.011647	0.00306324
3491.74	-0.0147787	-0.00732961	-0.00971882	-0.0114635	-0.00119047
3491.84	-0.0160378	-0.00567712	-0.00822355	-0.00729243	-0.00472652
3491.93	-0.013246	-0.00798273	-0.00444762	-0.00291875	-0.00225067
3492.03	-0.0084978	-0.00743745	-0.00294648	0.00149439	-0.00161785
3492.13	-0.00711097	-0.00497533	-0.000934771	0.00548638	-0.00270113
3492.23	-0.00949228	-0.00499313	0.00163417	0.0035208	-0.000624773
3492.32	-0.0137194	-0.00297914	0.00208643	-0.00410194	0.000227257
3492.42	-0.0143135	-0.000646105	0.00105708	-0.00755551	0.00078863
3492.52	-0.00815601	-0.00282138	-0.000617336	-0.00272965	0.000641496
3492.62	-0.00304266	-0.00442459	-0.00155727	0.00443824	-0.0033001
3492.71	-0.00316692	-0.00109885	-0.000143894	0.00579413	-0.00554118
3492.81	-0.00460193	0.00209602	0.00356793	0.00278142	-0.00260957
3492.91	-0.00229029	-0.000552158	0.00292192	-0.00183349	-0.000423338
3493.01	0.00156553	-0.00467362	-0.000344877	-0.00673661	-0.000517053
3493.11	0.000528205	-0.00426047	-0.00134828	-0.00684123	-0.00104507
3493.2	-0.00165327	-0.00132622	-0.00460441	-0.00176934	-0.0036468
3493.3	-0.00107544	-0.000125783	-0.00661585	0.000549381	-0.00326024
3493.4	-0.00124996	-0.000470055	-0.00522718	-0.00104395	0.000366552
3493.5	-0.00436533	0.00204201	-0.00309032	-0.00086804	0.00146658
3493.59	-0.0062174	0.00554901	-0.00157187	0.0007175	0.00109868
3493.69	-0.0038451	0.00371058	-0.00383688	0.000812899	0.000299871
3493.79	-0.00219714	-0.00225283	-0.00485351	-0.000742053	0.00081981
3493.89	-4.10299e-05	-0.00447002	-0.00263039	-0.00024354	0.00324925
3493.98	0.00150207	-0.00231867	-0.00225692	0.00313528	0.00397835
3494.08	-0.00296743	-0.000867329	-0.00244539	0.00471853	0.00205359
3494.18	-0.00560144	-8.48014e-05	-0.000947069	0.00204722	-7.22487e-05
3494.28	-0.00226436	-0.00193187	0.00178449	-0.00161288	6.96246e-05
3494.38	-0.000745519	-0.00293797	0.00227909	-0.00476987	0.00160302
3494.47	-0.00459373	0.000110084	-0.000644138	-0.00570025	-0.00091853
3494.57	-0.00780429	0.00303806	-0.000685724	-0.00259623	-0.00602338
3494.67	-0.00425127	0.00512565	0.00376842	-0.00279644	-0.00565019
3494.77	0.00191996	0.00327942	0.00440617	-0.005437	-0.00157387
3494.86	0.00308532	-3.302e-05	-2.10311e-05	-0.0024934	0.00209669
3494.96	0.00162635	-0.00119712	-0.00382047	0.00268769	0.00517256
3495.06	0.000884683	-0.00202426	-0.00764096	0.0036148	0.00721151
3495.16	-0.0010174	-0.00232227	-0.00922362	0.000910609	0.00573382
3495.25	-0.000750676	-0.00337888	-0.00573497	0.000757366	0.00287726
3495.35	0.00344853	-0.00436273	-0.00216299	0.00154078	0.00339842
3495.45	0.00518569	-0.00469097	0.000700378	0.00159774	0.00347082
3495.55	0.00261934	-0.00745658	0.00506071	0.00419376	0.00149738
3495.64	0.00069572	-0.00716415	0.00804867	0.0054431	-0.00236662
3495.74	0.000162414	-0.000302228	0.00402844	0.00384112	-0.00508555
3495.84	0.000489639	0.00407814	-0.00319245	0.00435541	-0.00238734
3495.94	0.00237335	0.00751829	-0.00155233	0.00391538	6.00441e-05
3496.04	0.00272464	0.00998886	0.00451244	-0.000263653	-0.0031779
3496.13	0.00330898	0.00407084	0.00536227	-0.00345061	-0.00737827
3496.23	0.00460174	-0.00164011	0.00326236	-0.00270557	-0.00449115
3496.33	0.00273665	0.00124989	0.00242199	0.00264275	0.00106598
3496.43	0.00245787	0.00812652	0.00400304	0.00755031	0.000350457
3496.52	0.00609199	0.012494	0.0061396	0.00890229	-0.000673384
3496.62	0.0108215	0.0110029	0.00882155	0.00731156	0.00358182
3496.72	0.014228	0.00683953	0.0101997	0.00574298	0.00756966
3496.82	0.0137516	0.00513705	0.0104698	0.00793291	0.0100904
3496.91	0.0104982	0.00609748	0.0121256	0.0115418	0.00951767
3497.01	0.00758489	0.00601309	0.0114012	0.0123328	0.00315037
3497.11	0.00761501	0.00351804	0.0114029	0.0102108	-0.00082586
3497.21	0.0085044	0.00300592	0.0137371	0.00874261	0.00171578
3497.3	0.00805563	0.00558459	0.0098058	0.00727829	0.00578144
3497.4	0.00999268	0.00896117	0.00439659	0.00618523	0.00972823
3497.5	0.00916203	0.0123188	0.00657536	0.00625784	0.00907896
3497.6	0.00341467	0.0114588	0.0119367	0.00478881	0.0044942
3497.7	0.00121244	0.00797427	0.0140079	0.00235268	0.00540592
3497.79	0.00259192	0.00619818	0.0110805	0.00111901	0.00810675
3497.89	0.00664648	0.00420642	0.0053936	0.00168015	0.00629554
3497.99	0.0106225	0.00627619	0.00358944	0.00318959	0.00386503
3498.09	0.0110569	0.0122445	0.00535217	0.00544552	0.0030724
3498.18	0.0111521	0.0141059	0.00261076	0.00745333	0.00206036
3498.28	0.0144602	0.0147369	0.00164804	0.00772368	0.000748671
3498.38	0.0213258	0.0194741	0.0106125	0.00847125	0.00214058
3498.48	0.0299934	0.0248883	0.0213942	0.0159906	0.00495414
3498.57	0.0362202	0.025921	0.0269447	0.0248879	0.00527814
3498.67	0.0377361	0.0262474	0.0291179	0.0272321	0.00365734
3498.77	0.041466	0.0322692	0.0307612	0.0286962	0.00444971
3498.87	0.050055	0.0413901	0.0336792	0.0302269	0.0101325
3498.96	0.0575705	0.0477023	0.0373366	0.0300269	0.016391
3499.06	0.0631826	0.0498163	0.0404631	0.0289944	0.0200109
3499.16	0.0706168	0.0519524	0.0445283	0.0273246	0.0216767
3499.26	0.0808481	0.0533909	0.0468285	0.0276432	0.0209445
3499.36	0.0869089	0.0497719	0.044249	0.0308572	0.0194198
3499.45	0.0816366	0.0428353	0.0407929	0.0343855	0.0184245
3499.55	0.0699056	0.0359867	0.0363832	0.0344463	0.0170924
3499.65	0.0570133	0.0291631	0.0312741	0.0287352	0.0147778
3499.75	0.0452472	0.0207962	0.0285708	0.0207841	0.010607
3499.84	0.0380277	0.0148961	0.0258191	0.014088	0.00878747
3499.94	0.030219	0.0128439	0.0211391	0.00832954	0.00899126
3500.04	0.0191802	0.00961238	0.0137178	0.00366744	0.00457648
3500.14	0.0126177	0.00782362	0.00802658	0.00127611	0.00101452
3500.23	0.0119058	0.0104227	0.0101447	0.00360626	0.00279778
3500.33	0.0119147	0.0129862	0.0127191	0.0100645	0.00401693
3500.43	0.0129348	0.0150671	0.0115627	0.0130735	0.00430974
3500.53	0.0185971	0.0179558	0.0143221	0.0127037	0.00487007
3500.62	0.02381	0.0215721	0.0198387	0.0163866	0.00627587
3500.72	0.023068	0.0238088	0.0226755	0.0209384	0.0104399
3500.82	0.0195782	0.0219976	0.0219182	0.0229521	0.0136431
3500.92	0.0105857	0.0157224	0.0207268	0.0230002	0.0143
3501.02	-0.00452331	0.00237119	0.0189506	0.018081	0.0125868
3501.11	-0.0205427	-0.0130172	0.00847738	0.00784119	0.00778439
3501.21	-0.036642	-0.0229107	-0.00740989	-0.00329157	0.0023882
3501.31	-0.0517585	-0.0297717	-0.0167291	-0.013081	-0.00469899
3501.41	-0.0641817	-0.0365536	-0.0216956	-0.0191788	-0.0133657
3501.5	-0.0705024	-0.038913	-0.0296008	-0.0199959	-0.0205595
3501.6	-0.0651879	-0.0353658	-0.0356044	-0.0175613	-0.0257081
3501.7	-0.0502508	-0.0309178	-0.0333575	-0.0119234	-0.024458
3501.8	-0.0323762	-0.0228587	-0.0255837	-0.00625522	-0.0176686
3501.89	-0.00957096	-0.00963606	-0.0181752	-0.00344356	-0.0107572
3501.99	0.01489	0.00285907	-0.0115441	-0.0009615	-0.00389544
3502.09	0.0342718	0.0136754	-0.00188018	0.0020118	0.00158808
3502.19	0.051687	0.023166	0.0101708	0.00356363	0.00518477
3502.29	0.0652289	0.0286545	0.017379	0.0067607	0.00789496
3502.38	0.0708366	0.0285955	0.0200498	0.0124156	0.00831439
3502.48	0.0674679	0.0250376	0.0207791	0.011569	0.00484722
3502.58	0.053841	0.0186864	0.0155016	0.00407868	0.000327533
3502.68	0.0370291	0.00820927	0.00730808	-0.00112906	-0.000380417
3502.77	0.0213243	-0.000910459	-0.000168827	-0.00511814	0.000887211
3502.87	0.00256058	-0.00569904	-0.00612428	-0.0104235	-0.00213713
3502.97	-0.0148203	-0.00908903	-0.00869591	-0.0135053	-0.00850262
3503.07	-0.0239362	-0.0126278	-0.00878274	-0.0146372	-0.0102671
3503.16	-0.026551	-0.014614	-0.0107116	-0.0142663	-0.00743466
3503.26	-0.0242802	-0.0112524	-0.0127056	-0.00947256	-0.00747976
3503.36	-0.0192673	-0.00577883	-0.00802752	-0.00319898	-0.0100194
3503.46	-0.015536	-0.00237761	-0.00444692	-5.25557e-05	-0.00917823
3503.55	-0.0133956	-0.00104597	-0.00470304	0.00155658	-0.00607746
3503.65	-0.0136215	-0.00276142	-0.00252362	0.000919121	-0.0052733
3503.75	-0.0172321	-0.00740027	-0.00307567	-0.00325185	-0.00416937
3503.85	-0.0242312	-0.0148562	-0.00760298	-0.00920619	-0.00386979
3503.95	-0.0322957	-0.024508	-0.0144359	-0.0135481	-0.00806024
3504.04	-0.0409801	-0.0340626	-0.0237886	-0.0153701	-0.0111288
3504.14	-0.0523017	-0.0447634	-0.0308213	-0.0195024	-0.0135719
3504.24	-0.0642316	-0.0533748	-0.0338934	-0.0250167	-0.0195679
3504.34	-0.0778311	-0.0553819	-0.0373592	-0.0293727	-0.0232891
3504.43	-0.0871659	-0.0544763	-0.0419109	-0.0330009	-0.0207397
3504.53	-0.0859011	-0.0532596	-0.0460245	-0.033439	-0.020738
3504.63	-0.0809919	-0.05448	-0.0486818	-0.032697	-0.028344
3504.73	-0.0761639	-0.056351	-0.0493687	-0.0354483	-0.0311268
3504.82	-0.0719753	-0.052923	-0.0477709	-0.0375325	-0.0280262
3504.92	-0.0685297	-0.0465457	-0.0430463	-0.0338531	-0.0276114
3505.02	-0.0635298	-0.0436006	-0.0419031	-0.0302246	-0.0256341
3505.12	-0.0551617	-0.0430084	-0.0440152	-0.0269056	-0.0250787
3505.21	-0.044316	-0.0393035	-0.0424101	-0.0222807	-0.0260897
3505.31	-0.0363305	-0.0364989	-0.0407462	-0.0232385	-0.0217332
3505.41	-0.0338148	-0.0348743	-0.0377678	-0.0263119	-0.0176932
3505.51	-0.0328851	-0.0304206	-0.0299944	-0.0236319	-0.0164334
3505.61	-0.0322952	-0.0254417	-0.0237004	-0.0173183	-0.0158528
3505.7	-0.0312816	-0.0229104	-0.0202812	-0.014266	-0.0165321
3505.8	-0.0273701	-0.0226452	-0.0187284	-0.0152459	-0.0159089
3505.9	-0.0246041	-0.0200451	-0.0185758	-0.0154126	-0.0131678
3506	-0.0226934	-0.0172558	-0.0149334	-0.0142473	-0.0104686
3506.09	-0.0164535	-0.0173383	-0.0126811	-0.0133308	-0.0104883
3506.19	-0.0119538	-0.0172005	-0.0160373	-0.0113779	-0.0124306
3506.29	-0.0110113	-0.0163447	-0.0162162	-0.00999067	-0.0106791
3506.39	-0.00832932	-0.0129725	-0.0126798	-0.0108298	-0.00589858
3506.48	-0.006065	-0.00824502	-0.0107267	-0.0103983	-0.00422691
3506.58	-0.00696822	-0.00749291	-0.00964466	-0.0081492	-0.00579
3506.68	-0.0104136	-0.00787438	-0.00533353	-0.00831002	-0.0075816
3506.78	-0.0121117	-0.00862088	-0.000880284	-0.00881151	-0.00894497
3506.88	-0.0122125	-0.0116615	-0.00265145	-0.00872427	-0.0107467
3506.97	-0.0127169	-0.0137628	-0.00624775	-0.0119531	-0.0115127
3507.07	-0.0117464	-0.0115931	-0.00755597	-0.0135305	-0.00837329
3507.17	-0.0123918	-0.00783806	-0.00793606	-0.00847118	-0.00558465
3507.27	-0.0141934	-0.00637996	-0.00816097	-0.00398732	-0.00348629
3507.36	-0.0111619	-0.00362356	-0.00633564	-0.0065805	0.00328531
3507.46	-0.00731874	-0.00136715	-0.00535544	-0.0112719	0.00821815
3507.56	-0.00943819	-0.00364564	-0.00811731	-0.0100671	0.00513972
3507.66	-0.0131633	-0.00605885	-0.00838276	-0.00302745	0.00114486
3507.75	-0.0155489	-0.00481005	-0.00288093	-0.000482531	-0.00108362
3507.85	-0.0143447	-0.00185702	0.00376676	-0.00247566	-0.00278859
3507.95	-0.00853676	4.96746e-05	0.00431929	-0.00254609	-0.000398649
3508.05	-0.003547	0.00153809	5.883e-05	-0.00388799	0.00515628
3508.14	-0.00017921	0.00136435	-0.00249732	-0.00526713	0.00786394
3508.24	0.00131044	-0.00139297	-0.00311432	-0.0024736	0.00603717
3508.34	0.000485459	-0.00297619	-0.00128876	-0.000730533	0.00286476
3508.44	-0.00175671	-0.00497938	0.00212429	-0.00310148	0.000419913
3508.54	-0.00288231	-0.00584762	0.00311152	-0.00312107	0.00118957
3508.63	-0.00137262	-0.00274316	4.09928e-05	9.46712e-05	0.00385939
3508.73	0.0011349	0.0010371	-0.00126704	0.00486257	0.00586805
3508.83	0.00266655	0.00662883	0.00128939	0.00894778	0.00633347
3508.93	0.00320629	0.00984502	0.00356608	0.00770694	0.00281403
3509.02	0.00419329	0.00620822	0.00509598	0.00627359	0.00215227
3509.12	0.00382186	0.00336579	0.0045711	0.00626187	0.00865352
3509.22	0.000996398	0.00685998	0.00565302	0.00468357	0.0122035
3509.32	0.000247118	0.0104965	0.0081862	0.00344916	0.00921185
3509.41	0.00386781	0.00757645	0.0081441	0.000539162	0.00442894
3509.51	0.00843281	0.000872011	0.0066093	-0.00136351	0.00168065
3509.61	0.0120946	-0.00216773	0.00532572	0.00318015	0.00284316
3509.71	0.0107649	-0.000651517	0.00668251	0.00602119	0.00359988
3509.8	0.00517302	0.000127492	0.00587959	0.00288726	0.00163794
3509.9	0.00278084	0.00146575	0.00386328	0.00183928	0.00286608
3510	0.00424469	0.00531778	0.0072194	0.00159071	0.00675388
3510.1	0.00626685	0.00656073	0.00906857	-0.00276101	0.00609933
3510.2	0.00651111	0.0034287	0.00604399	-0.00652878	0.00238567
3510.29	0.0043458	0.000707516	0.00369289	-0.0055893	0.00042904
3510.39	0.00251974	0.00156374	0.00273288	-0.00103086	-0.00086877
3510.49	0.00395095	0.00304229	0.00049813	0.00358163	-0.00228767
3510.59	0.00642127	0.00420926	0.000348012	0.00642903	-0.00284139
3510.68	0.00632682	0.00693504	0.00545875	0.00740552	-0.00312352
3510.78	0.00478109	0.010322	0.00773749	0.00725446	-0.00154906
3510.88	0.00328717	0.00835027	0.00486089	0.00721411	0.000885771
3510.98	0.00189754	0.00293494	0.00422902	0.00632197	0.00182103
3511.07	9.81957e-05	0.00158254	0.00566174	0.00641414	0.00337141
3511.17	-0.00193776	0.00131238	0.00510378	0.0061335	0.0048332
3511.27	-0.00112249	0.00114931	0.00515035	0.00475771	0.00406506
3511.37	0.00221737	0.00393822	0.00576884	0.00427208	0.00143971
3511.46	0.00606614	0.0076757	0.00516316	0.00548089	0.0011421
3511.56	0.0108041	0.00906706	0.00616947	0.00809399	0.00204211
3511.66	0.0147413	0.00881808	0.00910923	0.00786597	0.000237615
3511.76	0.0161585	0.00888042	0.0122652	0.00632283	0.000109178
3511.86	0.0161338	0.0116294	0.0112118	0.00808156	0.00185041
3511.95	0.0168546	0.0156018	0.00707691	0.00870143	0.00494576
3512.05	0.0191448	0.0153989	0.00913575	0.00730421	0.0122355
3512.15	0.0210662	0.0131224	0.0160362	0.00961519	0.0166237
3512.25	0.0207602	0.0127291	0.0160841	0.0128225	0.0142094
3512.34	0.0200315	0.0148864	0.0107821	0.0131621	0.0118375
3512.44	0.0224795	0.0187102	0.011548	0.0102701	0.0144725
3512.54	0.0269615	0.0228897	0.0174733	0.0109356	0.0190038
3512.64	0.0302776	0.0284245	0.0221198	0.0195366	0.0188736
3512.73	0.036776	0.0320823	0.0249406	0.0267926	0.0197877
3512.83	0.0475433	0.0349508	0.0290955	0.0289784	0.0248263
3512.93	0.0581658	0.0425006	0.0386646	0.0329497	0.0286999
3513.03	0.069999	0.0489595	0.0482189	0.0373844	0.0344423
3513.12	0.0801429	0.0544675	0.050939	0.039087	0.039851
3513.22	0.0869149	0.0636027	0.0521818	0.0422365	0.0414322
3513.32	0.0926158	0.0711241	0.0579848	0.0453811	0.0424048
3513.42	0.0978308	0.0731903	0.0633285	0.0477132	0.0394478
3513.52	0.100557	0.0705607	0.0612274	0.047934	0.0332946
3513.61	0.0954957	0.0672244	0.0560483	0.0415727	0.0295124
3513.71	0.0839702	0.0613286	0.0520456	0.033855	0.0286157
3513.81	0.0684078	0.0489823	0.0463133	0.0285031	0.0272616
3513.91	0.052474	0.0356975	0.0368628	0.0229567	0.0243583
3514	0.038085	0.0255212	0.0266237	0.0184833	0.0208132
3514.1	0.0235133	0.0160923	0.0185977	0.0158373	0.0137191
3514.2	0.0144548	0.0094005	0.00954218	0.0126378	0.00437944
3514.3	0.0120308	0.0068154	0.00110117	0.00651358	-0.000601989
3514.39	0.0112837	0.00645784	-0.00146002	0.00103409	0.00326343
3514.49	0.0150582	0.00965306	0.000865117	0.0003168	0.00839015
3514.59	0.0221027	0.012995	0.0055321	0.00350785	0.00998736
3514.69	0.0261093	0.0147742	0.00799888	0.00672823	0.0106728
3514.79	0.0291583	0.0157193	0.0116081	0.00893963	0.0083255
3514.88	0.0302576	0.0139784	0.0184591	0.0119129	0.00494914
3514.98	0.0256681	0.0116461	0.0186525	0.0130632	0.00401806
3515.08	0.0153931	0.0079942	0.0117429	0.010551	0.00589824
3515.18	-0.00163116	-0.00176027	0.00280355	0.00529108	0.00334932
3515.27	-0.0201272	-0.0172089	-0.00841277	-0.00249432	-0.00388684
3515.37	-0.0364386	-0.0294517	-0.0192813	-0.0127871	-0.00746325
3515.47	-0.0535467	-0.0346163	-0.026854	-0.0200283	-0.00869098
3515.57	-0.0677018	-0.0369015	-0.0301693	-0.0193079	-0.0076132
3515.66	-0.0734981	-0.0349919	-0.0270579	-0.0146406	-0.00342705
3515.76	-0.0656274	-0.0268328	-0.0190653	-0.0102093	-0.00110067
3515.86	-0.0442925	-0.0130022	-0.00868561	-0.00295668	0.002328
3515.96	-0.0200831	0.00466522	0.00361069	0.00857377	0.0120331
3516.05	0.00351101	0.0205171	0.0148143	0.0173238	0.021107
3516.15	0.0263567	0.031269	0.0255988	0.023125	0.0263756
3516.25	0.0457634	0.0422835	0.0390967	0.0320875	0.028589
3516.35	0.0614941	0.0535443	0.0514603	0.0407629	0.0293715
3516.45	0.0719814	0.058952	0.0581538	0.041513	0.0317303
3516.54	0.0747063	0.0578768	0.0561788	0.0357214	0.031223
3516.64	0.0684957	0.0503146	0.0463673	0.0317001	0.0265168
3516.74	0.05585	0.0368052	0.0352269	0.0258516	0.0204021
3516.84	0.0399525	0.0233195	0.0233901	0.0152599	0.013286
3516.93	0.0245677	0.013732	0.0113028	0.00806785	0.0055076
3517.03	0.0132236	0.00322966	0.00183073	0.00136609	0.000978906
3517.13	0.005711	-0.00806326	-0.0038071	-0.00497413	-0.000510643
3517.23	0.000497002	-0.0129691	-0.00830651	-0.00368253	-0.00239835
3517.32	-0.00363527	-0.011439	-0.0148474	-0.00264394	-0.00267926
3517.42	-0.00333998	-0.0107872	-0.0155697	-0.00675559	-0.00238963
3517.52	0.00229594	-0.0102466	-0.0103748	-0.00945781	-0.00148439
3517.62	0.00565265	-0.00744599	-0.00717922	-0.00956298	0.00120242
3517.71	0.00271218	-0.00659096	-0.00576673	-0.00770891	0.0013563
3517.81	-0.00363347	-0.0068479	-0.00350977	-0.00476181	-0.0029007
3517.91	-0.00943715	-0.00807897	0.0012759	-0.00185305	-0.00893871
3518.01	-0.016239	-0.0133666	0.000589813	-0.00137645	-0.0118775
3518.11	-0.0285353	-0.0193132	-0.0106536	-0.00510639	-0.0128509
3518.2	-0.0416386	-0.0241637	-0.0213756	-0.0119139	-0.0140819
3518.3	-0.0489845	-0.0335909	-0.0240417	-0.0197143	-0.0153348
3518.4	-0.0566862	-0.0469036	-0.0250355	-0.0240442	-0.0186652
3518.5	-0.0668527	-0.0544729	-0.0306024	-0.0250769	-0.0201605
3518.59	-0.0705648	-0.0544813	-0.0363292	-0.0273349	-0.0195436
3518.69	-0.0710503	-0.0533142	-0.0388806	-0.030443	-0.0183147
3518.79	-0.0731649	-0.0501321	-0.0396888	-0.0308305	-0.0189836
3518.89	-0.0735234	-0.0474418	-0.0364507	-0.0283431	-0.0234417
3518.98	-0.0696675	-0.048519	-0.0316828	-0.024367	-0.0230616
3519.08	-0.0613495	-0.0440761	-0.0315575	-0.0217484	-0.0191798
3519.18	-0.0546135	-0.0353924	-0.0292424	-0.0228098	-0.0173844
3519.28	-0.0494637	-0.0338937	-0.0240986	-0.0233128	-0.0140754
3519.38	-0.0408328	-0.0371159	-0.0239848	-0.022048	-0.011875
3519.47	-0.0328657	-0.0334144	-0.0238806	-0.0201974	-0.0141002
3519.57	-0.0308469	-0.025512	-0.0221628	-0.0154512	-0.0141176
3519.67	-0.02952	-0.0222968	-0.0217633	-0.0119575	-0.0100659
3519.77	-0.0256528	-0.0193662	-0.0186393	-0.0123193	-0.00641452
3519.86	-0.0248474	-0.0149976	-0.0153447	-0.0111171	-0.00528058
3519.96	-0.0242623	-0.0157924	-0.0151298	-0.00617566	-0.00472628
3520.06	-0.019448	-0.0179586	-0.0150446	-0.00535888	-0.00281087
3520.16	-0.0136862	-0.0120761	-0.0119153	-0.0106701	-0.00302795
3520.25	-0.00832391	-0.00458125	-0.00390757	-0.0103867	-0.00332599
3520.35	-0.00441241	-0.00315119	0.00387395	-0.00382299	-0.00129506
3520.45	-0.00322896	-0.00138914	0.00825766	-0.000327918	-0.00188675
3520.55	-0.00406237	0.0010889	0.00982675	0.000318182	-0.00237223
3520.64	-0.00603436	-0.00140074	0.0100287	-0.00100374	0.0034724
3520.74	-0.00679644	-0.00180308	0.00871666	-0.00540525	0.0112702
3520.84	-0.004431	6.505e-05	0.00546445	-0.00918625	0.0118454
3520.94	-0.00108874	-0.000501851	0.00418246	-0.00878223	0.00482951
3521.04	0.000437254	-0.000581306	0.00280438	-0.00424887	-0.00201467
3521.13	-0.00181626	-0.00339808	-0.000415982	-0.000676418	-0.00620235
3521.23	-0.00638764	-0.00709057	-0.00383398	-0.00263169	-0.00855329
3521.33	-0.00815258	-0.0045306	-0.00693468	-0.00598188	-0.00730778
3521.43	-0.00768624	-0.001686	-0.00825487	-0.00609083	-0.00389611
3521.52	-0.0067121	-0.00477071	-0.00755993	-0.00801796	-0.00129998
3521.62	-0.00619189	-0.00691937	-0.00474087	-0.0119521	-0.00177986
3521.72	-0.00504312	-0.00704756	-0.00451916	-0.0136129	-0.00450221
3521.82	-0.00534431	-0.00566179	-0.00640263	-0.0115669	-0.00673785
3521.91	-0.00877039	-0.00172835	-0.0076082	-0.00617984	-0.00677443
3522.01	-0.00881809	-0.000657195	-0.00931867	-0.00251935	-0.00442283
3522.11	-0.00980434	-0.00325647	-0.00872799	-0.00124092	-0.00306327
3522.21	-0.0148335	-0.00488827	-0.0058964	-0.00141849	-0.00453246
3522.3	-0.0145901	-0.00637071	-0.00343015	-0.00307232	-0.00500444
3522.4	-0.00867224	-0.00603112	-0.000885812	-0.00537814	-0.00424774
3522.5	-0.00637174	0.00047447	0.000762634	-0.00534117	-0.00163797
3522.6	-0.00685826	0.00397989	-0.00342574	-0.00421078	0.00582811
3522.7	-0.00494641	0.00159503	-0.00928666	-0.00584272	0.00843345
3522.79	-0.00249697	0.000195136	-0.00845968	-0.00326613	0.00388064
3522.89	0.00040756	-0.00129019	-0.00424506	0.00166508	0.00340649
3522.99	0.001661	-0.00316883	-0.00346242	0.00243984	0.00618055
3523.09	-0.00039018	-0.00514619	-0.00387651	0.00376292	0.00369842
3523.18	-0.000834543	-0.00629567	-0.00338285	0.00598775	0.00124715
3523.28	0.00182023	-0.00548653	-0.00273101	0.003968	0.00344442
3523.38	0.00222603	-0.00461841	-0.001345	-0.00159896	0.00277767
3523.48	-0.000995078	-0.00369126	-0.00316211	-0.00806373	-0.000854765
3523.57	-0.00144738	-0.00423461	-0.00461401	-0.010909	-0.00312598
3523.67	-3.32494e-05	-0.00333868	-0.00112875	-0.00471403	-0.00252072
3523.77	-0.00308637	-0.000262001	0.00307277	0.00233823	0.000295087
3523.87	-0.0038463	0.00220493	0.00430382	0.00431544	0.00198313
3523.96	0.000564972	0.00457897	0.000780158	0.00343775	0.00333909
3524.06	-0.00063903	0.00284221	-0.00280953	-0.00177549	0.00497538
3524.16	-0.00631935	-0.00125455	-0.00314345	-0.00637649	9.68682e-05
3524.26	-0.00730365	-0.00291285	-0.00423456	-0.00690368	-0.00633496
3524.36	-0.00375087	-0.00210157	-0.00543046	-0.00647233	-0.00214643
3524.45	-0.00118153	0.00024247	-0.00250684	-0.00399621	0.00258269
3524.55	-0.000747447	0.00121537	0.000254459	-0.000287482	-0.0004618
3524.65	-0.000274575	-0.00116342	0.000108289	0.00326942	-0.00421327
3524.75	0.00108781	-0.00341934	0.000243473	0.00625251	-0.00613849
3524.84	0.00178351	-0.000864983	-0.000317308	0.00345439	-0.00484255
3524.94	0.00194879	0.00161307	-0.00327586	-0.00125802	-0.0036871
3525.04	0.00337342	0.000564725	-0.00431553	-0.00200263	-0.00410962
3525.14	0.00554646	-0.000512941	-0.00207221	-0.001588	-0.00283349
3525.23	0.00760962	-0.00221331	0.00219427	-0.000698819	-0.00170747
3525.33	0.00647812	-0.00230627	0.00412703	0.00110403	0.00137597
3525.43	0.00228594	0.00259251	0.00130948	0.00486605	0.00649679
3525.53	-0.00276301	0.00382885	0.000433215	0.00829789	0.00747884
3525.62	-0.00714546	-0.00128027	-0.00133443	0.00656545	0.00380593
3525.72	-0.00696919	-0.00276943	-0.00352235	0.00287918	-1.68325e-05
3525.82	-0.00149273	-0.00147998	-0.00463487	0.00238082	-0.00327156
3525.92	0.00409332	-0.000392378	-0.00462739	0.00306115	-0.00525009
3526.02	0.0059718	0.000885203	-0.000116581	0.0015865	-0.0039894
3526.11	0.00707021	-0.000518016	0.00184173	0.00084423	-0.00501434
3526.21	0.0110047	0.0016711	-0.000150908	0.00273732	-0.00723252
3526.31	0.0157515	0.00686249	-0.00095478	0.00333122	-0.00362812
3526.41	0.0158866	0.00764011	0.00194564	0.00301548	0.000993874
3526.5	0.013238	0.00823706	0.00727521	0.00421426	0.00371703
3526.6	0.0137066	0.00874424	0.00762074	0.00660545	0.00541541
3526.7	0.0164768	0.00960888	0.00523861	0.0082401	0.00282492
3526.8	0.0196323	0.0154659	0.00562286	0.00701821	6.77898e-05
3526.89	0.0236143	0.0253364	0.00614309	0.00775676	0.00228783
3526.99	0.0295961	0.0339807	0.00854783	0.0131031	0.00779571
3527.09	0.0395792	0.0385193	0.0130246	0.019471	0.0116009
3527.19	0.0510722	0.0406324	0.0210771	0.0273968	0.0113052
3527.29	0.0594919	0.0444924	0.0325386	0.0340926	0.0139786
3527.38	0.0671434	0.0529955	0.0392933	0.0377989	0.0224464
3527.48	0.0761031	0.0610089	0.041537	0.0400729	0.0317096
3527.58	0.0805665	0.066008	0.0467535	0.0404866	0.034713
3527.68	0.0823599	0.0675038	0.054679	0.0390067	0.0313505
3527.77	0.0856157	0.0634682	0.0576449	0.0364033	0.0293739
3527.87	0.0814583	0.0570513	0.0557451	0.0341117	0.0271035
3527.97	0.0710242	0.0494943	0.0526372	0.0289948	0.022091
3528.07	0.0585644	0.0398185	0.0450289	0.0242563	0.0176174
3528.16	0.0408849	0.0296546	0.0327122	0.0215564	0.0131107
3528.26	0.0257596	0.0165928	0.0211618	0.0157124	0.00792141
3528.36	0.0191324	0.00586097	0.0141423	0.00803812	0.00514049
3528.46	0.0176455	0.00639905	0.00974915	0.00409339	0.00537175
3528.55	0.0163045	0.00984251	0.00498514	0.00586187	0.00526441
3528.65	0.0154771	0.00931923	0.00424005	0.00562843	0.00444224
3528.75	0.0186898	0.00906549	0.00817326	0.00541947	0.00467744
3528.85	0.0224862	0.011749	0.0123862	0.0103288	0.00348261
3528.95	0.0240701	0.0160116	0.0163582	0.0125018	0.00407869
3529.04	0.0236859	0.0160288	0.0156598	0.0130681	0.00962578
3529.14	0.0201651	0.00991637	0.0114074	0.0114781	0.00896201
3529.24	0.0117504	0.00448771	0.00881453	0.00429432	0.00222585
3529.34	-0.00372952	-0.00188383	0.00139531	-0.00245645	-0.00247008
3529.43	-0.0243761	-0.0135029	-0.0114548	-0.00957822	-0.00790375
3529.53	-0.0466592	-0.0276612	-0.0218198	-0.019075	-0.0157142
3529.63	-0.0690548	-0.0421589	-0.0307697	-0.0269916	-0.0214726
3529.73	-0.090192	-0.0536426	-0.0420257	-0.0336273	-0.0242669
3529.82	-0.103487	-0.060419	-0.0524946	-0.0390645	-0.0271346
3529.92	-0.103507	-0.0627756	-0.0562368	-0.0396057	-0.0279408
3530.02	-0.0991324	-0.0622195	-0.052759	-0.0389186	-0.0278887
3530.12	-0.0967165	-0.0594736	-0.04965	-0.0378004	-0.0294618
3530.21	-0.0906606	-0.0552663	-0.0486096	-0.0333356	-0.0306499
3530.31	-0.0797188	-0.0511069	-0.0434772	-0.0287848	-0.0267391
3530.41	-0.0663641	-0.0429662	-0.0345271	-0.0259561	-0.0166672
3530.51	-0.0491177	-0.0297693	-0.0249831	-0.0217828	-0.00728495
3530.61	-0.0335441	-0.0199564	-0.0166301	-0.0142351	-0.00268025
3530.7	-0.0271441	-0.0148167	-0.00969024	-0.0103517	-0.000594359
3530.8	-0.0260217	-0.00739878	-0.00428397	-0.0102623	0.00143767
3530.9	-0.0256693	-0.00321979	-0.00235727	-0.00559881	0.00392884
3531	-0.0238892	-0.00621744	-0.0015217	0.000635711	0.00619756
3531.09	-0.0189588	-0.00607346	-0.000292433	0.0010877	0.00640658
3531.19	-0.0137447	-0.0034461	0.00268232	-0.000474762	0.00521138
3531.29	-0.00951059	-0.00379549	0.00569961	-0.000415478	0.00405373
3531.39	-0.00607521	-0.00432074	0.00596675	-0.00189073	0.000964947
3531.48	-0.0040014	-0.00382148	0.00480582	-0.00247607	-0.00373598
3531.58	-0.00149936	-0.00424486	0.00100104	-0.00312285	-0.0074901
3531.68	-0.000814906	-0.00478013	-0.00377145	-0.00644006	-0.0109642
3531.78	-0.000754299	-0.00451494	-0.00985213	-0.00863421	-0.0137292
3531.88	-0.000317414	-0.00894342	-0.0154065	-0.0100386	-0.0144161
3531.97	-0.00261776	-0.0150762	-0.015813	-0.00928136	-0.0136178
3532.07	-0.00423974	-0.0154836	-0.0124367	-0.00652995	-0.0117778
3532.17	-0.00443417	-0.0103036	-0.00874007	-0.00678906	-0.00947954
3532.27	-0.00382848	-0.00418462	-0.00870146	-0.00771633	-0.00929311
3532.36	-0.00240036	-0.00256169	-0.0133343	-0.00789494	-0.010034
3532.46	-0.00215745	-0.00510082	-0.0154654	-0.0105128	-0.0092799
3532.56	-0.00154958	-0.00566494	-0.0117642	-0.014185	-0.00775664
3532.66	-0.000695573	-0.00249709	-0.00855098	-0.0142813	-0.00503526
3532.75	-0.00325839	-0.00174596	-0.00516139	-0.0104505	-0.0011222
3532.85	-0.0055759	-0.00410826	0.00253187	-0.00420823	0.00102675
3532.95	-0.00262571	-0.00630349	0.00709301	0.000710671	-0.00112682
3533.05	0.00173324	-0.00759703	0.00359558	0.00143202	-0.00259651
3533.14	0.000802976	-0.00539442	0.00324763	0.00133046	-0.00123457
3533.24	-0.00344636	-0.00134949	0.0051677	0.000446736	-0.000873368
3533.34	-0.00293872	-0.00119301	0.000409408	-0.000919404	-0.00162167
3533.44	4.7773e-05	-0.00269605	-0.00261816	-0.00089295	-0.00467394
3533.54	-0.000292063	-0.00205266	-0.00106889	-0.00209536	-0.0071629
3533.63	-0.000632864	-0.000826185	-0.0037703	-0.00321804	-0.00318415
3533.73	0.000261739	0.001308	-0.0060102	-0.000853129	0.00299017
3533.83	0.000193072	0.00128605	-0.00107138	-0.000620734	0.00318933
3533.93	0.000911381	-0.00115145	0.00164863	-0.00304735	-0.00218321
3534.02	0.000421101	-0.000467663	-0.000207567	-0.00320956	-0.00647742
3534.12	-0.00155836	0.000479533	-0.00213315	-0.00342679	-0.00646416
3534.22	-0.00132559	-0.00181602	-0.00197949	-0.00125644	-0.00299462
3534.32	0.000319129	-0.00451767	-1.54221e-05	0.00258503	0.000780664
3534.41	0.000965961	-0.00364058	-0.00185764	0.00335697	0.0016008
3534.51	7.99172e-05	-0.00337899	-0.00378584	0.00238844	0.000421295
3534.61	-5.31769e-05	-0.00674747	-0.00146135	0.00193375	-7.56861e-05
3534.71	-0.00147711	-0.00722306	0.00120397	0.0027689	0.00122144
3534.8	-0.00402841	-0.00327317	0.00389226	0.0043022	0.00065722
3534.9	-0.00186695	0.00121518	0.0056135	0.00483972	-0.00127508
3535	-0.000910932	0.00405077	0.0048749	0.00397367	4.92094e-05
3535.1	-0.00308442	0.00433902	0.00507242	0.00312066	0.00181734
3535.2	3.86338e-05	0.00539311	0.00603385	0.00129187	0.00350249
3535.29	0.00314496	0.00754619	0.00559733	0.00171183	0.00526434
3535.39	0.000971047	0.00411098	0.00233556	0.00383125	0.00333615
3535.49	-0.000856096	-0.00253373	-0.00162802	0.00334754	0.000779212
3535.59	0.000232347	-0.00441989	-0.000247434	0.00509919	0.00245709
3535.68	0.00156338	-0.00307631	0.00398042	0.00730263	0.00534153
3535.78	0.00247466	-0.00109316	0.0050385	0.0042032	0.00468179
3535.88	0.00144065	0.00231673	0.00376476	0.000107608	0.00526962
3535.98	-0.000915345	0.00473146	0.00283384	0.000726616	0.00991795
3536.07	0.00136571	0.00521924	0.00145343	0.00387454	0.0093385
3536.17	0.00556913	0.00316515	0.000352773	0.00579117	0.00468992
3536.27	0.00663137	-0.000574756	0.0017166	0.00583531	0.00284637
3536.37	0.00532758	-0.00258142	0.00208247	0.00292076	-2.64363e-05
3536.46	0.00407711	-0.00187642	0.00102659	0.000407729	-0.00151746
3536.56	0.00368129	0.00138568	0.00294167	-0.000934024	0.00200827
3536.66	0.00466159	0.00504483	0.00703646	0.000170305	0.00356887
3536.76	0.00736015	0.00499775	0.00997288	0.00404258	0.0018562
3536.86	0.0083819	0.000287864	0.0083042	0.00388154	-8.44422e-05
3536.95	0.00824133	-0.00215379	0.00556704	0.00274034	0.000154828
3537.05	0.00688027	0.000995896	0.00843882	0.00470748	0.00277593
3537.15	0.00133827	6.78138e-05	0.0134282	0.00478391	0.00370606
3537.25	-0.00118672	-0.0060788	0.0124608	0.0043816	0.00501765
3537.34	-0.000703539	-0.00427241	0.0070444	0.00647152	0.00633369
3537.44	-0.00258061	0.002924	0.00566122	0.00650308	0.00270675
3537.54	-0.00326233	0.00411786	0.00510021	0.00370316	-0.00110099
3537.64	-0.00317827	0.00174138	-0.000911383	0.00152	-0.00327047
3537.73	-0.0022928	0.000187867	-0.00608819	-0.000274987	-0.00391103
3537.83	0.000106197	-0.00258033	-0.00271431	-0.00231481	0.000134947
3537.93	-0.000269697	-0.00722457	0.00219919	-0.00426035	0.0013164
3538.03	-0.00357199	-0.00862408	0.00176803	-0.00669143	-0.00141601
3538.12	-0.00471433	-0.00541614	-0.00197374	-0.00635286	-0.00199714
3538.22	-0.00444807	-0.00139298	-0.00464475	-0.00544697	-0.000112313
3538.32	-0.00385687	0.00209139	-0.0014082	-0.00525873	0.00171271
3538.42	-0.0021291	0.00370105	0.00241346	-0.000366647	-0.00229202
3538.52	-0.00264992	0.000394899	0.000978446	0.00291165	-0.00684971
3538.61	-0.00317133	-0.00434021	-0.00483757	-0.00013489	-0.00366517
3538.71	-0.00102121	-0.00572737	-0.00934873	-0.00254673	-0.000431606
3538.81	0.000587698	-0.00527378	-0.0086553	-0.00171944	-0.000545354
3538.91	0.000551547	-0.00417148	-0.00606437	-0.000526485	-0.00112006
3539	-8.14772e-05	-0.00239787	-0.00556028	-7.78367e-05	-0.00150424
3539.1	-0.0028271	-0.0023164	-0.00610866	0.000380322	0.00147805
3539.2	-0.00489333	-0.00336502	-0.00298731	0.000341048	0.00349689
3539.3	-0.000188849	-0.00417647	0.00298023	0.000762824	-0.00016831
3539.39	0.00589051	-0.00570065	0.0057448	0.0023797	-0.00427466
3539.49	0.00838625	-0.00429559	0.00135585	0.00111398	-0.00559723
3539.59	0.00623809	-0.00225612	-0.00422996	-0.000971615	-0.00546296
3539.69	0.00138852	-0.00364507	-0.000734207	-0.00102046	-0.00496906
3539.79	-0.00116609	-0.00307397	0.00786836	-0.000340053	-0.00597446
3539.88	-0.00404377	-9.93871e-05	0.00742197	0.00213572	-0.0053167
3539.98	-0.00338081	0.000484028	0.00223689	0.00499176	-0.00226064
3540.08	0.000945093	-7.99445e-06	0.00326469	0.00265752	-0.00182415
3540.18	0.000412136	0.00206895	0.00239759	-0.00145303	-0.00376739
3540.27	-0.00226323	0.00446201	-0.00271951	-0.000628341	-0.00446077
3540.37	-0.003588	0.00369234	-0.00495457	-0.00219107	-0.0026458
3540.47	-0.00273082	0.00317985	-0.00613686	-0.00534925	-0.00119922
3540.57	-0.00045794	0.00372628	-0.00507981	-0.00204382	-0.00228734
3540.66	0.000160231	0.00383414	0.000242138	0.00228387	-0.00370092
3540.76	0.00180917	0.00485595	0.00366567	0.00154616	0.000163084
3540.86	0.00538219	0.00598959	0.00335892	-0.00141491	0.00559027
3540.96	0.00604435	0.00580377	0.00407119	-0.00253166	0.00478854
3541.05	0.00215509	0.00532685	0.00492154	-0.0036228	-0.000659136
3541.15	-0.00224649	0.00608896	0.0041423	-0.00492098	-0.00349808
3541.25	-0.00396819	0.00271841	0.00423395	-0.00212029	0.000940072
3541.35	-0.00197068	-0.00418242	0.00355405	-0.000374148	0.00476785
3541.45	0.00241385	-0.00529939	0.00357604	-0.00424539	0.00320927
3541.54	0.00257838	-0.00181867	0.00446162	-0.00731453	-0.000492353
3541.64	-0.000943378	-0.00142298	0.00113609	-0.00390901	-0.00402995
3541.74	-0.00246854	-0.0026652	-0.00298971	0.00213448	-0.00358841
3541.84	-0.00268807	-0.00178568	-0.00225676	0.00417868	-0.000329634
3541.93	-0.0012817	-0.000958942	-0.000167631	0.00376641	0.000332294
3542.03	0.0019938	0.000480428	-0.00119694	0.00396411	0.000108063
3542.13	0.00283279	0.0031499	-0.00234024	0.00409901	-0.00055656
3542.23	0.00113541	0.00628378	-0.00184142	0.000439095	-0.0027049
3542.32	0.000836002	0.00759906	-0.00155297	-0.00214058	-0.00383505
3542.42	0.00263411	0.00617815	-0.00187061	0.00147311	-0.00362439
3542.52	0.00291475	0.00312272	-0.00243304	0.00443898	-0.0015268
3542.62	-2.77797e-05	-0.000870929	-0.00365645	0.00626885	0.000798071
3542.71	-0.00132998	-0.00161814	-0.0056308	0.00767221	0.002192
3542.81	0.000464138	0.00138614	-0.00575123	0.00786941	0.00317754
3542.91	0.000837918	0.00366464	-0.00359307	0.0079009	0.00410468
3543.01	-0.0027719	0.00361983	0.000457032	0.00364506	0.00387148
3543.11	-0.00619074	0.0026886	0.00348566	-0.000464786	0.00160919
3543.2	-0.00521903	0.000690538	0.0022467	0.00237133	-0.000185589
3543.3	-0.00256183	-0.00189975	0.000979805	0.00572361	0.000164791
3543.4	-0.00106801	-0.0022123	0.00022739	0.00513539	0.000568893
3543.5	-0.00220749	-0.00195837	-0.00106506	0.00434561	-0.000179818
3543.59	-0.00240691	-0.00305474	0.00147147	0.00286944	0.00029432
3543.69	0.000206938	-0.000461555	0.00403818	-0.00143607	0.00287489
3543.79	-0.000872052	0.00392635	0.00126749	-0.00326291	0.00439453
3543.89	-0.00382176	0.0026655	0.00051505	0.000630322	0.00256226
3543.98	-0.00432353	0.000413782	0.00305238	0.00177057	0.000658834
3544.08	-0.00213435	0.00258848	0.0027861	-0.00465123	0.00156946
3544.18	0.000741869	0.00304002	0.000655088	-0.00926706	0.00307552
3544.28	0.00153868	-0.00038073	-0.000353563	-0.00485712	0.00428121
3544.38	0.00331231	-0.0038469	0.000183575	0.00262693	0.00421351
3544.47	0.00617348	-0.00426667	-0.000160501	0.0054044	0.00155542
3544.57	0.00722128	-0.000815164	-0.00145894	0.00333011	0.0039284
3544.67	0.00372891	0.00398925	-0.00246779	0.000818182	0.00907778
3544.77	-0.00118829	0.00617654	-0.00274375	0.0012688	0.00654563
3544.86	-0.000635372	0.00312628	0.000119495	0.00103985	0.00250824
3544.96	0.00452254	-0.000270223	0.00158478	-0.000554205	0.00379585
3545.06	0.00726287	0.000215087	-0.00142599	5.58264e-05	0.00433653
3545.16	0.00665091	0.00253435	-0.00254675	0.000936261	0.00328084
3545.25	0.00941042	0.00415893	-0.00376686	0.00170113	0.00411922
3545.35	0.0106918	0.00274584	-0.00639667	0.00316464	0.00382918
3545.45	0.0066304	0.000507172	-0.0038776	0.00460451	-0.000713298
3545.55	0.00262809	0.00337193	0.000473952	0.00148386	-0.00525048
3545.64	-0.00131638	0.00505015	0.00209011	-0.00199076	-0.00442592
3545.74	-0.000986949	1.26879e-05	0.00280179	0.000233769	-0.00372304
3545.84	0.000927952	-0.00153798	0.000544953	0.00207061	-0.00331915
3545.94	-0.000611345	0.00156008	-0.00271164	0.00218719	0.000899927
3546.04	0.00116434	0.00440627	0.000118647	0.00298845	0.00394959
3546.13	0.00456013	0.00797763	0.00421214	0.00606733	0.000883089
3546.23	0.00403632	0.00819734	0.00357052	0.00913418	-0.00462172
3546.33	0.000133243	0.00608668	0.0034238	0.00838909	-0.00338151
3546.43	-0.00207385	0.00671583	0.00490356	0.00248882	-0.000241958
3546.52	0.00123878	0.00817532	0.00371733	-0.00235937	-0.00195999
3546.62	0.00496553	0.00685101	0.000133024	-0.000878677	-0.00136288
3546.72	0.00533985	0.00100531	-0.00161411	0.0022741	0.000160727
3546.82	0.00684332	-0.00273282	-0.00168619	0.00436182	-0.000126829
3546.91	0.00733301	-0.00164838	-0.000593077	0.00264005	0.0019765
3547.01	0.00486559	-0.00306246	0.00220447	-7.74303e-05	0.0039351
3547.11	0.00437558	-0.00515418	0.00311459	0.00145755	0.00435417
3547.21	0.00444379	-0.00312595	0.00400304	0.00563631	0.005123
3547.3	0.00344248	-0.000131264	0.00545909	0.00821785	0.00548566
3547.4	0.00319466	-0.00074961	0.00432188	0.00526927	0.0048335
3547.5	0.00545096	-0.00405808	0.00207243	0.00081579	0.00305089
3547.6	0.00665769	-0.00617468	0.00217752	0.000663547	0.00211294
3547.7	0.00509882	-0.00602315	0.00546023	0.00104296	0.00318919
3547.79	0.00507847	-0.0029333	0.00421978	-0.000324504	0.00305363
3547.89	0.00519281	0.00201039	-0.00177608	-0.000703696	0.00260754
3547.99	0.00517323	0.00593766	-0.0010208	0.000142388	0.0038488
3548.09	0.00630822	0.00835884	0.00439197	0.00272341	0.00424011
3548.18	0.00564366	0.00804882	0.00534877	0.00339663	0.00408239
3548.28	0.00274128	0.00541324	0.00460929	-0.000824875	0.00572752
3548.38	0.000867554	0.00447379	0.00415954	-0.00269977	0.00673439
3548.48	0.00193988	0.00623378	0.00149704	0.00219758	0.00771719
3548.57	0.00178772	0.00709571	-0.00160983	0.00714541	0.0079853
3548.67	-0.00224596	0.00344032	-0.00506401	0.00600292	0.00472428
3548.77	-0.00580867	-0.00139348	-0.00676994	0.00169114	0.00293279
3548.87	-0.00664278	-0.00345057	-0.00341098	-0.000518263	0.00214812
3548.96	-0.00588389	-0.00327588	0.000394788	-0.00113481	0.000168078
3549.06	-0.00273221	-0.000631671	0.00054745	-0.00036055	-0.00262505
3549.16	0.000611283	0.000213624	0.000729097	0.00203201	-0.00502802
3549.26	-0.000157297	-0.00314253	0.00173966	0.00387953	-0.00343126
3549.36	-0.00330883	-0.00544282	0.00237521	0.00624935	0.00060466
3549.45	-0.00635134	-0.00303013	0.00508307	0.00752681	0.00208762
3549.55	-0.00619536	0.000363986	0.00329253	0.00376595	-0.00119035
3549.65	-0.00193957	0.000677462	-0.00426918	-0.00344841	-0.00204077
3549.75	0.00124244	0.00348478	-0.00327637	-0.00595603	0.00390237
3549.84	0.000319361	0.00600756	0.00316677	-0.00189468	0.00713082
3549.94	-0.000385268	0.00560741	0.00184216	0.00142358	0.0049158
3550.04	0.00225864	0.00639914	-0.000204292	0.00242287	0.0061379
3550.14	0.00353839	0.00527719	0.000276651	0.00274086	0.00871737
3550.23	0.00405064	0.00579127	-0.00101504	0.0020931	0.00802372
3550.33	0.00520739	0.00837325	0.000338687	0.0012422	0.0050302
3550.43	0.00345487	0.00953248	0.00237313	0.00178392	-0.000221183
3550.53	0.00139633	0.00980883	0.00137412	0.00342054	-0.000762396
3550.62	0.00161898	0.00893786	0.000256247	0.00310525	0.00289108
3550.72	0.000441319	0.00687009	-0.00017526	0.00283862	0.00392873
3550.82	-0.000901375	0.00289571	-0.00197496	0.00703902	0.000325965
3550.92	0.000905725	0.000291824	-0.00457411	0.0095227	-0.00485026
3551.02	0.0030725	0.000498509	-0.00511005	0.00532976	-0.00463507
3551.11	0.00251413	0.000278539	-0.0032103	0.00230923	-0.000522116
3551.21	0.000625683	-8.6462e-05	0.000199461	0.00284565	0.00379401
3551.31	-0.000925866	0.000819532	0.00279765	2.04762e-06	0.00268794
3551.41	-0.00284691	0.000415512	0.00500746	-0.00580344	-0.00212854
3551.5	-0.00265596	0.00163274	0.00647381	-0.00708569	-0.000638198
3551.6	0.00134832	0.00622706	0.00297867	-0.00214419	0.0034358
3551.7	0.00364642	0.00960165	-0.000600474	0.00232795	0.00484513
3551.8	0.00139157	0.0077697	0.00092454	0.00409272	0.00314068
3551.89	0.000217912	0.00283087	0.00317293	0.00197975	-0.000206283
3551.99	0.00239652	0.00269018	0.0023971	-0.00185004	-0.00176454
3552.09	0.00612977	0.00287163	0.0012429	-0.00131889	0.000659786
3552.19	0.0086328	0.000496349	-0.00258051	0.00103159	0.0048843
3552.29	0.00578178	0.000946553	-0.00814301	0.00313215	0.00401004
3552.38	-0.000828411	0.00210696	-0.00667996	0.00270569	0.00127867
3552.48	-0.00491793	0.00293035	-0.00465536	-0.00130592	0.00170657
3552.58	-0.0040815	0.00397023	-0.00483106	-0.0024244	0.00139159
3552.68	-0.00205161	0.00354025	-0.00361314	0.00190789	-0.000782696
3552.77	-0.000846818	0.000315073	-0.00447076	0.00579105	0.000247103
3552.87	0.00196205	-0.00307736	-0.00254235	0.00463433	0.00373789
3552.97	0.00376602	-0.00385804	-1.4403e-06	-6.80132e-06	0.00327078
3553.07	6.61733e-06	-0.00284079	-0.000410187	-0.00220553	0.00155432
3553.16	-0.00324608	0.00047663	0.00453472	-0.00197422	0.00205838
3553.26	-0.000786478	0.00107816	0.0101301	-0.00299179	0.00240777
3553.36	0.00128258	-0.00311487	0.00765396	-0.00271436	0.000740251
3553.46	0.000592413	-0.00397838	0.00310409	-0.00170667	-0.00203368
3553.55	0.000772306	-0.00269038	0.00501672	-0.000323354	-0.00281816
3553.65	-0.000639123	-0.00212017	0.00867661	0.00246003	-0.00264842
3553.75	-0.00234551	0.00116976	0.00632506	0.0039605	-0.00251523
3553.85	-0.000406775	0.00334138	0.00369368	0.00243335	-0.00162023
3553.95	-0.00205634	0.00478299	0.00598884	-0.00170964	-0.000511003
3554.04	-0.00517338	0.0049499	0.0060622	-0.00270288	0.000552519
3554.14	-0.00163045	-0.000640241	0.00101608	0.00246933	-0.00185063
3554.24	0.00113229	-0.00544034	-0.0014198	0.00558876	-0.00365799
3554.34	-0.00125401	-0.00417972	0.00172833	0.00324715	-0.000415743
3554.43	-0.00294779	0.00018206	0.00679364	0.00131328	0.000405269
3554.53	-0.000267723	0.00402526	0.00680561	0.000745324	-0.00185111
3554.63	0.00104105	0.00359824	0.000233672	0.00053072	-0.00156465
3554.73	0.000468585	-0.000699199	-0.0025578	0.00238011	-0.00162633
3554.82	0.00419553	-0.0026628	-0.00151759	0.004155	-0.00519732
3554.92	0.00436728	-0.00039391	-0.00473058	0.0029839	-0.00511909
3555.02	-0.000654115	0.00213059	-0.0058122	0.000446097	-0.0018905
3555.12	-0.00151432	0.00219576	-0.000532504	-0.00205355	-0.0012346
3555.21	0.000521284	0.00177418	0.00364255	-0.00388893	0.000111222
3555.31	0.000879237	0.00331777	0.00347195	-0.00443254	0.00240872
3555.41	0.00239249	0.00496602	0.001643	-0.00328094	0.001106
3555.51	0.00559404	0.00317369	0.000542735	-0.0024524	-0.00210303
3555.61	0.0051626	-0.000542728	0.000999326	-0.00286866	-0.00413779
3555.7	0.00133256	-0.00155712	0.00129034	-0.00256906	-0.00554684
3555.8	0.000784488	0.00155388	-0.000336423	-0.0011621	-0.0042905
3555.9	0.00378939	0.00271877	-0.00208473	0.00168491	-0.000793345
3556	0.00410884	-1.16176e-05	-0.00404364	0.00377476	0.00328437
3556.09	0.00339112	0.000382892	-0.00587044	0.0055611	0.00668428
3556.19	0.0038766	0.0033735	-0.00498358	0.0065909	0.00710035
3556.29	0.00300273	0.00665662	-0.00358556	0.0048346	0.00520657
3556.39	0.000777671	0.00908095	-0.00319156	0.00223003	0.0029509
3556.48	0.000736098	0.00629448	-0.00190242	0.00116618	-0.000170017
3556.58	0.00385778	0.00165409	-0.0004452	0.00265355	-0.00238769
3556.68	0.00277778	0.00100454	-0.000236437	0.00188644	0.000905536
3556.78	-0.00420281	0.00126347	-0.00186023	-0.00134781	0.00178039
3556.88	-0.00844123	-0.000627502	-0.00273737	-0.00387072	-0.00264964
3556.97	-0.00390709	-0.00205261	-3.65574e-05	-0.00480584	-0.00158474
3557.07	0.00213351	0.00118801	0.00224418	-0.0018485	0.000615007
3557.17	0.00222415	0.00571178	0.00357325	0.00229412	-0.00080217
3557.27	-0.000231712	0.0053302	0.00414711	0.00225029	-0.000668658
3557.36	-0.00153611	0.00286703	0.000133129	-9.83226e-06	0.00065549
3557.46	-0.00075402	-0.000851384	-0.00483441	-9.65681e-05	0.00308387
3557.56	-0.00158987	-0.00371761	-0.00515343	0.000539812	0.00622904
3557.66	-0.00356521	-0.00203484	-0.00246952	0.000433044	0.00691432
3557.75	-0.00291445	-5.8812e-05	0.000822649	-0.000662099	0.00524507
3557.85	-8.77946e-05	-0.000481866	0.00350397	-0.00129354	0.00183399
3557.95	0.00366598	-0.0010033	0.00204743	-0.00087733	-0.000183325
3558.05	0.00658777	0.000169577	0.00055494	-0.00197924	0.0016953
3558.14	0.00779236	0.000800859	0.00352581	-0.00123319	0.00297508
3558.24	0.00838629	-0.000828728	0.00417859	0.00118795	0.00232522
3558.34	0.00808816	0.000331319	0.0016035	-0.00112178	0.00174133
3558.44	0.00323714	0.00344409	0.00147393	-0.00502527	0.00237843
3558.54	-0.00205938	0.00250051	0.00382057	-0.0031111	0.0012514
3558.63	-0.00114254	-0.000359571	0.0054521	-0.000119469	-0.00282152
3558.73	0.00049353	-2.79336e-05	0.00308861	0.0002782	-0.00106738
3558.83	0.000776034	0.00265195	0.00010513	0.0030819	0.0056768
3558.93	0.00330174	0.00157504	0.00154593	0.0035112	0.00935593
3559.02	0.00634367	-0.00229744	0.00148697	-3.09443e-05	0.00914241
3559.12	0.00770546	-0.00409146	-0.00172032	-0.00213633	0.00607865
3559.22	0.00326391	-0.00550578	-0.00385785	-0.00253625	0.00335842
3559.32	-0.00320246	-0.00579247	-0.00461633	-0.000573482	-0.000910552
3559.41	-0.00327805	-0.00338593	-0.00259519	0.00291384	-0.00507775
3559.51	-0.000832929	-0.000958501	0.000428686	0.00345279	-0.00189637
3559.61	-0.00224307	-0.000184787	0.000749512	-0.00148806	0.00291365
3559.71	-0.00300069	-0.00217973	0.000560185	-0.00545101	0.00437196
3559.8	0.000448423	-0.00221376	0.0011912	-0.00365645	0.0021313
3559.9	0.00215762	0.00159145	-0.000202603	-0.00188489	-0.00250068

## Sheet: Supplementary Fig 15j
	Ferric ions
Magnetic field (G)	Iron concnetration (μg/mL)
	0	20	40	80	160
3460	0.00550797	0.00189169	-0.00618434	-0.00202524	-0.00364575
3460.1	0.00123633	0.00114366	-0.00287478	-0.00120451	-0.00324864
3460.2	-0.00382232	0.00233725	-0.000909704	-0.00348501	-0.00483159
3460.29	-0.00318993	0.00410083	-0.00107361	-0.00422071	-0.00337098
3460.39	-0.000823708	0.00473763	-0.00338277	-0.000763773	0.00132732
3460.49	-0.00221988	0.00368037	-0.00389004	-0.000434167	0.00492864
3460.59	-0.00313992	-0.000638659	-0.00151064	-0.00178069	0.0080497
3460.68	-0.00126045	-0.00207542	0.000708467	-0.00287503	0.00884551
3460.78	0.000222545	-0.000295571	0.00269492	-0.00215281	0.00627457
3460.88	-0.000627359	-0.000771974	0.00273451	-5.57296e-05	0.00393022
3460.98	-0.00158651	-3.89287e-05	0.000663596	-0.00190904	0.00248482
3461.07	-0.000167098	0.00434529	-0.000520095	-0.00322371	0.00240654
3461.17	0.000159186	0.00649286	-0.000944601	-0.000389864	0.00382699
3461.27	0.000231116	0.0031084	-0.00120259	0.0019723	0.00755552
3461.37	0.0016251	0.000804798	-0.000225026	0.00155331	0.00903111
3461.46	2.52963e-06	0.00195913	-0.000425765	-0.000917781	0.00299931
3461.56	-0.00140708	0.00391484	-0.00251133	-0.00269885	-0.00215873
3461.66	-2.58636e-05	0.00603284	-0.00474429	-0.00258818	-0.000407785
3461.76	-0.00101247	0.00426183	-0.00444752	-0.00279174	0.000861377
3461.86	-0.0014405	-7.3709e-05	-4.86049e-05	-0.00307178	-0.00308624
3461.95	0.00145828	-0.00380383	0.00240939	-0.00380156	-0.00379489
3462.05	0.00168883	-0.0060176	0.000999019	-0.00492703	0.00175713
3462.15	-0.00116972	-0.00642956	-0.000528561	-0.00550431	0.0060682
3462.25	-0.00214621	-0.00766296	-0.00170988	-0.00727345	0.00558633
3462.34	-8.12914e-05	-0.00542721	-0.00152857	-0.00816326	0.00232269
3462.44	0.000150627	-0.00289498	-0.00177059	-0.0064247	0.000343795
3462.54	-0.000695921	-0.00399274	-0.00347464	-0.00528096	-0.00109251
3462.64	0.00226113	-0.00249863	-0.000906116	-0.0041443	-0.00262219
3462.73	0.00335225	-0.00172675	0.00274698	-0.00416138	-0.00128925
3462.83	-0.00032005	-0.00529458	0.00252091	-0.00609428	-0.000982548
3462.93	-0.00246929	-0.00980034	0.000229312	-0.00539754	-0.00358637
3463.03	0.000140385	-0.01101	-0.00319491	-0.00285238	-0.00589754
3463.12	0.00351482	-0.00633641	-0.00583915	-0.00244291	-0.00929163
3463.22	0.00214866	-0.00125612	-0.00744119	-0.00357475	-0.0123614
3463.32	-0.00139366	-0.00174486	-0.00466264	-0.00302777	-0.0128729
3463.42	-0.0022373	-0.00349421	-0.00078244	-0.00155651	-0.0123289
3463.52	0.000220722	-0.00329961	-0.00352861	-0.000514295	-0.0112948
3463.61	0.00357507	-0.00245722	-0.00460763	-0.000516873	-0.00878619
3463.71	0.00402803	-0.00193814	-0.000838553	-0.00367435	-0.00653458
3463.81	0.00213028	-0.00160888	0.00152971	-0.00463597	-0.0077196
3463.91	-0.00269334	-0.00211894	0.00181834	-0.00266264	-0.00695513
3464	-0.00383511	-0.00375969	-0.00152589	-0.00299126	-0.00424094
3464.1	0.00369334	-0.00318602	-0.00537963	-0.00361965	-0.00535406
3464.2	0.00620743	-0.0021112	-0.00549243	-0.00551567	-0.00557389
3464.3	0.00367395	-0.00253701	-0.00367154	-0.00752274	-0.00393632
3464.39	0.00261055	-0.000720576	-0.00402742	-0.00755226	-0.0040531
3464.49	-0.000395173	0.00180275	-0.00635452	-0.00571901	-0.00463717
3464.59	0.000692793	0.000105918	-0.00785661	-0.00261277	-0.00511558
3464.69	0.00529581	-0.00239337	-0.00664966	-0.000552582	-0.00393172
3464.79	0.00396658	-0.00293374	-0.00469605	0.00278742	-0.00283664
3464.88	0.00276658	-0.00162635	-0.00379262	0.00408952	-0.00389163
3464.98	0.00402145	0.00155101	0.000229742	-0.000285024	-0.00358579
3465.08	0.0020276	0.00387856	0.00253685	-0.003675	-0.00291431
3465.18	0.00167169	0.00230443	-0.000256137	-0.00395762	-0.00351194
3465.27	0.00287891	0.000370584	-0.00280806	-0.00341959	-0.00216985
3465.37	0.00192844	0.000678114	-0.00544187	-0.00179217	-0.001735
3465.47	0.000632082	-0.000868546	-0.00586742	-0.00328718	-0.006573
3465.57	-0.000991037	-0.00242466	-0.0020074	-0.00725253	-0.0066644
3465.66	-0.00176146	-0.00310982	0.00113748	-0.00604215	-0.00133821
3465.76	-0.00104816	-0.00234591	1.92254e-05	-0.00142421	-0.00103151
3465.86	-0.00244982	-0.000664463	-0.00147031	8.97322e-05	-0.00194208
3465.96	-0.0040421	-0.0025419	-0.00201666	-0.0024598	-0.00293773
3466.05	-0.00285235	-0.00452797	-0.00483786	-0.00443986	-0.00390503
3466.15	-0.00172566	-0.00199492	-0.00391699	-0.00254146	-0.00126931
3466.25	-0.00469046	0.00120018	-0.00292295	-0.000558911	-0.00106556
3466.35	-0.0094987	0.00345487	-0.00617004	-0.00110268	-0.00412489
3466.45	-0.00658324	0.00519384	-0.00699249	2.14142e-05	-0.00569606
3466.54	0.000926454	0.00430865	-0.0040286	0.00157887	-0.00504737
3466.64	0.00023518	7.6212e-05	-0.00159472	-0.0015628	-0.00538603
3466.74	-0.00485009	-0.0055644	-0.00213509	-0.00306627	-0.0081085
3466.84	-0.00583029	-0.00847641	-4.55623e-05	-0.000779276	-0.00639362
3466.93	-0.00672759	-0.00727223	0.0042923	-0.000841172	-0.00204592
3467.03	-0.00508928	-0.00497552	0.00519764	-0.00286817	-0.00223852
3467.13	0.00150794	-0.00299398	0.00147337	-0.0037137	-0.00699838
3467.23	0.00358981	0.00027745	-0.00367633	-0.00392621	-0.0121121
3467.32	0.00103999	0.000142254	-0.00424563	-0.00472745	-0.00903267
3467.42	-0.00142194	-0.00273667	-0.00212859	-0.00403245	-0.00424423
3467.52	-0.00197627	-0.00432736	-0.00238939	-0.00181544	-0.00650546
3467.62	0.000109483	-0.00518551	-0.000478452	-0.00181049	-0.00776708
3467.71	-0.000840756	-0.0026676	0.0035334	-0.00516415	-0.00741625
3467.81	-0.00243066	0.000571764	0.0024245	-0.00597454	-0.00511361
3467.91	-0.00203278	-0.000442705	-0.00225085	-0.00419641	-0.000694133
3468.01	-0.0032332	-0.00518007	-0.0040348	-0.00280237	-0.00194548
3468.11	-0.00196662	-0.00607156	-0.00155426	-0.00156894	-0.00540561
3468.2	-0.0007137	-0.000718904	-0.00212748	-0.00321989	-0.00507938
3468.3	-0.00329909	0.00215604	-0.00404881	-0.00469677	-0.00297745
3468.4	-0.0029648	0.00193704	-0.00107732	-0.00437526	-0.00284144
3468.5	-0.000154568	0.00186338	0.000493805	-0.00618428	-0.00407965
3468.59	-0.00175558	-0.000300274	-0.00111077	-0.0085822	-0.00557501
3468.69	-0.00803152	-0.00378512	-0.00532069	-0.00679309	-0.00640812
3468.79	-0.00963464	-0.00664474	-0.00599573	-0.00556545	-0.00452084
3468.89	-0.00361579	-0.00623163	-5.06855e-06	-0.00663767	-0.00332364
3468.98	0.00101578	-0.00277633	0.00181553	-0.00446739	-0.004352
3469.08	0.00262025	-0.00259604	-5.7628e-05	-0.00230184	-0.0041223
3469.18	0.0028974	-0.00349931	-0.000796282	-0.0021041	-0.00101228
3469.28	-0.000563524	0.000471012	-0.0011308	-0.00417806	0.0002562
3469.38	-0.00403767	0.00564131	-0.000635678	-0.00509815	-0.00281607
3469.47	-0.00271621	0.00701823	-0.00205533	-0.00178759	-0.00503834
3469.57	-0.000453249	0.00558503	-0.00438013	0.000659583	-0.00440884
3469.67	0.000453152	0.00411386	-0.00312881	0.00144919	-0.00469549
3469.77	0.000379411	0.00433277	-0.000613973	-0.00104596	-0.00505195
3469.86	-0.00118691	0.00514236	-0.000145769	-0.0059607	-0.00232746
3469.96	-0.000120868	0.00518797	-0.00267794	-0.00735974	0.00182674
3470.06	0.00259226	0.00529572	-0.00649697	-0.00807594	0.00234877
3470.16	-0.000634943	0.00601564	-0.00639846	-0.00952271	-0.00263729
3470.25	-0.0052793	0.00463161	-0.00318795	-0.00826028	-0.00661218
3470.35	-0.00509634	-0.00209408	-0.000640892	-0.002846	-0.00673242
3470.45	-0.00403858	-0.00848242	0.000248241	0.00327582	-0.00523635
3470.55	-0.00520427	-0.0083991	-0.000493142	0.00401922	-0.00273047
3470.64	-0.00585778	-0.00480485	-0.000781929	0.00154766	-0.00155753
3470.74	-0.00221616	-0.00498372	-0.00433334	1.1311e-05	-0.00487803
3470.84	0.00205244	-0.00677812	-0.009162	0.000147471	-0.00745717
3470.94	0.00271785	-0.00228421	-0.00961424	-0.00135512	-0.00413552
3471.04	0.00141829	0.00113587	-0.0115349	-0.00421525	-0.000816671
3471.13	-0.000691624	-0.00103092	-0.0134969	-0.00258798	-0.000468589
3471.23	-0.00446461	0.000175316	-0.00811856	-0.00225124	-0.00011678
3471.33	-0.00589405	0.00378124	-0.00258866	-0.0057783	-0.000607176
3471.43	-0.00380663	0.0056453	-0.00467198	-0.0056551	-0.00101667
3471.52	-0.00197524	0.00579235	-0.00747246	-0.00522017	0.00110747
3471.62	0.000160278	0.00154709	-0.0044022	-0.00758744	0.00244863
3471.72	-0.00134444	-0.0031373	0.000229173	-0.00786266	-0.000419235
3471.82	-0.00409146	-0.00297529	0.00104541	-0.00495702	-0.00405737
3471.91	-0.00123549	-0.00217594	0.000542985	-0.00563466	-0.00417369
3472.01	-0.00140196	-0.00442713	-0.000175126	-0.010278	-0.00351812
3472.11	-0.00666644	-0.00612846	-0.00102025	-0.00899627	-0.00586721
3472.21	-0.00700258	-0.00557821	-0.000800231	-0.0050729	-0.0113177
3472.3	-0.00291829	-0.00531716	-0.00136208	-0.00373365	-0.0162051
3472.4	-0.00213188	-0.00466754	-0.00262262	-0.00145199	-0.013064
3472.5	-0.00437515	-0.00213655	-0.00512167	-0.00274208	-0.00225668
3472.6	-0.00408158	-0.0012296	-0.0056073	-0.00562474	0.00144217
3472.7	-0.000383828	-0.001746	-0.00113389	-0.0051662	-0.00473315
3472.79	0.00183666	-2.86862e-05	-9.85747e-05	-0.00482498	-0.0066201
3472.89	0.00113368	0.00196893	-0.00439232	-0.00259094	-0.000174252
3472.99	-0.000573929	0.00204395	-0.00578408	-0.00101363	0.00338838
3473.09	-0.00363973	0.000615486	-0.00464388	-0.00396093	0.00126772
3473.18	-0.00541973	-0.00207968	-0.00332801	-0.00458214	0.00140993
3473.28	-0.00509534	-0.00451077	-0.00104154	-0.00130414	0.00218475
3473.38	-0.00371997	-0.00444315	-0.00118918	0.00137321	0.0036155
3473.48	0.00119276	-0.0032357	-0.00200563	0.000484184	0.00482613
3473.57	0.00567146	-0.00277399	-0.000880092	-0.00297231	0.000989384
3473.67	0.00425562	-0.00316055	-0.00126327	-0.00114265	-0.00215119
3473.77	0.00186505	-0.00300969	-0.00205017	0.00243792	-0.00119496
3473.87	0.000253795	-0.0023036	-0.00232663	0.000253983	-0.00167374
3473.96	-0.00408932	-0.00542833	-0.00233591	-0.0035678	-0.00441454
3474.06	-0.00856714	-0.00861129	-0.00308488	-0.00392771	-0.00572111
3474.16	-0.00722922	-0.00669355	-0.00598536	0.000616093	-0.00683025
3474.26	-0.00207032	-0.00350573	-0.0049594	0.0037305	-0.00887759
3474.36	0.00114349	-0.000214177	-0.00171146	0.0011503	-0.00893008
3474.45	0.00101276	0.000794776	0.000530258	-0.00195786	-0.00516861
3474.55	-0.0031495	-9.05475e-05	0.00345568	-0.00254104	0.00128589
3474.65	-0.00537584	-0.00023407	0.00459005	-0.00404192	0.00661451
3474.75	-0.00437961	-0.000794073	0.00390407	-0.00517133	0.00870017
3474.84	-0.00621034	-0.00250612	-0.000103858	-0.00218888	0.0067963
3474.94	-0.0068417	-0.00536067	-0.00507001	-0.00106718	-0.00190654
3475.04	-0.0022005	-0.00741018	-0.00719868	-0.00311682	-0.010554
3475.14	9.09958e-05	-0.00795659	-0.00668336	-0.0039625	-0.0103692
3475.23	-0.00416086	-0.00606201	-0.00393229	-0.00562018	-0.00603126
3475.33	-0.00661762	-0.00191856	-0.00216217	-0.00720746	-0.00391601
3475.43	-0.00718163	0.00064518	-0.00270969	-0.00594172	-0.00407411
3475.53	-0.00947362	-0.00097406	-0.00575032	-0.00432329	-0.00567789
3475.62	-0.00721418	-0.00295193	-0.00958746	-0.00460857	-0.00633353
3475.72	-0.00281925	2.79145e-05	-0.00854764	-0.00530097	-0.00452166
3475.82	-0.00438045	0.00183294	-0.00377046	-0.00657603	-0.00437973
3475.92	-0.00833802	-0.0023132	-0.00144774	-0.00886126	-0.00287516
3476.02	-0.00797933	-0.00402907	-0.00427953	-0.00916845	-0.000417644
3476.11	-0.00708039	-0.00279172	-0.00793375	-0.0070839	-0.00310799
3476.21	-0.00898401	-0.00327813	-0.00580043	-0.00416652	-0.00593766
3476.31	-0.00767779	-0.0020274	-0.00124126	-0.00292164	-0.00485279
3476.41	-0.00291118	-0.00038031	0.00019898	-0.00273071	-0.00218693
3476.5	-0.00119497	-0.00123134	-0.00110447	-0.000885579	-0.00273906
3476.6	-0.0039897	-0.00238152	-0.00106578	-0.00180557	-0.00751888
3476.7	-0.00905779	-0.00232306	-0.000988462	-0.00706538	-0.0115744
3476.8	-0.0117619	-0.00151625	-0.00392603	-0.00998308	-0.0100137
3476.89	-0.00987817	-0.000313525	-0.00631259	-0.0108631	-0.00495566
3476.99	-0.00719118	0.00130903	-0.00494678	-0.0129467	-0.00242047
3477.09	-0.00634465	0.00182457	0.000154781	-0.0113109	-0.00305926
3477.19	-0.0051864	0.00288342	0.00405459	-0.00569314	-0.0061456
3477.29	-0.00290509	0.00312473	0.00258657	-0.00379839	-0.00772113
3477.38	-0.00403982	0.00131228	-0.000382693	-0.00586888	-0.00388138
3477.48	-0.00707043	0.00155152	-0.000717408	-0.00559699	-0.00372525
3477.58	-0.00617961	0.0043354	-0.000655501	-0.00228757	-0.0106534
3477.68	-0.00432778	0.00458292	-0.000321285	-0.000934539	-0.0137859
3477.77	-0.00713686	0.00100133	-9.45915e-05	-0.00381086	-0.0133144
3477.87	-0.00837454	-0.00124105	-0.000234862	-0.00775521	-0.0106683
3477.97	-0.00393863	-0.00189614	-0.000388441	-0.0100098	-0.00362875
3478.07	-0.0036545	-0.000711239	-1.51484e-05	-0.00911358	-0.00133461
3478.16	-0.00848905	0.00151759	0.00319691	-0.00612794	-0.00519476
3478.26	-0.0107986	-0.000635756	0.0041123	-0.00149627	-0.00630787
3478.36	-0.00900733	-0.00453968	0.000810904	0.00321239	-0.00443662
3478.46	-0.00477071	-0.00571498	-0.00218305	0.00327842	-0.00332818
3478.55	-0.00250006	-0.00460185	-0.00391364	0.000436815	-0.00259626
3478.65	-0.00587493	-0.000428851	-0.00435505	-0.00345212	-0.00240847
3478.75	-0.00860231	0.00351929	-0.00230993	-0.00631198	-0.00550885
3478.85	-0.00778917	0.00436976	-0.000605252	-0.00349171	-0.00749495
3478.95	-0.00624685	0.00249916	-0.00121852	-0.00128955	-0.00467807
3479.04	-0.00583144	-0.00148341	-0.000299894	-0.00362571	-0.00474734
3479.14	-0.00627013	-0.00390637	0.000449456	-0.00367463	-0.00557768
3479.24	-0.0034904	-0.0049766	-0.00250434	-0.00345211	-0.00148801
3479.34	-0.00338589	-0.00751347	-0.00444789	-0.0052531	0.000559758
3479.43	-0.00649085	-0.00899017	-0.00111273	-0.00534324	-0.00374946
3479.53	-0.00741655	-0.00758955	0.00305064	-0.0049081	-0.00854185
3479.63	-0.00777	-0.00623522	0.00209874	-0.00059476	-0.00682701
3479.73	-0.00691216	-0.00734791	-0.00243222	0.00682457	-0.00373506
3479.82	-0.00480317	-0.0103573	-0.00161785	0.00708926	-0.00141356
3479.92	-0.00135396	-0.0111901	0.00497929	0.00280695	0.00362354
3480.02	0.00381319	-0.00568735	0.00645013	0.00242661	0.00416814
3480.12	0.00581546	0.00162303	0.00364145	0.00152306	-0.000196745
3480.21	0.00343894	0.00524129	0.000880081	-0.00409577	-0.00208057
3480.31	0.001473	0.00803203	-0.000812331	-0.00511642	0.000586328
3480.41	0.000615185	0.0116178	0.00264549	-0.000228748	0.00331767
3480.51	0.00133972	0.0150958	0.00752781	0.00128266	-0.00101575
3480.61	0.00430986	0.0170131	0.00865269	0.0022787	-0.00552821
3480.7	0.00677675	0.0168518	0.00992254	0.00581634	-0.0051607
3480.8	0.00772522	0.0154366	0.0136881	0.00568698	-0.00396999
3480.9	0.00930949	0.0164453	0.0163261	0.00330025	-0.00183378
3481	0.00780544	0.0223472	0.0199266	0.00268853	-0.000689453
3481.09	0.00271749	0.0272153	0.0275261	0.00478119	-0.00170102
3481.19	0.00228544	0.0308628	0.0334768	0.00930373	-0.00396262
3481.29	0.00588489	0.0353171	0.0338541	0.0101506	-0.00505477
3481.39	0.00435581	0.0399906	0.0340163	0.00768766	-0.00592373
3481.48	-0.00378637	0.0465805	0.0405855	0.00788112	-0.00457856
3481.58	-0.011769	0.0519817	0.0528172	0.00865817	-0.00218165
3481.68	-0.013754	0.0541294	0.0634379	0.00976994	-0.00550447
3481.78	-0.011263	0.0534057	0.0687158	0.0131529	-0.00784748
3481.88	-0.00914197	0.0532102	0.070418	0.0134456	-0.00274077
3481.97	-0.00693035	0.0554188	0.0694399	0.0129381	0.00282035
3482.07	-0.0055957	0.0508928	0.0651803	0.0136574	0.0028625
3482.17	-0.00399164	0.0394994	0.0560573	0.00788653	0.000807528
3482.27	-0.00124718	0.0317619	0.0396363	0.00243131	-0.000831326
3482.36	-0.000413916	0.0226872	0.022074	0.00317089	-0.00223118
3482.46	0.000428986	0.00673822	0.00794401	-0.000279961	-0.00132391
3482.56	0.0026844	-0.00824773	-0.00723132	-0.00644594	0.000898758
3482.66	0.00194607	-0.019501	-0.0225766	-0.00877902	-0.00114269
3482.75	-0.00193578	-0.02941	-0.0375468	-0.0101367	-0.00366999
3482.85	-0.00398564	-0.0394326	-0.0516218	-0.0109504	-0.00331046
3482.95	-0.00320818	-0.0483638	-0.0595971	-0.0142836	-0.00733468
3483.05	-0.00334566	-0.051134	-0.0631748	-0.0207358	-0.0119361
3483.14	-0.00471756	-0.0504925	-0.0637676	-0.0229188	-0.0116214
3483.24	-0.00227303	-0.0504098	-0.0604486	-0.01808	-0.0100701
3483.34	0.00077752	-0.0508179	-0.0598727	-0.0122276	-0.00621278
3483.44	-1.88031e-05	-0.0529962	-0.0608877	-0.0108733	-0.000508177
3483.54	-0.00129479	-0.0536584	-0.0581261	-0.0119859	0.00149188
3483.63	-0.000631215	-0.0510325	-0.0542935	-0.0134907	-8.9873e-05
3483.73	0.00178455	-0.0467036	-0.0478433	-0.0117631	-0.000426737
3483.83	0.00332118	-0.0423783	-0.0394222	-0.00983592	-0.00111582
3483.93	0.00400462	-0.0365708	-0.0355942	-0.0112529	-0.0056865
3484.02	0.00280346	-0.0280059	-0.0333389	-0.0102614	-0.0103052
3484.12	-0.00126564	-0.0202211	-0.0290144	-0.00766959	-0.00971894
3484.22	-0.00344114	-0.0160165	-0.024162	-0.00701726	-0.00504565
3484.32	-0.00273733	-0.0142261	-0.0174495	-0.00586271	0.00225446
3484.41	-0.00171728	-0.0120619	-0.0128128	-0.00168296	0.00733526
3484.51	0.000568804	-0.00875597	-0.0115418	-0.000760567	0.00517302
3484.61	0.0039776	-0.00461279	-0.00940851	-0.00352943	0.00387288
3484.71	0.00419051	-0.00198732	-0.00794342	-0.00307873	0.00532973
3484.8	0.00452801	-0.00208262	-0.00581536	0.0012369	0.00865304
3484.9	0.00678601	-0.00126985	-0.00394015	0.00753862	0.0161721
3485	0.00698893	-0.000600929	-0.00467306	0.0106846	0.0202425
3485.1	0.00334777	-0.00120187	-0.00389737	0.0108125	0.0221675
3485.2	-0.00148453	-0.000876512	0.000723343	0.0141315	0.0295973
3485.29	-0.00108159	-0.00172065	0.00650099	0.0191975	0.0414755
3485.39	0.00188877	-0.0019375	0.0129178	0.0246056	0.0554227
3485.49	0.00439055	0.000722487	0.0228054	0.0358505	0.0683942
3485.59	0.0059498	0.00602549	0.0340867	0.0523709	0.0821169
3485.68	0.00435331	0.010864	0.0435141	0.0677426	0.101649
3485.78	0.00327652	0.0124354	0.0533188	0.0817418	0.122491
3485.88	0.00479374	0.0176188	0.0653277	0.0954108	0.139523
3485.98	0.00687546	0.025657	0.0751304	0.110877	0.157762
3486.07	0.00659936	0.0313222	0.079585	0.125317	0.172774
3486.17	0.00231963	0.0352633	0.0815111	0.130823	0.174577
3486.27	0.000350495	0.0330961	0.0846511	0.131926	0.170967
3486.37	0.00205698	0.02411	0.0854554	0.126845	0.162869
3486.46	0.00311746	0.0159083	0.0779169	0.110998	0.139281
3486.56	0.00494293	0.010961	0.063015	0.0919994	0.104274
3486.66	0.00710595	0.00682507	0.0445684	0.0710073	0.0668435
3486.76	0.00781281	0.00351926	0.0247622	0.0430537	0.0262457
3486.86	0.00770744	-0.00186568	0.00325962	0.00992732	-0.0164046
3486.95	0.0101488	-0.0103279	-0.0188888	-0.0248669	-0.0553103
3487.05	0.0144213	-0.0189168	-0.0410996	-0.0586667	-0.0928015
3487.15	0.0155115	-0.0238695	-0.063268	-0.08575	-0.127881
3487.25	0.01917	-0.0243734	-0.0818222	-0.106719	-0.151038
3487.34	0.0285808	-0.0247486	-0.0931253	-0.12249	-0.164855
3487.44	0.0408313	-0.0258495	-0.0955321	-0.130785	-0.172283
3487.54	0.0556714	-0.0283048	-0.0907224	-0.132658	-0.170028
3487.64	0.0689766	-0.0296684	-0.0822895	-0.126096	-0.161807
3487.73	0.0814196	-0.0260054	-0.0745546	-0.112044	-0.148504
3487.83	0.0938781	-0.0174794	-0.0672892	-0.0979672	-0.127201
3487.93	0.105378	-0.00954131	-0.0600667	-0.0857672	-0.103162
3488.03	0.115023	-0.00764426	-0.0538381	-0.0720208	-0.0857643
3488.12	0.115634	-0.00694003	-0.0441639	-0.0604503	-0.0736204
3488.22	0.10488	-0.00548451	-0.033018	-0.0505914	-0.0599827
3488.32	0.0872583	-0.00421586	-0.0250623	-0.035225	-0.0465151
3488.42	0.06607	-0.0028883	-0.0213432	-0.0228451	-0.0372966
3488.52	0.0459201	-0.002752	-0.0182997	-0.0207624	-0.0333561
3488.61	0.0277888	-0.00339394	-0.0143647	-0.0214889	-0.0314258
3488.71	0.0108655	-0.00523232	-0.0129762	-0.0182275	-0.0271278
3488.81	-0.00193164	-0.00405188	-0.00977934	-0.0131242	-0.021833
3488.91	-0.0122734	-0.000363785	-0.00702689	-0.00980857	-0.0155391
3489	-0.0190611	0.00158114	-0.00833138	-0.00648639	-0.0100843
3489.1	-0.0170583	0.00320574	-0.00820141	-0.00295737	-0.0108156
3489.2	-0.00991303	0.00404437	-0.00481859	-0.000468227	-0.0128273
3489.3	-0.00312418	0.00456885	-0.000768098	-0.000187117	-0.010849
3489.39	0.00102656	0.00313121	0.000203834	-0.00117127	-0.00909684
3489.49	0.00121626	0.00207491	-0.000968512	-0.00145687	-0.00884015
3489.59	-0.00227116	0.00504929	-0.00159479	-0.00201014	-0.00603324
3489.69	-0.00902518	0.00395392	-0.000836393	-0.00181831	-0.00555123
3489.79	-0.0202258	-0.00270728	-0.000271826	0.000295127	-0.00915945
3489.88	-0.0354668	-0.00431147	-0.00115081	0.000705454	-0.00898658
3489.98	-0.0498317	0.000841994	-0.000793228	-0.000297217	-0.00713608
3490.08	-0.0619369	0.00195243	0.00141812	-0.00186598	-0.00585485
3490.18	-0.0728264	-0.00121621	0.00290479	-0.00687822	-0.00528858
3490.27	-0.0793491	-0.00164713	0.00233304	-0.00904034	-0.0074548
3490.37	-0.0807396	-0.00301491	0.000990135	-0.00674612	-0.00974489
3490.47	-0.07981	-0.00692298	-0.00123502	-0.00618056	-0.0081132
3490.57	-0.0760531	-0.00831236	-0.00434256	-0.00491215	-0.00494561
3490.66	-0.0683811	-0.00573112	-0.00574949	-0.00422756	-0.00414978
3490.76	-0.0602808	-0.00391604	-0.00499699	-0.00607165	-0.00399134
3490.86	-0.052162	-0.00483154	-0.00440054	-0.00524483	-0.00207235
3490.96	-0.0427198	-0.00596902	-0.00483424	-0.00199559	0.00114392
3491.05	-0.0364854	-0.00558766	-0.00407326	0.000104167	-0.000966046
3491.15	-0.0335223	-0.00394228	-0.000975816	-0.00218418	-0.00601987
3491.25	-0.0275445	-0.0057981	-0.00109276	-0.00712314	-0.00843734
3491.35	-0.0186394	-0.0089933	-0.00266977	-0.00857929	-0.0113795
3491.45	-0.012914	-0.00822913	-0.00125601	-0.00626124	-0.0105028
3491.54	-0.0110043	-0.00393646	-0.00337524	-0.00371207	-0.00905989
3491.64	-0.0119505	0.00186563	-0.00788553	-0.00370672	-0.0126494
3491.74	-0.0147787	0.00381098	-0.00630253	-0.00382462	-0.0149473
3491.84	-0.0160378	0.004063	0.0021869	-0.00220045	-0.0139505
3491.93	-0.013246	0.00622973	0.00628231	-0.00106504	-0.00806614
3492.03	-0.0084978	0.00838217	0.00412647	-0.00168406	-0.00302693
3492.13	-0.00711097	0.00824925	0.00353137	-0.00421205	-0.00292113
3492.23	-0.00949228	0.00483809	0.00375034	-0.00756072	-0.00294828
3492.32	-0.0137194	0.00494715	0.00603231	-0.007786	-0.00264963
3492.42	-0.0143135	0.00805045	0.0075071	-0.00388451	-0.000853983
3492.52	-0.00815601	0.0107324	0.00289544	3.8334e-05	-0.00123824
3492.62	-0.00304266	0.0141193	0.000797979	0.00266222	-0.00360052
3492.71	-0.00316692	0.0124583	0.00626321	0.00433703	-0.00186042
3492.81	-0.00460193	0.00658162	0.00836255	0.0055919	0.00252288
3492.91	-0.00229029	0.00334068	0.00343171	0.00600993	0.00230651
3493.01	0.00156553	0.00313244	-0.00169567	0.00386637	-0.00267423
3493.11	0.000528205	0.00146482	-0.00276345	0.00132488	-0.00308676
3493.2	-0.00165327	-0.00213322	-0.000892123	0.00238508	-0.00177059
3493.3	-0.00107544	-0.00360612	-0.00119032	0.0043726	-0.00109814
3493.4	-0.00124996	-0.00361788	-0.00312276	0.00422547	0.000568096
3493.5	-0.00436533	-0.00343371	-0.00166706	0.00275766	-0.00142495
3493.59	-0.0062174	-0.00290999	-0.0012336	0.00164481	-0.00296278
3493.69	-0.0038451	-0.00265033	-0.00555996	0.00273979	0.00154882
3493.79	-0.00219714	-0.00262506	-0.00716915	0.00332718	0.0051981
3493.89	-4.10299e-05	-0.00230375	-0.00550114	0.00410923	0.00338623
3493.98	0.00150207	-0.00183519	-0.00396536	0.00613773	0.00149928
3494.08	-0.00296743	-0.00229787	-0.00243595	0.0053617	0.000192805
3494.18	-0.00560144	-0.00234669	-0.0016395	0.00155916	-0.00118834
3494.28	-0.00226436	-0.000101243	5.28909e-05	-0.0019705	-0.00085231
3494.38	-0.000745519	0.000282385	0.00176676	-0.00337546	-0.000962353
3494.47	-0.00459373	-0.00300975	0.00316998	-0.00262586	-0.00638615
3494.57	-0.00780429	-0.00471398	0.00360885	0.0010599	-0.0125447
3494.67	-0.00425127	-0.00522535	-0.0001164	0.00226967	-0.00965302
3494.77	0.00191996	-0.00564569	-0.00176055	-0.00287649	-0.00381796
3494.86	0.00308532	-0.00255685	-2.63664e-05	-0.00589523	-0.00169022
3494.96	0.00162635	0.00113894	0.00236121	-0.00217852	0.00146805
3495.06	0.000884683	0.00199809	0.00702769	0.00383927	0.00166115
3495.16	-0.0010174	0.00149644	0.00774644	0.00820403	-0.00142866
3495.25	-0.000750676	0.00264402	0.00301625	0.00518138	-0.00134204
3495.35	0.00344853	0.00669178	0.000475306	-0.00363504	-0.00163549
3495.45	0.00518569	0.00785063	0.00374713	-0.00434794	-0.00222379
3495.55	0.00261934	0.00634448	0.00679215	0.00175462	-0.00271164
3495.64	0.00069572	0.00917341	0.00642035	0.00362226	-0.00451298
3495.74	0.000162414	0.0123741	0.0043318	0.00359225	-0.00457212
3495.84	0.000489639	0.0117756	0.00273319	0.00377173	-0.00378143
3495.94	0.00237335	0.0088441	0.00549679	0.00318877	-0.000987123
3496.04	0.00272464	0.00656683	0.0118012	0.00546124	0.00362025
3496.13	0.00330898	0.010382	0.0178374	0.00950237	0.00686063
3496.23	0.00460174	0.015724	0.0202478	0.0100059	0.00627929
3496.33	0.00273665	0.0194569	0.0205977	0.00840374	0.00354453
3496.43	0.00245787	0.0227753	0.0211916	0.00825065	0.00443968
3496.52	0.00609199	0.0232122	0.0217267	0.0100557	0.00399895
3496.62	0.0108215	0.0232359	0.0237335	0.0117793	0.00306693
3496.72	0.014228	0.0280596	0.0282561	0.0123831	0.00553581
3496.82	0.0137516	0.0385881	0.0331872	0.0117983	0.00703249
3496.91	0.0104982	0.0459858	0.0392737	0.0104465	0.00992405
3497.01	0.00758489	0.0471033	0.0492637	0.011997	0.0119477
3497.11	0.00761501	0.049613	0.0619185	0.0145432	0.00974697
3497.21	0.0085044	0.0560535	0.0723314	0.0151749	0.010069
3497.3	0.00805563	0.0655729	0.0769566	0.0157897	0.0131969
3497.4	0.00999268	0.0733702	0.0775875	0.018699	0.0140166
3497.5	0.00916203	0.0711174	0.0750444	0.020104	0.0122243
3497.6	0.00341467	0.0599009	0.0669325	0.0155678	0.00796049
3497.7	0.00121244	0.0462972	0.0547789	0.0112198	0.00534866
3497.79	0.00259192	0.03345	0.0428875	0.0120962	0.00695615
3497.89	0.00664648	0.0210052	0.0294611	0.0140986	0.0089396
3497.99	0.0106225	0.00866582	0.0132485	0.0129764	0.0101224
3498.09	0.0110569	-0.00292952	-0.00240072	0.0101197	0.0100854
3498.18	0.0111521	-0.0129823	-0.0140655	0.00522019	0.00841038
3498.28	0.0144602	-0.0219089	-0.023631	-0.00246659	0.00786272
3498.38	0.0213258	-0.0333607	-0.0367573	-0.00680801	0.0110351
3498.48	0.0299934	-0.0426353	-0.0483181	-0.00401435	0.0107302
3498.57	0.0362202	-0.0448894	-0.0540462	-0.000809504	0.00373787
3498.67	0.0377361	-0.0455034	-0.0583607	-0.00210227	0.00192745
3498.77	0.041466	-0.0452254	-0.0598963	-0.00528468	0.00418014
3498.87	0.050055	-0.0442559	-0.0587383	-0.00904685	0.00469186
3498.96	0.0575705	-0.0473293	-0.0567716	-0.0114176	0.00603913
3499.06	0.0631826	-0.0532967	-0.0554041	-0.00921963	0.00431654
3499.16	0.0706168	-0.0535208	-0.0547863	-0.00605986	0.00164738
3499.26	0.0808481	-0.04603	-0.0489592	-0.00403008	0.00392988
3499.36	0.0869089	-0.0381194	-0.0402607	0.000314939	0.00888456
3499.45	0.0816366	-0.0327364	-0.0347768	0.00358902	0.0141253
3499.55	0.0699056	-0.0282411	-0.0296053	0.00259539	0.0214514
3499.65	0.0570133	-0.0215971	-0.0244884	0.000796649	0.0307042
3499.75	0.0452472	-0.0142746	-0.0195242	0.00242007	0.0377106
3499.84	0.0380277	-0.00889794	-0.0093384	0.00927445	0.0430675
3499.94	0.030219	-0.00439747	-0.000345973	0.020926	0.0521879
3500.04	0.0191802	-0.000145801	0.00545055	0.036453	0.0684535
3500.14	0.0126177	0.00424705	0.0161235	0.0519174	0.0895468
3500.23	0.0119058	0.00782212	0.028668	0.0644468	0.116785
3500.33	0.0119147	0.0131723	0.0423774	0.0793798	0.150624
3500.43	0.0129348	0.0202774	0.0601181	0.101894	0.185011
3500.53	0.0185971	0.0251436	0.0821051	0.131113	0.222988
3500.62	0.02381	0.0290236	0.105227	0.165477	0.261532
3500.72	0.023068	0.0332429	0.124893	0.199926	0.292812
3500.82	0.0195782	0.0364491	0.143557	0.227758	0.320462
3500.92	0.0105857	0.041313	0.16018	0.249553	0.343321
3501.02	-0.00452331	0.0462496	0.169582	0.264519	0.351452
3501.11	-0.0205427	0.0486562	0.170116	0.265452	0.341166
3501.21	-0.036642	0.0479066	0.162591	0.252354	0.312819
3501.31	-0.0517585	0.0405986	0.147885	0.22839	0.265015
3501.41	-0.0641817	0.0314128	0.122355	0.190835	0.205715
3501.5	-0.0705024	0.0231484	0.0869005	0.137035	0.136723
3501.6	-0.0651879	0.0126268	0.0460426	0.074839	0.0571468
3501.7	-0.0502508	-0.00342262	0.000842328	0.0160047	-0.0242347
3501.8	-0.0323762	-0.0190532	-0.0401971	-0.0409816	-0.104285
3501.89	-0.00957096	-0.0277874	-0.0746828	-0.100599	-0.177652
3501.99	0.01489	-0.0342323	-0.109355	-0.157487	-0.237648
3502.09	0.0342718	-0.039015	-0.140166	-0.20292	-0.284548
3502.19	0.051687	-0.0423338	-0.161871	-0.233131	-0.317569
3502.29	0.0652289	-0.0463656	-0.172871	-0.248399	-0.334618
3502.38	0.0708366	-0.0456164	-0.17242	-0.254966	-0.33601
3502.48	0.0674679	-0.0381805	-0.163644	-0.250676	-0.32144
3502.58	0.053841	-0.030506	-0.149355	-0.229786	-0.291653
3502.68	0.0370291	-0.026411	-0.128839	-0.201902	-0.255819
3502.77	0.0213243	-0.0236327	-0.104586	-0.170738	-0.218974
3502.87	0.00256058	-0.016916	-0.0798058	-0.137265	-0.182403
3502.97	-0.0148203	-0.00913212	-0.0557433	-0.108454	-0.152333
3503.07	-0.0239362	-0.00528212	-0.0375727	-0.0840391	-0.125408
3503.16	-0.026551	-0.00223226	-0.0230862	-0.064028	-0.0998799
3503.26	-0.0242802	0.00559443	-0.00626036	-0.0515658	-0.0813918
3503.36	-0.0192673	0.01849	0.00853208	-0.040476	-0.0679614
3503.46	-0.015536	0.0301507	0.0188292	-0.0278324	-0.0526619
3503.55	-0.0133956	0.0373536	0.0283508	-0.0175645	-0.0379306
3503.65	-0.0136215	0.0437696	0.0364829	-0.00973379	-0.0309298
3503.75	-0.0172321	0.0496118	0.0444443	-0.00523655	-0.0290212
3503.85	-0.0242312	0.0502986	0.051785	-0.003142	-0.028691
3503.95	-0.0322957	0.0499834	0.0545215	-0.00132099	-0.0277198
3504.04	-0.0409801	0.0533241	0.0554752	0.000361262	-0.0228333
3504.14	-0.0523017	0.0524506	0.0564207	0.00249409	-0.0168109
3504.24	-0.0642316	0.0458116	0.0556042	0.00576017	-0.0134355
3504.34	-0.0778311	0.0391787	0.0513019	0.0070933	-0.0131
3504.43	-0.0871659	0.0322793	0.0434967	0.00503459	-0.0146468
3504.53	-0.0859011	0.0259459	0.0340189	0.0021274	-0.0149022
3504.63	-0.0809919	0.0151962	0.0225704	-0.00076296	-0.0150063
3504.73	-0.0761639	-0.00116788	0.00756886	-0.00286914	-0.0200664
3504.82	-0.0719753	-0.0146303	-0.00908254	-0.00719096	-0.0228845
3504.92	-0.0685297	-0.0266594	-0.0228732	-0.0138504	-0.0187049
3505.02	-0.0635298	-0.0374934	-0.0337476	-0.0178771	-0.0132407
3505.12	-0.0551617	-0.0449959	-0.0438592	-0.0199629	-0.0120111
3505.21	-0.044316	-0.0532129	-0.0520816	-0.0232292	-0.0148477
3505.31	-0.0363305	-0.0616115	-0.060614	-0.0264017	-0.0134236
3505.41	-0.0338148	-0.0667253	-0.0716725	-0.0260187	-0.0104403
3505.51	-0.0328851	-0.0690662	-0.0755211	-0.0245285	-0.0124176
3505.61	-0.0322952	-0.0695421	-0.0716586	-0.0241153	-0.015249
3505.7	-0.0312816	-0.0665499	-0.0684724	-0.0237835	-0.0142509
3505.8	-0.0273701	-0.0593388	-0.0618374	-0.0243673	-0.0143674
3505.9	-0.0246041	-0.0505619	-0.0539172	-0.0230577	-0.0176391
3506	-0.0226934	-0.0451787	-0.0470339	-0.0199989	-0.0183259
3506.09	-0.0164535	-0.0429372	-0.0384562	-0.0187849	-0.0170289
3506.19	-0.0119538	-0.0399956	-0.0348247	-0.017264	-0.0171273
3506.29	-0.0110113	-0.0333565	-0.0372025	-0.0152608	-0.0171112
3506.39	-0.00832932	-0.0251619	-0.0386497	-0.0148516	-0.014852
3506.48	-0.006065	-0.0187339	-0.035816	-0.0153289	-0.0116673
3506.58	-0.00696822	-0.0133496	-0.0306069	-0.0155227	-0.00974111
3506.68	-0.0104136	-0.0125378	-0.0263881	-0.0139362	-0.00815154
3506.78	-0.0121117	-0.0147815	-0.0264442	-0.0119083	-0.00653757
3506.88	-0.0122125	-0.0170919	-0.0262609	-0.0114703	-0.00736121
3506.97	-0.0127169	-0.0182008	-0.0205988	-0.011202	-0.00831617
3507.07	-0.0117464	-0.0142798	-0.0137069	-0.0108062	-0.0085052
3507.17	-0.0123918	-0.010742	-0.0115631	-0.00931972	-0.00920168
3507.27	-0.0141934	-0.0105811	-0.0142503	-0.00691144	-0.00794274
3507.36	-0.0111619	-0.00837371	-0.0149397	-0.00614568	-0.0084578
3507.46	-0.00731874	-0.00371086	-0.0126881	-0.00616158	-0.0118003
3507.56	-0.00943819	0.0022263	-0.00900342	-0.00614031	-0.0120358
3507.66	-0.0131633	0.00359645	-0.00496197	-0.00641878	-0.00910736
3507.75	-0.0155489	-0.00177164	-0.00312872	-0.00743648	-0.00602592
3507.85	-0.0143447	-0.00554904	-0.00226047	-0.009865	-0.00500533
3507.95	-0.00853676	-0.00694005	-0.00277892	-0.0120481	-0.0063775
3508.05	-0.003547	-0.00753128	-0.00231026	-0.00961223	-0.00909232
3508.14	-0.00017921	-0.00402736	0.000594198	-0.00193224	-0.0105322
3508.24	0.00131044	-0.00015746	-0.000967408	0.0034244	-0.0118186
3508.34	0.000485459	0.000598497	-0.00586686	0.00322021	-0.0126357
3508.44	-0.00175671	0.00243959	-0.00584619	0.00323989	-0.0091613
3508.54	-0.00288231	0.00404397	-0.000903817	0.00470774	-0.00653316
3508.63	-0.00137262	0.00421875	0.00446242	0.0034437	-0.00449264
3508.73	0.0011349	0.00484691	0.00734457	0.000653312	0.00100812
3508.83	0.00266655	0.00556729	0.00446808	-1.85919e-05	0.00274311
3508.93	0.00320629	0.00650836	0.00097699	-0.00242264	-0.00109317
3509.02	0.00419329	0.00719887	0.00301669	-0.00784377	-0.00416644
3509.12	0.00382186	0.00868083	0.00469387	-0.00805542	-0.00263572
3509.22	0.000996398	0.00841828	0.00270853	-0.00328169	0.00200362
3509.32	0.000247118	0.00285829	-0.000845486	-0.00214795	0.00246319
3509.41	0.00386781	-0.00408349	-0.00254339	-0.00480821	0.00099216
3509.51	0.00843281	-0.00594225	0.000951534	-0.00580511	0.000376787
3509.61	0.0120946	0.000436046	0.00477856	-0.00319876	-0.0036315
3509.71	0.0107649	0.00585959	0.00439873	6.88408e-05	-0.00484354
3509.8	0.00517302	0.000946079	0.00375365	0.00302604	0.000640281
3509.9	0.00278084	-0.00505459	0.00185788	0.00530432	0.00561733
3510	0.00424469	-0.00366416	-0.0019467	0.00583899	0.00830258
3510.1	0.00626685	-0.00152735	-0.00127005	0.00787846	0.0103618
3510.2	0.00651111	-0.00351338	-1.29536e-05	0.00955177	0.00946316
3510.29	0.0043458	-0.00502001	-0.000800927	0.00804192	0.00750306
3510.39	0.00251974	-0.0046818	0.0015372	0.00789602	0.00571171
3510.49	0.00395095	-0.00560869	0.00398378	0.00894032	0.00380727
3510.59	0.00642127	-0.00556812	0.00327079	0.00975044	0.00297151
3510.68	0.00632682	-0.00196369	0.00121383	0.010132	0.0019736
3510.78	0.00478109	0.00219136	0.00074442	0.00985331	0.00188924
3510.88	0.00328717	0.00268744	0.00221264	0.00985618	0.00404125
3510.98	0.00189754	0.00117349	0.00333177	0.00810938	0.00760428
3511.07	9.81957e-05	0.00147692	0.00404953	0.00741285	0.00895383
3511.17	-0.00193776	0.00322487	0.00575579	0.00855539	0.00830159
3511.27	-0.00112249	0.00552477	0.00749549	0.00906316	0.0109803
3511.37	0.00221737	0.00730094	0.00908721	0.00916839	0.0141537
3511.46	0.00606614	0.00858638	0.0133055	0.00963923	0.0110692
3511.56	0.0108041	0.00969275	0.0180228	0.012762	0.00515479
3511.66	0.0147413	0.0124943	0.0172418	0.0144984	0.00648316
3511.76	0.0161585	0.0165288	0.0164642	0.0106592	0.011979
3511.86	0.0161338	0.0177263	0.019749	0.00750065	0.0110775
3511.95	0.0168546	0.0171169	0.0231816	0.0095579	0.00943732
3512.05	0.0191448	0.0189617	0.0285873	0.0139556	0.0106976
3512.15	0.0210662	0.0227908	0.0326819	0.0162483	0.00753689
3512.25	0.0207602	0.0260786	0.0346473	0.0153862	0.00555075
3512.34	0.0200315	0.0318113	0.0387789	0.0130829	0.0102166
3512.44	0.0224795	0.0390945	0.0438713	0.0115146	0.0143452
3512.54	0.0269615	0.0451523	0.0492022	0.0132794	0.0120434
3512.64	0.0302776	0.0500837	0.053131	0.0141157	0.00787261
3512.73	0.036776	0.0534965	0.0564099	0.0133749	0.00753434
3512.83	0.0475433	0.0556003	0.0605323	0.0145532	0.00899348
3512.93	0.0581658	0.0547657	0.0611289	0.0154636	0.0077393
3513.03	0.069999	0.0520628	0.0611147	0.0157395	0.00599764
3513.12	0.0801429	0.0524588	0.0634948	0.0151864	0.00852793
3513.22	0.0869149	0.0517732	0.0600792	0.0160336	0.0114179
3513.32	0.0926158	0.0432948	0.0495489	0.0191142	0.0141084
3513.42	0.0978308	0.0359157	0.038093	0.019978	0.0164969
3513.52	0.100557	0.0323267	0.0257248	0.0181727	0.015654
3513.61	0.0954957	0.0240449	0.0117135	0.0169153	0.0148882
3513.71	0.0839702	0.0147022	-0.00180764	0.0161145	0.0149349
3513.81	0.0684078	0.00761422	-0.0131278	0.0138624	0.0127307
3513.91	0.052474	-0.00117525	-0.0212439	0.0106128	0.00939673
3514	0.038085	-0.0123175	-0.0255875	0.00690392	0.008474
3514.1	0.0235133	-0.0210323	-0.0294413	0.00562296	0.011861
3514.2	0.0144548	-0.0271645	-0.0357993	0.00636608	0.0169399
3514.3	0.0120308	-0.0321519	-0.0377936	0.00496725	0.0174512
3514.39	0.0112837	-0.0365393	-0.0351237	0.00512886	0.0150811
3514.49	0.0150582	-0.0428689	-0.0323553	0.00677965	0.018456
3514.59	0.0221027	-0.0447273	-0.0293375	0.00509893	0.0273275
3514.69	0.0261093	-0.0409542	-0.0265037	0.00631192	0.0362835
3514.79	0.0291583	-0.039167	-0.0198075	0.0134886	0.0444778
3514.88	0.0302576	-0.0398988	-0.0138553	0.0211641	0.0532
3514.98	0.0256681	-0.0345846	-0.00913983	0.0305945	0.0654925
3515.08	0.0153931	-0.0245256	0.0022038	0.0462871	0.0817871
3515.18	-0.00163116	-0.016304	0.0159414	0.0626737	0.104298
3515.27	-0.0201272	-0.00702346	0.0308048	0.0781806	0.136554
3515.37	-0.0364386	0.000461513	0.0488995	0.102439	0.174334
3515.47	-0.0535467	0.00733512	0.0695857	0.131435	0.212549
3515.57	-0.0677018	0.0190985	0.0909606	0.160049	0.249554
3515.66	-0.0734981	0.0283324	0.112271	0.190613	0.28581
3515.76	-0.0656274	0.033897	0.136354	0.219104	0.316738
3515.86	-0.0442925	0.0425381	0.157368	0.242398	0.337028
3515.96	-0.0200831	0.0495261	0.167198	0.260058	0.345098
3516.05	0.00351101	0.0506844	0.169003	0.266381	0.338385
3516.15	0.0263567	0.0465364	0.164944	0.255101	0.315511
3516.25	0.0457634	0.0391783	0.149269	0.232272	0.274936
3516.35	0.0614941	0.0374019	0.126385	0.199362	0.22035
3516.45	0.0719814	0.0363643	0.102529	0.152655	0.156172
3516.54	0.0747063	0.0239541	0.0697298	0.0990842	0.0824968
3516.64	0.0684957	0.00794961	0.0289994	0.0413005	0.00373458
3516.74	0.05585	-0.00321259	-0.011444	-0.0188847	-0.0716654
3516.84	0.0399525	-0.0128207	-0.0497418	-0.0745051	-0.139207
3516.93	0.0245677	-0.0206892	-0.0853639	-0.124355	-0.200144
3517.03	0.0132236	-0.0244569	-0.118107	-0.169003	-0.249823
3517.13	0.005711	-0.0294833	-0.142101	-0.206028	-0.284771
3517.23	0.000497002	-0.0358647	-0.153661	-0.228926	-0.305818
3517.32	-0.00363527	-0.0360671	-0.155938	-0.234468	-0.312011
3517.42	-0.00333998	-0.0319723	-0.150866	-0.22584	-0.30256
3517.52	0.00229594	-0.0301217	-0.141864	-0.207828	-0.278753
3517.62	0.00565265	-0.0284356	-0.129002	-0.185553	-0.249919
3517.71	0.00271218	-0.0231504	-0.109732	-0.161603	-0.217847
3517.81	-0.00363347	-0.0156294	-0.0880536	-0.138733	-0.183763
3517.91	-0.00943715	-0.00937965	-0.070929	-0.115704	-0.154251
3518.01	-0.016239	-0.00855346	-0.057013	-0.0906087	-0.129558
3518.11	-0.0285353	-0.00967878	-0.0414755	-0.070374	-0.106135
3518.2	-0.0416386	-0.00859836	-0.028933	-0.0577447	-0.0805547
3518.3	-0.0489845	-0.00494912	-0.0204123	-0.0468042	-0.0617955
3518.4	-0.0566862	0.00123542	-0.0125743	-0.0361572	-0.0556301
3518.5	-0.0668527	0.00541946	-0.00396703	-0.0269077	-0.0486132
3518.59	-0.0705648	0.00586789	0.00547987	-0.0179276	-0.0337213
3518.69	-0.0710503	0.00688628	0.0105693	-0.0102024	-0.0230175
3518.79	-0.0731649	0.0128113	0.0170529	-0.00654721	-0.0204092
3518.89	-0.0735234	0.0211354	0.0304771	-0.00474487	-0.0166923
3518.98	-0.0696675	0.0280305	0.0424577	-0.00274934	-0.0096554
3519.08	-0.0613495	0.0342085	0.0482076	0.000151663	-0.00689476
3519.18	-0.0546135	0.0390812	0.0497637	0.00540428	-0.0108871
3519.28	-0.0494637	0.0422898	0.0495661	0.00828221	-0.0128585
3519.38	-0.0408328	0.0412829	0.050174	0.00731768	-0.00881386
3519.47	-0.0328657	0.037784	0.0534514	0.0050305	-0.00303987
3519.57	-0.0308469	0.0389615	0.0539808	0.00226057	-0.00202867
3519.67	-0.02952	0.0403439	0.0515497	0.00100434	-0.00690888
3519.77	-0.0256528	0.0373729	0.0503561	0.000946128	-0.0115551
3519.86	-0.0248474	0.0343712	0.0467617	0.00126227	-0.0104202
3519.96	-0.0242623	0.0347896	0.0404869	0.00196175	-0.00399056
3520.06	-0.019448	0.034862	0.0336687	0.00161045	-0.00200356
3520.16	-0.0136862	0.0313498	0.0253403	-0.000231547	-0.00755322
3520.25	-0.00832391	0.0242549	0.016113	-0.0043359	-0.010278
3520.35	-0.00441241	0.00986387	0.00666763	-0.00882742	-0.00648553
3520.45	-0.00322896	-0.00638836	-0.00303806	-0.00930655	-0.0023875
3520.55	-0.00406237	-0.0191415	-0.0145467	-0.00915404	-0.00104803
3520.64	-0.00603436	-0.0284622	-0.0271513	-0.0113342	-1.46338e-05
3520.74	-0.00679644	-0.03272	-0.0388641	-0.013776	0.00104864
3520.84	-0.004431	-0.0359249	-0.0501	-0.0124361	-0.00170461
3520.94	-0.00108874	-0.0429239	-0.0570527	-0.00716077	-0.00700173
3521.04	0.000437254	-0.0510149	-0.057396	-0.00452594	-0.00919892
3521.13	-0.00181626	-0.0535423	-0.0548587	-0.00656831	-0.00881732
3521.23	-0.00638764	-0.052318	-0.0529919	-0.00967077	-0.00691711
3521.33	-0.00815258	-0.0495752	-0.0505708	-0.0109064	-0.0032202
3521.43	-0.00768624	-0.0456267	-0.0483461	-0.0118274	-0.000729041
3521.52	-0.0067121	-0.0421376	-0.0454491	-0.00895612	0.000416862
3521.62	-0.00619189	-0.0362551	-0.0366054	-0.00364602	0.000168953
3521.72	-0.00504312	-0.0309526	-0.0284559	-0.00230801	-0.000180383
3521.82	-0.00534431	-0.0276406	-0.0246216	-0.00345425	0.000748024
3521.91	-0.00877039	-0.0225908	-0.0214269	-0.00638682	-0.00162645
3522.01	-0.00881809	-0.0170473	-0.0196094	-0.0082989	-0.00380267
3522.11	-0.00980434	-0.0139937	-0.0183303	-0.00742942	-0.00155272
3522.21	-0.0148335	-0.0130595	-0.0167575	-0.0072223	-1.14519e-05
3522.3	-0.0145901	-0.0121092	-0.0135336	-0.00568585	0.00106732
3522.4	-0.00867224	-0.00993425	-0.0108395	-0.00445306	0.00163582
3522.5	-0.00637174	-0.00833879	-0.0108064	-0.00673946	-0.000205583
3522.6	-0.00685826	-0.0106505	-0.00898967	-0.00753765	-0.00211024
3522.7	-0.00494641	-0.00962311	-0.004987	-0.00760191	-0.00270182
3522.79	-0.00249697	-0.00360901	-0.00579943	-0.00605661	-0.000298346
3522.89	0.00040756	-0.00104698	-0.0119367	-0.00255559	0.00128268
3522.99	0.001661	-0.00259944	-0.0125737	-0.00462958	-0.0030678
3523.09	-0.00039018	-0.00401141	-0.00615646	-0.0106637	-0.00798124
3523.18	-0.000834543	-0.0023921	-0.00183884	-0.0119773	-0.00560916
3523.28	0.00182023	-0.00184548	-0.000973679	-0.00689429	-0.00075222
3523.38	0.00222603	-0.00468012	-0.00331521	-0.00161354	0.00120938
3523.48	-0.000995078	-0.00614149	-0.00787583	-0.000284478	0.00410764
3523.57	-0.00144738	-0.00608346	-0.00853346	-0.00144259	0.00389999
3523.67	-3.32494e-05	-0.0061884	-0.0047327	-0.00284065	-0.000288045
3523.77	-0.00308637	-0.00541588	-0.00302655	-0.00302442	0.000129969
3523.87	-0.0038463	-0.00368847	-0.00384067	-0.00272156	0.00452881
3523.96	0.000564972	-0.00111041	-0.00191512	0.00108614	0.0050419
3524.06	-0.00063903	-0.00105671	0.000444799	0.00828383	0.00103103
3524.16	-0.00631935	-0.0046723	-0.000435241	0.0124838	-0.000316287
3524.26	-0.00730365	-0.00946853	-0.00256971	0.0121826	0.00265316
3524.36	-0.00375087	-0.00822265	-0.00417104	0.00831188	0.00315681
3524.45	-0.00118153	-0.00136021	-0.00615163	0.00493807	7.73859e-05
3524.55	-0.000747447	0.00025801	-0.0056311	0.00246543	-0.0019054
3524.65	-0.000274575	-0.000369231	-0.000127618	-0.00132108	-0.00252486
3524.75	0.00108781	0.000408175	0.00557158	-0.0018871	-0.000544153
3524.84	0.00178351	0.00114566	0.00650939	0.000988655	0.00295109
3524.94	0.00194879	0.00344451	0.00453172	0.00176416	0.00357559
3525.04	0.00337342	0.00538161	0.00656521	0.000696976	0.00127635
3525.14	0.00554646	0.00567996	0.0100221	-0.000112133	-0.000842196
3525.23	0.00760962	0.00693619	0.0105972	0.00262271	0.00180553
3525.33	0.00647812	0.00840867	0.0115546	0.00810428	0.00622164
3525.43	0.00228594	0.00569859	0.0130469	0.00705988	0.00611551
3525.53	-0.00276301	0.00432734	0.0128532	0.00219887	0.00342314
3525.62	-0.00714546	0.00802355	0.00995926	0.0035939	0.00132902
3525.72	-0.00696919	0.00837494	0.0046961	0.00471136	0.00127871
3525.82	-0.00149273	0.00383208	0.000225817	-0.00104649	0.00230078
3525.92	0.00409332	0.00154363	0.000103755	-0.00758941	0.000218679
3526.02	0.0059718	0.00324718	0.000499971	-0.00898	-0.000415019
3526.11	0.00707021	0.00277107	-0.00212777	-0.00425103	0.0028675
3526.21	0.0110047	0.000203953	-0.0058787	-0.0003624	0.00354451
3526.31	0.0157515	-0.000604541	-0.00716276	0.00030465	0.00469923
3526.41	0.0158866	0.000276985	-0.0038936	-8.15564e-05	0.00777924
3526.5	0.013238	0.000152404	-0.00267537	-0.000139365	0.00839451
3526.6	0.0137066	-0.00178472	-0.00282622	0.00253758	0.00978877
3526.7	0.0164768	-0.00091185	-0.00120876	0.00551869	0.0101778
3526.8	0.0196323	0.00247362	-0.00583773	0.00679807	0.00625286
3526.89	0.0236143	0.00330999	-0.0122644	0.00830318	0.00226971
3526.99	0.0295961	0.00135155	-0.0103024	0.00905371	0.0010626
3527.09	0.0395792	0.000726841	-0.00263457	0.00777253	0.00377135
3527.19	0.0510722	0.00280518	0.00299345	0.00611715	0.00583344
3527.29	0.0594919	0.00519878	0.00397642	0.00142752	0.0053925
3527.38	0.0671434	0.00569536	0.00155728	-0.00314048	0.00614036
3527.48	0.0761031	0.00375808	0.000292892	-0.000105095	0.00723175
3527.58	0.0805665	0.00208413	0.00541961	0.00573272	0.00838269
3527.68	0.0823599	0.00329996	0.009008	0.00476636	0.00768324
3527.77	0.0856157	0.00479688	0.00475701	-0.000336411	0.00428941
3527.87	0.0814583	0.00364063	-0.000118944	-0.00110794	0.00429009
3527.97	0.0710242	0.00190627	-0.000825756	-0.000941309	0.00756968
3528.07	0.0585644	0.00207957	0.00234055	-0.00226917	0.00770752
3528.16	0.0408849	0.00246807	0.00499739	0.000105073	0.00729213
3528.26	0.0257596	0.00235863	0.00345295	0.00477798	0.00383814
3528.36	0.0191324	0.00124653	0.00200234	0.00470339	-0.00332619
3528.46	0.0176455	1.10643e-05	0.00149558	0.00118196	-0.00406495
3528.55	0.0163045	0.00152926	-0.000442429	-0.000470074	0.000587605
3528.65	0.0154771	0.00104619	-0.00229981	-2.10886e-05	0.0055383
3528.75	0.0186898	-0.0023523	-0.00255556	0.000987516	0.00878485
3528.85	0.0224862	-0.000728473	0.00167908	-0.00120942	0.00877148
3528.95	0.0240701	0.00555332	0.00546553	-0.00504207	0.00803941
3529.04	0.0236859	0.00804931	0.00500011	-0.0039303	0.0110314
3529.14	0.0201651	0.00157121	0.00752121	0.00352426	0.0138892
3529.24	0.0117504	-0.0061728	0.0111839	0.00899664	0.0114236
3529.34	-0.00372952	-0.00410791	0.0118059	0.00740206	0.00972703
3529.43	-0.0243761	0.00253144	0.0106356	0.00472203	0.0128592
3529.53	-0.0466592	0.00407228	0.0094158	0.00528269	0.016836
3529.63	-0.0690548	0.000867542	0.00895813	0.00797595	0.020708
3529.73	-0.090192	-0.00496635	0.00736043	0.00948295	0.0245645
3529.82	-0.103487	-0.00959403	0.00626177	0.0101686	0.0287253
3529.92	-0.103507	-0.00778734	0.00931133	0.0145964	0.0357453
3530.02	-0.0991324	-0.00348296	0.0161737	0.0255004	0.0477708
3530.12	-0.0967165	-0.000718009	0.0229783	0.0401163	0.062411
3530.21	-0.0906606	0.00304489	0.0307701	0.0511679	0.0757116
3530.31	-0.0797188	0.00634689	0.0397806	0.0583139	0.0922526
3530.41	-0.0663641	0.00959665	0.045347	0.0694472	0.113984
3530.51	-0.0491177	0.0147237	0.052235	0.0838393	0.134137
3530.61	-0.0335441	0.0218762	0.0636727	0.0982943	0.150057
3530.7	-0.0271441	0.0276121	0.0745438	0.115469	0.16464
3530.8	-0.0260217	0.0266204	0.0830438	0.130616	0.175582
3530.9	-0.0256693	0.0229743	0.0880871	0.137573	0.175754
3531	-0.0238892	0.0203007	0.0891509	0.134871	0.164256
3531.09	-0.0189588	0.0207459	0.0848657	0.122895	0.146423
3531.19	-0.0137447	0.0228844	0.0744116	0.105299	0.123575
3531.29	-0.00951059	0.0215008	0.0590887	0.0859136	0.0940327
3531.39	-0.00607521	0.0149325	0.0410673	0.0629519	0.0583
3531.48	-0.0040014	0.00669786	0.0232864	0.0348692	0.0177456
3531.58	-0.00149936	0.00140982	0.00479135	0.0057085	-0.0227877
3531.68	-0.000814906	-0.00405427	-0.0136844	-0.0270032	-0.0594431
3531.78	-0.000754299	-0.0117268	-0.0316966	-0.0593549	-0.0933549
3531.88	-0.000317414	-0.0180704	-0.0514836	-0.0825317	-0.121602
3531.97	-0.00261776	-0.022228	-0.0701221	-0.0999643	-0.140736
3532.07	-0.00423974	-0.0270418	-0.0802892	-0.112358	-0.15521
3532.17	-0.00443417	-0.0282928	-0.0827009	-0.11937	-0.161971
3532.27	-0.00382848	-0.0239465	-0.0823277	-0.121021	-0.155794
3532.36	-0.00240036	-0.0202777	-0.0782728	-0.116841	-0.144807
3532.46	-0.00215745	-0.018413	-0.0725732	-0.109451	-0.132013
3532.56	-0.00154958	-0.0170959	-0.062423	-0.0961135	-0.114327
3532.66	-0.000695573	-0.0155675	-0.0476841	-0.0795929	-0.0962076
3532.75	-0.00325839	-0.0142908	-0.0380885	-0.0672957	-0.0802365
3532.85	-0.0055759	-0.0132991	-0.0316108	-0.0561322	-0.0664902
3532.95	-0.00262571	-0.0121278	-0.0235662	-0.0412471	-0.0570881
3533.05	0.00173324	-0.0105622	-0.0166416	-0.0272497	-0.0459371
3533.14	0.000802976	-0.00740311	-0.011973	-0.0202789	-0.0347559
3533.24	-0.00344636	-0.00541716	-0.00942225	-0.0200135	-0.0309236
3533.34	-0.00293872	-0.00493102	-0.00686223	-0.0194493	-0.026437
3533.44	4.7773e-05	-0.0026327	-0.00287756	-0.0147558	-0.0197053
3533.54	-0.000292063	-0.000200915	-0.000462775	-0.0109617	-0.015175
3533.63	-0.000632864	0.0021691	-0.000417648	-0.0107317	-0.0120326
3533.73	0.000261739	0.00676509	0.000356948	-0.00791189	-0.00679226
3533.83	0.000193072	0.00847021	0.00410227	-0.00227918	0.00201817
3533.93	0.000911381	0.00487555	0.00895639	-0.00146118	0.00674512
3534.02	0.000421101	0.00237161	0.0112182	-0.000713315	0.0048523
3534.12	-0.00155836	0.00411696	0.0119529	0.00180005	-0.00113929
3534.22	-0.00132559	0.0108183	0.0126806	0.000198997	-0.00509401
3534.32	0.000319129	0.0183356	0.0142215	-0.00143364	-0.00312189
3534.41	0.000965961	0.0215828	0.0193644	0.00299388	5.45552e-05
3534.51	7.99172e-05	0.0242045	0.0242934	0.00733832	0.00383384
3534.61	-5.31769e-05	0.0286478	0.0257295	0.00657911	0.00675549
3534.71	-0.00147711	0.0325645	0.0282233	0.00517611	0.00762428
3534.8	-0.00402841	0.0353328	0.0325942	0.00346697	0.00641268
3534.9	-0.00186695	0.0392577	0.0366328	0.00454363	0.00218125
3535	-0.000910932	0.0430684	0.0407579	0.00902903	-0.00301779
3535.1	-0.00308442	0.0461638	0.0439739	0.0113632	-0.00434517
3535.2	3.86338e-05	0.0495402	0.04377	0.00933113	-0.000940486
3535.29	0.00314496	0.0506707	0.0429894	0.00507681	0.000534361
3535.39	0.000971047	0.0474413	0.0439882	0.00229964	0.00216874
3535.49	-0.000856096	0.043848	0.0424922	-0.00102802	0.00455857
3535.59	0.000232347	0.0407036	0.0378798	-0.00249351	0.00179805
3535.68	0.00156338	0.0326269	0.0338127	0.00160215	-0.00250839
3535.78	0.00247466	0.0227991	0.0300985	0.00502842	-0.00611288
3535.88	0.00144065	0.0153988	0.0269727	0.00396411	-0.00646968
3535.98	-0.000915345	0.00870814	0.0194888	-0.000289205	-0.00185297
3536.07	0.00136571	-0.00296893	0.00282037	-0.00356611	0.000309061
3536.17	0.00556913	-0.0172602	-0.0131604	-0.00271654	0.000712059
3536.27	0.00663137	-0.0261199	-0.0238377	-0.00362892	0.00353459
3536.37	0.00532758	-0.0327706	-0.0339724	-0.00471282	0.00550651
3536.46	0.00407711	-0.0383113	-0.0427442	-0.00185111	0.00468033
3536.56	0.00368129	-0.0403909	-0.0448663	-0.00219155	0.00110396
3536.66	0.00466159	-0.0412157	-0.0415781	-0.00379596	-0.00245952
3536.76	0.00736015	-0.0406971	-0.0390689	-0.00194579	-0.00504542
3536.86	0.0083819	-0.03819	-0.0402072	-0.00320787	-0.00671591
3536.95	0.00824133	-0.0334735	-0.0417263	-0.00671998	-0.00375671
3537.05	0.00688027	-0.0270609	-0.0396747	-0.00453641	0.00123425
3537.15	0.00133827	-0.0213526	-0.0362998	-0.00059073	0.00308008
3537.25	-0.00118672	-0.0166105	-0.034779	0.000611216	0.0024875
3537.34	-0.000703539	-0.0126123	-0.0338384	-0.000231582	0.000454929
3537.44	-0.00258061	-0.0104895	-0.0289845	-0.00181569	-0.000680975
3537.54	-0.00326233	-0.00903097	-0.0223862	-0.00222238	0.00106876
3537.64	-0.00317827	-0.00756081	-0.0158294	-0.00379434	0.00307215
3537.73	-0.0022928	-0.00718244	-0.0100547	-0.0053567	0.00358885
3537.83	0.000106197	-0.00579744	-0.00883455	-0.00731647	0.0031318
3537.93	-0.000269697	-0.0021123	-0.00918906	-0.0101695	0.000838929
3538.03	-0.00357199	0.000737154	-0.00901379	-0.0102253	-0.00316007
3538.12	-0.00471433	-6.38265e-05	-0.00962235	-0.00995233	-0.00128832
3538.22	-0.00444807	-0.00316089	-0.00929128	-0.00631198	0.00706641
3538.32	-0.00385687	-0.00528288	-0.00797058	-0.000836027	0.0097622
3538.42	-0.0021291	-0.00435894	-0.00882599	-0.00185145	0.00576282
3538.52	-0.00264992	-0.00322544	-0.0109925	-0.0037358	0.00383838
3538.61	-0.00317133	-0.00531704	-0.0119286	-0.00119885	0.00366497
3538.71	-0.00102121	-0.00692685	-0.0111889	0.00265141	0.00428856
3538.81	0.000587698	-0.0056972	-0.0102259	0.00322709	0.00730318
3538.91	0.000551547	-0.0039233	-0.00904435	-0.000116012	0.0068554
3539	-8.14772e-05	-0.00373556	-0.00629028	-0.000900954	0.00319003
3539.1	-0.0028271	-0.00447848	-0.00623754	0.000826575	0.0032414
3539.2	-0.00489333	-0.0051079	-0.00749697	-0.00133798	0.00390011
3539.3	-0.000188849	-0.00660324	-0.00754746	-0.00341582	-0.00153232
3539.39	0.00589051	-0.00273876	-0.0101602	-0.00399035	-0.00378426
3539.49	0.00838625	0.00439309	-0.00931045	-0.00692398	0.00113344
3539.59	0.00623809	0.0035374	-0.0016082	-0.00385894	0.00209959
3539.69	0.00138852	0.000524709	0.00471754	0.00226871	0.000979351
3539.79	-0.00116609	0.00182961	0.00659551	0.000888262	0.00355119
3539.88	-0.00404377	0.00351043	0.00389603	-0.000280832	0.00866506
3539.98	-0.00338081	0.00197481	0.000796097	0.00324146	0.00947302
3540.08	0.000945093	-0.00123109	0.00200649	0.00401862	0.0062925
3540.18	0.000412136	-0.00310016	0.00155721	0.000893151	0.00475486
3540.27	-0.00226323	-0.00508082	0.000131289	-0.000886496	0.00293545
3540.37	-0.003588	-0.00676474	0.000865565	-0.00071443	0.00140412
3540.47	-0.00273082	-0.00951263	0.000332515	0.000348419	0.00036752
3540.57	-0.00045794	-0.0112877	0.000700454	0.00201813	0.00050152
3540.66	0.000160231	-0.00865429	0.00244407	0.00166907	0.00270376
3540.76	0.00180917	-0.0019167	-3.59818e-05	-0.00194399	0.00451448
3540.86	0.00538219	0.00605848	-0.00654374	-0.00315854	0.0033574
3540.96	0.00604435	0.00662605	-0.00774553	-0.00123295	-0.000778534
3541.05	0.00215509	0.000294486	-0.00384866	-0.00139918	-0.00306343
3541.15	-0.00224649	-0.00379095	-0.003443	1.15665e-05	0.00113842
3541.25	-0.00396819	-0.00138065	-0.00381748	0.00468387	0.00821803
3541.35	-0.00197068	0.00164253	-0.000787236	0.00673089	0.0115106
3541.45	0.00241385	0.000196323	0.00165483	0.00245343	0.0122102
3541.54	0.00257838	0.000558305	-0.000533531	-0.00390226	0.0105826
3541.64	-0.000943378	0.00282473	-0.0053692	-0.00540769	0.00852305
3541.74	-0.00246854	0.00209347	-0.00657469	-0.00376989	0.00851801
3541.84	-0.00268807	0.000988756	-0.00361717	-0.000683459	0.00704981
3541.93	-0.0012817	-0.00151186	-0.000419993	0.00123742	0.00681256
3542.03	0.0019938	-0.00503186	0.00205751	-0.00211613	0.00985264
3542.13	0.00283279	-0.0033648	0.00398159	-0.00303436	0.0110032
3542.23	0.00113541	0.000487247	0.00474743	-0.00053341	0.0081554
3542.32	0.000836002	0.00114445	0.00333406	-0.00110097	0.00508477
3542.42	0.00263411	-4.99144e-05	0.0034013	0.000168746	0.00423041
3542.52	0.00291475	-0.00166056	0.00389459	0.00311965	0.00330624
3542.62	-2.77797e-05	-0.00366071	0.000844128	0.00292809	0.0019524
3542.71	-0.00132998	-0.00425597	1.27339e-05	0.00210792	0.00402632
3542.81	0.000464138	-0.00269557	0.00118712	0.00346205	0.00670806
3542.91	0.000837918	-0.00127235	-0.000228324	0.00587344	0.00563647
3543.01	-0.0027719	-0.000420304	7.18081e-05	0.00643436	0.00450858
3543.11	-0.00619074	-0.00209093	0.00439586	0.00683439	0.00301202
3543.2	-0.00521903	-0.0057932	0.00692773	0.00795684	0.00177473
3543.3	-0.00256183	-0.00725764	0.00342869	0.0068486	0.00228372
3543.4	-0.00106801	-0.0054518	-0.0025603	0.00307395	-6.21417e-05
3543.5	-0.00220749	-0.00332095	-0.00262905	-0.00243411	-0.000642258
3543.59	-0.00240691	-0.00383986	0.00104264	-0.00611466	0.00298237
3543.69	0.000206938	-0.00451772	-0.000616876	-0.00522921	0.00453232
3543.79	-0.000872052	-0.00386449	-0.00203314	-0.00415329	0.00365468
3543.89	-0.00382176	-0.0048548	0.00104851	-0.0043101	0.00336805
3543.98	-0.00432353	-0.00616371	0.00712509	-0.00382906	0.00691036
3544.08	-0.00213435	-0.00322566	0.0129044	-0.00456237	0.0104142
3544.18	0.000741869	0.00231747	0.0105186	-0.00745535	0.00733006
3544.28	0.00153868	0.00280911	0.00453159	-0.00886224	0.0033747
3544.38	0.00331231	-0.00227927	0.00148191	-0.00458886	0.00297113
3544.47	0.00617348	-0.00208879	0.000979359	-0.000773574	0.000331717
3544.57	0.00722128	0.0041946	0.00173985	0.00135215	-0.00263477
3544.67	0.00372891	0.00415199	0.00237558	0.00529049	-0.00262528
3544.77	-0.00118829	-0.0019887	0.00528919	0.00488609	-0.003552
3544.86	-0.000635372	-0.00613761	0.00891657	0.00334264	-0.00525389
3544.96	0.00452254	-0.00775249	0.00883994	0.00440714	-0.00656718
3545.06	0.00726287	-0.00725421	0.00677401	0.00341977	-0.00587574
3545.16	0.00665091	-0.00758487	0.00343991	0.00331991	-0.00256506
3545.25	0.00941042	-0.00678181	0.00207981	0.0055455	-0.000896288
3545.35	0.0106918	-0.00177884	0.00439106	0.00441048	-0.0023957
3545.45	0.0066304	0.00264566	0.00445386	0.00166455	-0.00277291
3545.55	0.00262809	0.00487243	0.00442032	0.000364897	0.00140055
3545.64	-0.00131638	0.00414704	0.00495396	-0.00154093	0.00391254
3545.74	-0.000986949	0.00233777	0.000573027	-0.00265241	0.00220765
3545.84	0.000927952	0.00262045	-0.00231518	6.64834e-05	0.000232753
3545.94	-0.000611345	0.00203338	0.00131728	0.00353638	-0.00314472
3546.04	0.00116434	-0.0019317	0.0032926	0.00483767	-0.00562466
3546.13	0.00456013	-0.00551767	0.00056851	0.0093419	-0.00391156
3546.23	0.00403632	-0.00513572	-0.00189621	0.0132755	-4.39329e-05
3546.33	0.000133243	-0.000904476	-0.00112984	0.00795486	0.00282509
3546.43	-0.00207385	0.00279881	0.00147175	0.00148014	0.00420178
3546.52	0.00123878	0.000437567	0.00426581	0.000754541	0.00554874
3546.62	0.00496553	-0.00154335	0.00505267	-0.000571744	0.00674676
3546.72	0.00533985	0.00119503	0.00530766	-0.00297871	0.00741251
3546.82	0.00684332	0.0036445	0.00635134	-0.00252081	0.00924412
3546.91	0.00733301	0.0053437	0.00739576	0.000524062	0.01048
3547.01	0.00486559	0.00775607	0.00843163	0.00574121	0.0103982
3547.11	0.00437558	0.00943007	0.00577046	0.00809053	0.0116114
3547.21	0.00444379	0.00702224	0.00408948	0.00282605	0.0118127
3547.3	0.00344248	0.00266981	0.00664394	-0.0031276	0.0103889
3547.4	0.00319466	0.0020082	0.00948269	-0.00471964	0.00672991
3547.5	0.00545096	0.00516323	0.0109823	-0.00377977	0.00270999
3547.6	0.00665769	0.00790595	0.0102853	0.000293014	0.0024256
3547.7	0.00509882	0.00845431	0.00880554	0.00382807	0.00383936
3547.79	0.00507847	0.0102553	0.00807881	0.00341955	0.00451923
3547.89	0.00519281	0.0132335	0.00863916	0.00233271	0.00427796
3547.99	0.00517323	0.0106792	0.00557622	0.00109305	0.00416243
3548.09	0.00630822	0.00183058	-0.00146989	-0.000556496	0.00370018
3548.18	0.00564366	-0.00409325	-0.00408009	-0.00236022	0.00342054
3548.28	0.00274128	-0.00144513	-0.00116519	-0.00245407	0.00335973
3548.38	0.000867554	0.00387281	0.00368768	0.000747155	0.00227946
3548.48	0.00193988	0.00655091	0.00469997	0.00278429	0.0010833
3548.57	0.00178772	0.00701987	0.00125176	0.00379454	0.00263456
3548.67	-0.00224596	0.00405302	-0.00131159	0.00472091	0.00608884
3548.77	-0.00580867	-0.00171914	-0.00155563	0.00370372	0.00636399
3548.87	-0.00664278	-0.00316108	0.00124693	0.00231151	0.0074295
3548.96	-0.00588389	-0.00181701	0.00517342	0.00278448	0.010095
3549.06	-0.00273221	-0.0028699	0.0065393	0.00302904	0.00668604
3549.16	0.000611283	-0.00401496	0.00761421	0.00375585	0.00202742
3549.26	-0.000157297	-0.00532671	0.00840748	0.00609447	0.00222826
3549.36	-0.00330883	-0.005376	0.00226134	0.00610093	0.00393001
3549.45	-0.00635134	-0.00349746	-0.00356968	0.00646289	0.00370551
3549.55	-0.00619536	-0.000471145	-0.00057881	0.00681127	0.000873605
3549.65	-0.00193957	0.00240805	0.00252034	0.00434379	-0.000509129
3549.75	0.00124244	0.000225007	0.00232993	0.00216609	0.00160471
3549.84	0.000319361	-0.00216785	-0.00158581	-0.000197789	0.000744041
3549.94	-0.000385268	0.00228198	-0.00695869	-0.00145491	-0.00387953
3550.04	0.00225864	0.00591083	-0.00501472	0.000502741	-0.00351571
3550.14	0.00353839	0.00416146	-0.00192839	0.00362968	0.00166175
3550.23	0.00405064	0.00189775	-0.00156484	0.00605881	0.0043485
3550.33	0.00520739	0.000315517	-0.00123653	0.00647846	0.00517075
3550.43	0.00345487	-0.00210051	-0.000821529	0.00507354	0.00601508
3550.53	0.00139633	-0.00306942	0.00279686	0.00353898	0.00363581
3550.62	0.00161898	-0.000417947	0.00452598	0.001887	-5.11096e-05
3550.72	0.000441319	0.00171385	0.0030851	-0.000506549	-0.00122492
3550.82	-0.000901375	0.000320835	0.000351363	-0.000728957	-0.00053189
3550.92	0.000905725	0.00104283	-0.0028903	0.00151709	0.000112004
3551.02	0.0030725	0.00585092	-0.000915801	0.0044159	0.00188404
3551.11	0.00251413	0.00904596	0.00264353	0.00501751	0.00371031
3551.21	0.000625683	0.00961599	0.0039011	0.00448459	0.00122267
3551.31	-0.000925866	0.00802055	0.00735542	0.00663143	-0.00163242
3551.41	-0.00284691	0.00531782	0.00726956	0.008159	-0.00303432
3551.5	-0.00265596	0.00365826	0.00147365	0.00673982	-0.00529731
3551.6	0.00134832	0.00205756	0.000915628	0.00556652	-0.00493039
3551.7	0.00364642	0.000153077	0.00115055	0.0058196	-0.000280148
3551.8	0.00139157	0.00125515	-0.00272082	0.00344655	0.00311916
3551.89	0.000217912	0.00526089	-0.00151293	0.000389992	0.00120047
3551.99	0.00239652	0.00611933	0.00399231	-0.00106214	-0.00157509
3552.09	0.00612977	0.00305011	0.00812448	-0.00389811	-0.00155297
3552.19	0.0086328	0.000117321	0.0109741	-0.00482945	-0.000542388
3552.29	0.00578178	-0.0024659	0.0115976	-0.00228193	-0.00196387
3552.38	-0.000828411	-0.00483145	0.0086368	-0.00168901	-0.00255571
3552.48	-0.00491793	-0.0051805	0.00319069	-0.00180527	-0.000669339
3552.58	-0.0040815	-0.00361426	0.000510725	0.000940125	0.000110924
3552.68	-0.00205161	-0.00278604	0.00208261	0.00284219	0.00398015
3552.77	-0.000846818	-0.0045862	0.00264591	0.00382935	0.00791751
3552.87	0.00196205	-0.00396334	0.00185867	0.00669317	0.00359204
3552.97	0.00376602	0.00162132	-0.00153532	0.00655639	-0.0021712
3553.07	6.61733e-06	0.00579024	-0.00541049	0.00101533	0.000114373
3553.16	-0.00324608	0.00640003	-0.00471283	-0.00295427	0.00339847
3553.26	-0.000786478	0.00369211	-0.00352669	-0.00174513	0.00200721
3553.36	0.00128258	0.00139066	-0.00153153	0.000584971	-0.000612019
3553.46	0.000592413	0.00182354	0.00276194	0.00187836	-0.00415306
3553.55	0.000772306	0.000207042	0.00642954	0.00396505	-0.00440125
3553.65	-0.000639123	-0.000625305	0.00728367	0.00444338	-0.00264315
3553.75	-0.00234551	0.00117539	0.00224364	0.00262607	-0.00102844
3553.85	-0.000406775	0.000385402	-0.00247499	0.00280449	0.00170833
3553.95	-0.00205634	-0.00249679	-0.00159711	0.00426426	0.00215627
3554.04	-0.00517338	-0.00498155	0.000218083	0.00381675	0.00287754
3554.14	-0.00163045	-0.00710556	0.00330898	-0.000913287	0.00547529
3554.24	0.00113229	-0.00653171	0.00274138	-0.00538926	0.00680494
3554.34	-0.00125401	-0.00440147	-0.00330464	-0.00383127	0.00465165
3554.43	-0.00294779	-0.00238886	-0.00548355	0.00101669	0.000894008
3554.53	-0.000267723	-0.000703354	-0.0017481	0.00563839	0.00131844
3554.63	0.00104105	1.32121e-06	0.00194537	0.0046883	0.00328394
3554.73	0.000468585	0.00195819	0.00291646	-0.00171727	0.00133027
3554.82	0.00419553	0.00291645	0.00186099	-0.00670522	-0.00174533
3554.92	0.00436728	0.000515617	-0.000845567	-0.00920798	-0.00512302
3555.02	-0.000654115	0.00193945	-0.00288274	-0.00807885	-0.00531983
3555.12	-0.00151432	0.00889135	-0.00339118	-0.0047466	0.00020681
3555.21	0.000521284	0.0100259	-0.000405977	-0.00296122	0.00306274
3555.31	0.000879237	0.00553399	0.00437632	-0.0031072	0.00157009
3555.41	0.00239249	0.00409672	0.00591672	-0.00233942	-0.0018251
3555.51	0.00559404	0.00305072	0.00444713	-0.000284397	-0.00252532
3555.61	0.0051626	0.00197263	0.00394285	-0.00011564	0.00113252
3555.7	0.00133256	0.00126876	0.00306526	0.00153959	0.00202615
3555.8	0.000784488	-0.00217433	-0.000324281	0.00113034	0.000250997
3555.9	0.00378939	-0.003763	-0.00124049	-0.00485064	-0.00518679
3556	0.00410884	-0.00236167	0.00167733	-0.00636206	-0.00953454
3556.09	0.00339112	-0.000542958	0.0038744	-0.00241861	-0.00771926
3556.19	0.0038766	0.000879166	0.00369195	0.000576877	-0.00544944
3556.29	0.00300273	0.00108817	0.00335187	0.00286081	-0.00129185
3556.39	0.000777671	0.00201824	0.00138741	0.00504582	0.00398081
3556.48	0.000736098	0.00272441	-0.00114042	0.00646486	0.00569089
3556.58	0.00385778	-0.000312839	-0.0019852	0.00452355	0.00319883
3556.68	0.00277778	-0.00494447	-0.00181362	-0.000253379	0.000312266
3556.78	-0.00420281	-0.0046462	0.000130302	-0.00216137	-0.000600127
3556.88	-0.00844123	0.00156737	0.000893622	-0.0012631	-0.00362392
3556.97	-0.00390709	0.00584535	0.000893215	-4.49064e-05	-0.00640711
3557.07	0.00213351	0.00211132	0.00158404	0.00251431	-0.00657151
3557.17	0.00222415	-0.00371153	-0.000441314	0.00436487	-0.00672661
3557.27	-0.000231712	-0.0043093	-0.00140648	0.00385073	-0.00580941
3557.36	-0.00153611	-0.00153454	0.000100178	0.00223056	-0.00204504
3557.46	-0.00075402	0.00057987	-9.27334e-05	0.000941948	0.00262825
3557.56	-0.00158987	0.000963556	0.00074276	-0.000694467	0.00363444
3557.66	-0.00356521	0.00178171	0.000941315	-0.00362809	0.00175023
3557.75	-0.00291445	0.00338033	-0.000667775	-0.0036178	0.00026441
3557.85	-8.77946e-05	0.00189102	0.00164291	-0.00117297	-0.000107757
3557.95	0.00366598	-0.00231874	0.00412296	0.000240466	0.000238478
3558.05	0.00658777	-0.00336711	-5.60022e-05	0.000121482	-0.00107542
3558.14	0.00779236	0.000497721	-0.00471275	-0.000711736	0.000133905
3558.24	0.00838629	0.00375861	-0.00466746	-0.000579559	0.00294805
3558.34	0.00808816	0.00347547	-0.0036355	-0.000274677	-0.00169466
3558.44	0.00323714	0.000929949	-0.00202774	0.000275792	-0.00686742
3558.54	-0.00205938	-0.00138825	-0.000892622	0.000842589	-0.00513423
3558.63	-0.00114254	-0.00248075	-0.00130684	0.00032373	-0.00109285
3558.73	0.00049353	-0.00269413	0.000121627	-0.00107804	0.000810002
3558.83	0.000776034	-0.00186369	0.00113298	-0.00376569	-0.000743742
3558.93	0.00330174	-0.00141882	-0.00186484	-0.00576862	-0.00411629
3559.02	0.00634367	-0.0014868	-0.00465988	-0.00528265	-0.00720141
3559.12	0.00770546	-0.000967603	-0.00534331	-0.00384262	-0.00679471
3559.22	0.00326391	-0.00018813	-0.00504998	-0.00252986	-0.00595562
3559.32	-0.00320246	0.00111614	-0.00115261	-0.00139711	-0.00914196
3559.41	-0.00327805	-0.000103856	0.00352463	0.000293722	-0.00975446
3559.51	-0.000832929	-0.00602427	0.0017036	0.00215119	-0.00511407
3559.61	-0.00224307	-0.00841351	-0.0057885	0.00185018	-0.00131686
3559.71	-0.00300069	-0.00450701	-0.0108942	0.000866569	-0.000868901
3559.8	0.000448423	-0.00229457	-0.0108686	-0.00064874	-0.00351773
3559.9	0.00215762	-0.00402067	-0.0103762	-0.0042349	-0.00747081

[truncated: 2 more sheets: Supplementary Fig 15k, Supplementary Fig 15l]
