# Supplementary material for: A natural biogenic nanozyme for scavenging superoxide radicals
Source: Nat Commun. 2024 Jan 3;15:233. doi: 10.1038/s41467-023-44463-w (PMC10764798; doi:10.1038/s41467-023-44463-w)
Supplement: Supplementary file 4 — Source Data [file 41467_2023_44463_MOESM4_ESM.zip › Source Data/Supplementary Figure 16.xlsx]

## Sheet: Supplementary Figure 16b
	Ctrl			Paraquat
	OD 450 (Dehydrogenase activities)
pet22b	4	4	4	0.5034	0.4538	0.4508
HFn-pet22b	4	4	4	0.5633	0.5199	0.5638
pfFn-pet22b	4	4	4	2.754	2.2099	1.944
pyFn-pet22b	3.6751	3.7385	3.5974	2.9906	2.8031	2.184
