# Supplementary material for: A natural biogenic nanozyme for scavenging superoxide radicals
Source: Nat Commun. 2024 Jan 3;15:233. doi: 10.1038/s41467-023-44463-w (PMC10764798; doi:10.1038/s41467-023-44463-w)
Supplement: Supplementary file 4 — Source Data [file 41467_2023_44463_MOESM4_ESM.zip › Source Data/Supplementary Figure 2.xlsx]

## Sheet: Supplementary Fig 2a
	OD 652
HFn	0.069	0.0542	0.0504
LFn	0.0527	0.052	0.0526
ssDps	0.0683	0.0594	0.0602
EcDps	0.0658	0.0576	0.0549
EcFTn	0.0643	0.0533	0.0503
EcBfr	0.0626	0.0553	0.0529
pfFn	0.0716	0.0585	0.056
pyFn	0.0637	0.0594	0.0711

## Sheet: Supplementary Fig 2b
	ssDps					EcDps					EcFTn					EcBfr					pfFn					pyFn					HFn					LFn
Time (min)	OD 652				Time (min)	OD 652				Time (min)	OD 652				Time (min)	OD 652				Time (min)	OD 652				Time (min)	OD 652				Time (min)	OD 652				Time (min)	OD 652
0	0.0521	0.0563	0.0505		0	0.0515	0.0502	0.0504		0	0.0522	0.0509	0.0498		0	0.0509	0.0509	0.0494		0	0.0523	0.0511	0.0526		0	0.052	0.0506	0.0499		0	0.0533	0.0503	0.0501		0	0.0481	0.046	0.0456
1	0.0522	0.0518	0.0504		1	0.0517	0.05	0.05		1	0.0521	0.051	0.05		1	0.0509	0.0507	0.0497		1	0.052	0.0509	0.0528		1	0.0517	0.0503	0.05		1	0.0531	0.0503	0.0501		1	0.0493	0.0469	0.0472
2	0.0523	0.0519	0.0504		2	0.0521	0.0498	0.0513		2	0.052	0.0509	0.0495		2	0.0507	0.0505	0.0493		2	0.0518	0.0511	0.0545		2	0.0514	0.0502	0.0497		2	0.053	0.0503	0.05		2	0.049	0.0471	0.0483
3	0.0523	0.0515	0.0505		3	0.0523	0.0502	0.0506		3	0.0522	0.0508	0.0497		3	0.0508	0.0507	0.0493		3	0.0521	0.0512	0.0525		3	0.0515	0.0504	0.05		3	0.0529	0.0506	0.0501		3	0.0514	0.0474	0.0518
4	0.0524	0.0516	0.0504		4	0.0522	0.0507	0.0501		4	0.0522	0.051	0.0495		4	0.0508	0.0506	0.0494		4	0.052	0.0511	0.0526		4	0.0514	0.0502	0.0498		4	0.053	0.0504	0.0504		4	0.052	0.0479	0.0495
5	0.0523	0.0514	0.0506		5	0.0522	0.0505	0.0501		5	0.0523	0.0509	0.0496		5	0.0512	0.0507	0.0493		5	0.0523	0.0514	0.0527		5	0.0515	0.0504	0.0498		5	0.053	0.0504	0.0502		5	0.0513	0.0487	0.0499
6	0.0525	0.0515	0.0505		6	0.0521	0.0505	0.05		6	0.0523	0.051	0.0495		6	0.051	0.0508	0.0495		6	0.052	0.0511	0.0526		6	0.0514	0.0508	0.0498		6	0.0531	0.0505	0.0501		6	0.0514	0.0486	0.0495
7	0.0524	0.052	0.0506		7	0.0521	0.0507	0.0513		7	0.0523	0.0509	0.0496		7	0.0509	0.0507	0.0494		7	0.0521	0.0512	0.0527		7	0.0515	0.0506	0.0499		7	0.053	0.0505	0.0501		7	0.0523	0.0487	0.0498
8	0.0523	0.0514	0.0505		8	0.0518	0.0505	0.05		8	0.0522	0.0509	0.0496		8	0.0508	0.0506	0.0494		8	0.0521	0.0516	0.0528		8	0.0514	0.0503	0.05		8	0.0527	0.0502	0.0501		8	0.0522	0.0486	0.0546
9	0.0527	0.0517	0.0506		9	0.0518	0.0509	0.0502		9	0.0525	0.0511	0.0497		9	0.0512	0.0517	0.0496		9	0.0524	0.0512	0.0528		9	0.0518	0.0503	0.05		9	0.0532	0.0506	0.0503		9	0.0529	0.0488	0.0505
10	0.0524	0.0517	0.0506		10	0.0516	0.0507	0.0516		10	0.0524	0.0511	0.0497		10	0.0509	0.0509	0.0494		10	0.0523	0.0513	0.0528		10	0.0517	0.0505	0.05		10	0.0529	0.0505	0.0503		10	0.0567	0.0489	0.0497
11	0.0525	0.0518	0.0507		11	0.0515	0.0514	0.0503		11	0.0523	0.0511	0.0498		11	0.0509	0.0509	0.0495		11	0.0525	0.0514	0.053		11	0.0517	0.0506	0.0501		11	0.0531	0.0506	0.0504		11	0.0593	0.0495	0.0497
12	0.0525	0.0516	0.0507		12	0.0515	0.0512	0.0505		12	0.0524	0.0512	0.0497		12	0.051	0.051	0.0495		12	0.0525	0.0515	0.0532		12	0.0518	0.0506	0.0501		12	0.053	0.0505	0.0503		12	0.0596	0.049	0.0501
13	0.0524	0.0517	0.0508		13	0.0517	0.0515	0.0505		13	0.0523	0.0511	0.0497		13	0.0512	0.0509	0.0495		13	0.0523	0.0516	0.0532		13	0.0517	0.0506	0.0502		13	0.0531	0.0505	0.0503		13	0.0601	0.049	0.0501
14	0.0526	0.0518	0.0508		14	0.0515	0.0516	0.0504		14	0.0525	0.0514	0.0498		14	0.0511	0.0511	0.0498		14	0.0524	0.0516	0.0532		14	0.0519	0.0509	0.0503		14	0.0532	0.0508	0.0507		14	0.059	0.0489	0.0498
15	0.0526	0.0522	0.0509		15	0.0517	0.0519	0.0505		15	0.0525	0.0513	0.0498		15	0.0514	0.051	0.0496		15	0.0526	0.0517	0.0532		15	0.0521	0.0506	0.0501		15	0.0533	0.0507	0.0504		15	0.06	0.0489	0.0506
16	0.0526	0.0519	0.0509		16	0.0523	0.0515	0.0504		16	0.0524	0.0512	0.0499		16	0.051	0.0511	0.0496		16	0.0527	0.0516	0.0533		16	0.0517	0.0506	0.0502		16	0.053	0.0506	0.0505		16	0.0538	0.049	0.05
17	0.0527	0.0518	0.0508		17	0.0516	0.052	0.0505		17	0.0524	0.0512	0.0498		17	0.0511	0.0511	0.0498		17	0.0526	0.0515	0.0532		17	0.0518	0.0507	0.0502		17	0.0532	0.0505	0.0504		17	0.0529	0.0491	0.0503
18	0.0525	0.0518	0.0508		18	0.0516	0.0518	0.0506		18	0.0525	0.0513	0.0498		18	0.0511	0.0509	0.0497		18	0.0527	0.0518	0.0532		18	0.0519	0.0508	0.0504		18	0.0533	0.0507	0.0504		18	0.0598	0.049	0.05
19	0.0526	0.0518	0.051		19	0.0518	0.0523	0.0505		19	0.0526	0.0512	0.05		19	0.0512	0.0511	0.0496		19	0.0528	0.0516	0.0532		19	0.0519	0.0507	0.0503		19	0.0533	0.0505	0.0504		19	0.0531	0.0494	0.0505
20	0.0526	0.0518	0.0509		20	0.0517	0.0523	0.0506		20	0.0526	0.0515	0.05		20	0.0511	0.0511	0.0496		20	0.0527	0.0519	0.0533		20	0.052	0.0508	0.0503		20	0.0531	0.0507	0.0506		20	0.0529	0.0493	0.0496
21	0.0527	0.0518	0.0509		21	0.0517	0.0522	0.0509		21	0.0525	0.0513	0.0499		21	0.0512	0.0511	0.0497		21	0.0526	0.0518	0.0533		21	0.0518	0.0508	0.0504		21	0.053	0.0505	0.0506		21	0.0529	0.0492	0.0503
22	0.0527	0.0519	0.0509		22	0.0519	0.0525	0.0507		22	0.0527	0.0513	0.05		22	0.0514	0.0512	0.0498		22	0.0529	0.0518	0.0536		22	0.0522	0.0509	0.0504		22	0.0536	0.0509	0.0506		22	0.0533	0.049	0.0499
23	0.0527	0.0519	0.0509		23	0.0518	0.0525	0.0508		23	0.0526	0.0513	0.05		23	0.0513	0.0511	0.0497		23	0.0528	0.0518	0.0534		23	0.052	0.0522	0.0504		23	0.053	0.0509	0.0506		23	0.0529	0.0489	0.0502
24	0.0529	0.052	0.051		24	0.0518	0.0526	0.051		24	0.0527	0.0515	0.0501		24	0.0513	0.0513	0.0499		24	0.0566	0.0523	0.0535		24	0.0521	0.0525	0.0506		24	0.0539	0.0507	0.0507		24	0.054	0.0495	0.0505
25	0.0527	0.0521	0.051		25	0.0518	0.0529	0.0513		25	0.0526	0.052	0.0501		25	0.0514	0.0513	0.0497		25	0.0532	0.0522	0.0536		25	0.0521	0.0512	0.0506		25	0.0534	0.0508	0.0507		25	0.0538	0.0494	0.0504
26	0.0527	0.0521	0.0511		26	0.0518	0.053	0.0513		26	0.0527	0.0517	0.0504		26	0.0514	0.0512	0.05		26	0.053	0.052	0.0537		26	0.0526	0.0508	0.0506		26	0.0534	0.0508	0.0507		26	0.0537	0.0494	0.0504
27	0.0528	0.052	0.0512		27	0.0518	0.053	0.0517		27	0.0528	0.0515	0.0502		27	0.0515	0.0513	0.05		27	0.0531	0.052	0.0538		27	0.0522	0.051	0.0506		27	0.0534	0.0507	0.0507		27	0.0536	0.0494	0.0502
28	0.0529	0.0522	0.0514		28	0.0521	0.0532	0.0518		28	0.0529	0.0516	0.0502		28	0.0516	0.0514	0.0502		28	0.0531	0.052	0.0539		28	0.0524	0.0512	0.0508		28	0.0538	0.0509	0.051		28	0.0541	0.0496	0.0507
29	0.0529	0.0522	0.0512		29	0.052	0.0533	0.0518		29	0.0527	0.0515	0.0502		29	0.0513	0.0512	0.0501		29	0.0532	0.0522	0.0537		29	0.0522	0.051	0.0506		29	0.0534	0.0507	0.0508		29	0.0543	0.0496	0.0504
30	0.053	0.0521	0.0511		30	0.0522	0.0535	0.0518		30	0.0529	0.0515	0.0501		30	0.0514	0.0515	0.0503		30	0.0531	0.0521	0.0537		30	0.0522	0.051	0.0505		30	0.0533	0.0509	0.0508		30	0.0534	0.0496	0.0523

## Sheet: Supplementary Fig 2c
	O2（mg·L-1·min-1）
HFn	0.41	0.43	0.4
LFn	0.42	0.4	0.39
ssDps	0.43	0.4	0.5
EcDps	0.27	0.3	0.29
EcFTn	0.31	0.37	0.4
EcBfr	0.49	0.51	0.49
pfFn	0.6	0.5	0.6
pyFn	0.47	0.46	0.48

## Sheet: Supplementary Fig 2d
	OD652
HFn-Fe	0.0504	0.053	0.051
LFn-Fe	0.0502	0.0504	0.0512
ssDps-Fe	0.061	0.0607	0.0608
EcDps-Fe	0.06	0.0593	0.0592
EcFTn-Fe	0.0779	0.0759	0.0763
EcBfr-Fe	0.144	0.1461	0.1418
pfFn-Fe	0.1967	0.1917	0.1937
pyFn-Fe	0.0967	0.0944	0.0964

## Sheet: Supplementary Fig 2e
	ssDps-Fe					EcDps-Fe					EcFTn-Fe					EcBfr-Fe					pfFn-Fe					pyFn-Fe					HFn-Fe					LFn-Fe
Time (min)	OD 652				Time (min)	OD 652				Time (min)	OD 652				Time (min)	OD 652				Time (min)	OD 652				Time (min)	OD 652				Time (min)	OD 652				Time (min)	OD 652
0	0.0503	0.0493	0.05		0	0.0535	0.0498	0.0501		0	0.0506	0.0523	0.0516		0	0.0516	0.0515	0.0534		0	0.051	0.0511	0.05105		0	0.0501	0.0507	0.0504		0	0.0488	0.051	0.0499		0	0.0503	0.0509	0.0506
1	0.0499	0.0493	0.0497		1	0.0536	0.0501	0.0498		1	0.0508	0.0525	0.0518		1	0.0514	0.0517	0.0531		1	0.0509	0.0509	0.0509		1	0.0501	0.0502	0.05015		1	0.0491	0.0508	0.04995		1	0.049	0.0505	0.04975
2	0.0497	0.0493	0.0496		2	0.0536	0.0501	0.0501		2	0.0508	0.0526	0.052		2	0.0515	0.0516	0.053		2	0.0511	0.0509	0.051		2	0.05	0.0503	0.05015		2	0.0486	0.0506	0.0496		2	0.049	0.0503	0.04965
3	0.05	0.0495	0.0498		3	0.0538	0.0502	0.05		3	0.0511	0.0528	0.0519		3	0.0521	0.0518	0.0533		3	0.0511	0.0511	0.0511		3	0.0502	0.0503	0.05025		3	0.0488	0.0507	0.04975		3	0.0508	0.0505	0.05065
4	0.0501	0.0495	0.0499		4	0.0538	0.0502	0.0501		4	0.051	0.0528	0.0521		4	0.0519	0.0519	0.0534		4	0.0513	0.0512	0.05125		4	0.0501	0.0506	0.05035		4	0.049	0.051	0.05		4	0.0502	0.0504	0.0503
5	0.0501	0.0494	0.05		5	0.054	0.0503	0.0503		5	0.0513	0.0529	0.0521		5	0.0519	0.0523	0.0537		5	0.0513	0.0515	0.0514		5	0.0501	0.0505	0.0503		5	0.0488	0.0507	0.04975		5	0.0487	0.0503	0.0495
6	0.0501	0.0496	0.0498		6	0.0541	0.0504	0.0503		6	0.0513	0.0528	0.0522		6	0.0519	0.0522	0.0538		6	0.0513	0.0512	0.05125		6	0.0503	0.0503	0.0503		6	0.0488	0.0506	0.0497		6	0.0487	0.0502	0.04945
7	0.0506	0.0495	0.0498		7	0.0541	0.0507	0.0503		7	0.0512	0.053	0.0522		7	0.0522	0.0523	0.0541		7	0.0515	0.0512	0.05135		7	0.0503	0.0505	0.0504		7	0.0489	0.0508	0.04985		7	0.0487	0.0503	0.0495
8	0.0504	0.0497	0.0498		8	0.0541	0.0506	0.0506		8	0.0513	0.0529	0.0522		8	0.0524	0.0525	0.0538		8	0.0514	0.0512	0.0513		8	0.0502	0.0504	0.0503		8	0.0487	0.0508	0.04975		8	0.0486	0.0501	0.04935
9	0.0508	0.05	0.0501		9	0.0544	0.0509	0.0506		9	0.0515	0.0536	0.0525		9	0.0524	0.0528	0.0545		9	0.0514	0.0513	0.05135		9	0.0505	0.0505	0.0505		9	0.049	0.0509	0.04995		9	0.0487	0.0503	0.0495
10	0.0504	0.0495	0.0499		10	0.0544	0.0507	0.0505		10	0.0516	0.0538	0.0525		10	0.0526	0.0528	0.054		10	0.0517	0.0515	0.0516		10	0.0506	0.0506	0.0506		10	0.0489	0.0508	0.04985		10	0.0486	0.0503	0.04945
11	0.0504	0.0496	0.0499		11	0.0546	0.0509	0.0507		11	0.0517	0.0535	0.0524		11	0.0527	0.0531	0.0541		11	0.0518	0.0515	0.05165		11	0.0505	0.0506	0.05055		11	0.049	0.0511	0.05005		11	0.0486	0.0502	0.0494
12	0.0507	0.0497	0.0503		12	0.0547	0.0509	0.0506		12	0.0515	0.0537	0.0524		12	0.0531	0.0533	0.0543		12	0.0519	0.0516	0.05175		12	0.0506	0.0508	0.0507		12	0.0489	0.051	0.04995		12	0.0486	0.0502	0.0494
13	0.0504	0.0498	0.0502		13	0.0546	0.0509	0.0507		13	0.0517	0.0535	0.0524		13	0.0531	0.0533	0.0543		13	0.0518	0.0519	0.05185		13	0.0506	0.0507	0.05065		13	0.0491	0.0508	0.04995		13	0.0486	0.0503	0.04945
14	0.0506	0.0497	0.0505		14	0.0548	0.0511	0.0509		14	0.0518	0.0535	0.0526		14	0.0534	0.0534	0.0544		14	0.0518	0.0521	0.05195		14	0.0508	0.0509	0.05085		14	0.0492	0.0511	0.05015		14	0.0487	0.0504	0.04955
15	0.0511	0.0499	0.05		15	0.0551	0.0512	0.051		15	0.0518	0.0534	0.0526		15	0.0533	0.0533	0.0547		15	0.0519	0.0518	0.05185		15	0.0506	0.0508	0.0507		15	0.0492	0.0511	0.05015		15	0.0487	0.0505	0.0496
16	0.0505	0.0498	0.05		16	0.0547	0.0509	0.051		16	0.0519	0.0533	0.0527		16	0.0533	0.0535	0.0549		16	0.052	0.0518	0.0519		16	0.0508	0.0508	0.0508		16	0.0491	0.0511	0.0501		16	0.0485	0.0505	0.0495
17	0.0503	0.0498	0.0501		17	0.0549	0.0509	0.0511		17	0.0517	0.0535	0.0527		17	0.0534	0.0535	0.0548		17	0.052	0.0519	0.05195		17	0.0507	0.0507	0.0507		17	0.049	0.0512	0.0501		17	0.0486	0.0503	0.04945
18	0.0505	0.0498	0.05		18	0.055	0.0511	0.0509		18	0.0519	0.0537	0.0528		18	0.0536	0.0536	0.0549		18	0.0521	0.0519	0.052		18	0.0508	0.0509	0.05085		18	0.0491	0.051	0.05005		18	0.0487	0.0503	0.0495
19	0.0506	0.0499	0.0501		19	0.055	0.0512	0.0512		19	0.0516	0.0536	0.0529		19	0.0537	0.0538	0.0551		19	0.0521	0.0521	0.0521		19	0.0507	0.051	0.05085		19	0.0491	0.0511	0.0501		19	0.0487	0.0503	0.0495
20	0.0506	0.0499	0.0501		20	0.0552	0.0512	0.0512		20	0.0517	0.0536	0.0529		20	0.0537	0.0538	0.0551		20	0.0522	0.052	0.0521		20	0.0509	0.051	0.05095		20	0.0492	0.051	0.0501		20	0.0487	0.0504	0.04955
21	0.0505	0.0499	0.0503		21	0.055	0.0514	0.0513		21	0.0518	0.0536	0.0527		21	0.054	0.0538	0.0551		21	0.0522	0.052	0.0521		21	0.0508	0.0509	0.05085		21	0.0491	0.0513	0.0502		21	0.0486	0.0503	0.04945
22	0.0505	0.0501	0.0503		22	0.0551	0.0515	0.0514		22	0.052	0.0537	0.0529		22	0.0541	0.0543	0.0555		22	0.0522	0.0522	0.0522		22	0.0508	0.0511	0.05095		22	0.0492	0.0512	0.0502		22	0.0489	0.0505	0.0497
23	0.0507	0.0499	0.0502		23	0.0551	0.0513	0.0512		23	0.052	0.0538	0.0529		23	0.0542	0.0541	0.0553		23	0.0523	0.052	0.05215		23	0.0508	0.051	0.0509		23	0.0491	0.051	0.05005		23	0.0487	0.0503	0.0495
24	0.0509	0.0502	0.0504		24	0.0553	0.0516	0.0513		24	0.052	0.0538	0.053		24	0.0544	0.0543	0.0555		24	0.0524	0.0523	0.05235		24	0.0511	0.0512	0.05115		24	0.0493	0.0512	0.05025		24	0.049	0.0505	0.04975
25	0.0508	0.05	0.0504		25	0.0553	0.0514	0.0517		25	0.052	0.0539	0.0531		25	0.0543	0.0543	0.0554		25	0.0524	0.0523	0.05235		25	0.0511	0.0513	0.0512		25	0.0493	0.0512	0.05025		25	0.0489	0.0505	0.0497
26	0.051	0.05	0.0504		26	0.0554	0.0515	0.0514		26	0.0522	0.0539	0.0531		26	0.0545	0.0544	0.0557		26	0.0524	0.0525	0.05245		26	0.0511	0.0513	0.0512		26	0.0493	0.0513	0.0503		26	0.0489	0.0506	0.04975
27	0.0508	0.05	0.0504		27	0.0556	0.0515	0.0516		27	0.0522	0.0541	0.0531		27	0.0545	0.0545	0.0555		27	0.0526	0.0525	0.05255		27	0.0513	0.0513	0.0513		27	0.0494	0.0514	0.0504		27	0.049	0.0506	0.0498
28	0.051	0.0502	0.0506		28	0.0557	0.0518	0.0516		28	0.0521	0.0541	0.0531		28	0.0547	0.0545	0.0558		28	0.0527	0.0529	0.0528		28	0.0512	0.0515	0.05135		28	0.0496	0.0514	0.0505		28	0.0491	0.0508	0.04995
29	0.0509	0.0501	0.0504		29	0.0556	0.0516	0.0517		29	0.0523	0.0541	0.0532		29	0.0545	0.0545	0.0558		29	0.0526	0.0526	0.0526		29	0.0512	0.0514	0.0513		29	0.0494	0.0513	0.05035		29	0.0491	0.0507	0.0499
30	0.0509	0.05	0.0504		30	0.0556	0.0517	0.0515		30	0.0522	0.0539	0.0531		30	0.0546	0.0546	0.056		30	0.0526	0.0526	0.0526		30	0.0512	0.0515	0.05135		30	0.0495	0.0514	0.05045		30	0.0491	0.0506	0.04985

## Sheet: Supplementary Fig 2f
	O2（mg·L-1·min-1）
HFn-Fe	0.46	0.39	0.41
LFn-Fe	0.26	0.19	0.22
ssDps-Fe	0.41	0.42	0.4
EcDps-Fe	0.24	0.25	0.22
EcFTn-Fe	0.3	0.3	0.31
EcBfr-Fe	0.49	0.57	0.47
pfFn-Fe	0.53	0.43	0.52
pyFn-Fe	0.4	0.37	0.39
