# Supplementary material for: A natural biogenic nanozyme for scavenging superoxide radicals
Source: Nat Commun. 2024 Jan 3;15:233. doi: 10.1038/s41467-023-44463-w (PMC10764798; doi:10.1038/s41467-023-44463-w)
Supplement: Supplementary file 4 — Source Data [file 41467_2023_44463_MOESM4_ESM.zip › Source Data/Supplementary Figure 3.xlsx]

## Sheet: Supplementary Fig 3a
Sample name	Inhibition rate (%)
HFn	9.11836	7.6087	9.45048
LFn	4.52899	7.45773	8.18237
ssDps	11.9565	12.4396	14.4022
EcDps	9.20894	8.36353	11.715
EcFTn	12.0169	13.0133	13.8587
EcBfr	10.7186	11.0809	14.1908
pfFn	14.6437	17.1196	18.5387
pyFn	14.2814	16.0628	18.2065

## Sheet: Supplementary Fig 3c
	pyFn					apo-pyFn					pyFn-Fe
protein conentration (μg/mL)	Inhibition Rate (%)				protein conentration (μg/mL)	Inhibition Rate (%)				protein conentration (μg/mL)	Inhibition Rate (%)
2.60438	10.378	9.91982	10.2176		2.60438	9.89691	11.0882	10.4238		2.60438	14.8912	14.433	15.2348
5.20875	9.96564	10.0802	12.646		5.20875	9.6449	10.7446	10.1489		5.20875	22.0848	21.008	23.5739
10.4175	11.7984	10.8591	10.0344		10.4175	10.6987	11.7068	11.6609		10.4175	33.677	32.5315	33.5166
20.835	8.4307	12.2566	12.1191		20.835	11.6151	9.55326	12.417		20.835	54.2268	56.0596	48.3391
41.67	14.1581	15.433	15.8534		41.67	11.2944	12.9897	12.6002		41.67	70.6758	66.9645	67.8809

## Sheet: Supplementary Fig 3d
	Fe/ferritin
apo-pfFn	58.882	58.2936	58.9532
pfFn	227.437	229.473	227.612
pfFn-Fe	1750.3	1715.49	1712.99

## Sheet: Supplementary Fig 3f
0 mM					2 mM					5 mM					10 mM
Protein concentration (μg/mL)	Inhibition Rate (%)				Protein concentration (μg/mL)	Inhibition Rate (%)				Protein concentration (μg/mL)	Inhibition Rate (%)				Protein concentration (μg/mL)	Inhibition Rate (%)
5.20833	7.97761	6.78796	8.51411		5.20833	6.27478	5.69163	8.28085		5.20833	6.92792	8.84068	8.86401		5.20833	9.72708	8.91066	7.25449
10.4167	8.3275	4.03546	8.11756		10.4167	7.39445	6.71798	7.20784		10.4167	6.97457	7.51108	9.07394		10.4167	12.363	10.9167	9.26056
20.8333	9.6571	4.29205	9.54047		20.8333	7.76767	7.32447	8.11756		20.8333	6.81129	8.88733	8.65407		20.8333	13.8092	11.8031	9.47049
41.6667	8.25752	8.00093	8.09424		41.6667	7.23116	10.1936	10.0537		41.6667	8.2342	8.56077	9.37719		41.6667	15.9319	10.1936	14.1358
83.3333	8.81735	7.67436	9.35386		83.3333	9.30721	10.3102	12.5496		83.3333	10.1703	10.3569	10.5202		83.3333	22.09	19.2909	19.9207

## Sheet: Supplementary Fig 3g
0 mM					2 mM					5 mM					10 mM
Protein concentration (μg/mL)	Inhibition Rate (%)				Protein concentration (μg/mL)	Inhibition Rate (%)				Protein concentration (μg/mL)	Inhibition Rate (%)				Protein concentration (μg/mL)	Inhibition Rate (%)
2.60417	1.87597	3.46502	5.67204		2.60417	2.71463	8.29839	9.75502		2.60417	8.49702	12.7786	7.37144		2.60417	13.4407	10.4613	13.22
5.20833	6.04723	6.57691	4.92165		5.20833	8.87221	8.62944	8.07769		5.20833	10.3068	12.6021	7.70249		5.20833	28.2719	24.3876	19.6425
10.4167	-8.54116	9.99779	6.35621		10.4167	9.75502	11.4103	10.5275		10.4167	14.478	10.5937	17.5017		10.4167	43.39	38.8435	37.6959
20.8333	11.322	7.83492	10.373		20.8333	15.7802	17.7665	15.9347		20.8333	20.3487	22.026	22.8426		20.8333	60.6489	58.5301	57.4045
41.6667	12.6462	13.7718	13.1097		41.6667	20.0839	21.4301	18.1858		41.6667	26.9256	28.0512	28.0291		41.6667	76.8263	76.7822	73.1406

## Sheet: Supplementary Fig 3h
0 mM					2 mM					5 mM					10 mM
Protein concentration (μg/mL)	Inhibition Rate (%)				Protein concentration (μg/mL)	Inhibition Rate (%)				Protein concentration (μg/mL)	Inhibition Rate (%)				Protein concentration (μg/mL)	Inhibition Rate (%)
2.60417	6.30262	5.18771	5.8248		2.60417	9.0785	6.84869	8.7372		2.60417	13.1741	13.8339	17.5427		2.60417	16.496	12.2184	10.3072
5.20833	6.5529	2.93515	6.50739		5.20833	9.23777	9.14676	9.05575		5.20833	16.4505	19.8635	21.8658		5.20833	25.165	21.4562	22.4118
10.4167	8.57793	2.79863	7.25825		10.4167	11.5813	12.2639	13.1968		10.4167	31.0125	32.6962	28.7144		10.4167	38.43	37.8385	35.3356
20.8333	8.07736	7.34926	7.91809		20.8333	20.6598	22.0478	22.7076		20.8333	43.2992	46.2116	45.438		20.8333	54.8805	52.6052	51.6041
41.6667	10.603	10.1024	11.3538		41.6667	31.4448	31.4221	32.3777		41.6667	61.2059	63.2992	60.3641		41.6667	73.4471	68.9647	71.7634

## Sheet: Supplementary Fig 3i
Ctrl					pfFn-Fe					pyFn-Fe						Xanthine only			XO only
Time (s)	OD 290				Time (s)	OD 290				Time (s)	OD 290				Time (s)	OD 290		Time (s)	OD 290
0	0	0	0		0	0	0	0		0	0	0	0		0	0		0	0
1	0	0.001	0.001		1	0	0.001	0		1	0.001	0.001	0		1	-0.001		1	0
2	0.001	0.001	0.001		2	0.001	0.002	0.001		2	0.001	0.001	0.001		2	-0.001		2	0
3	0.002	0.002	0.002		3	0.002	0.003	0.001		3	0.002	0.002	0.001		3	-0.001		3	0
4	0.003	0.003	0.003		4	0.004	0.004	0.002		4	0.003	0.003	0.002		4	-0.001		4	0
5	0.004	0.003	0.004		5	0.005	0.005	0.003		5	0.004	0.004	0.003		5	-0.001		5	-0.001
6	0.005	0.004	0.005		6	0.006	0.006	0.003		6	0.006	0.005	0.004		6	-0.001		6	-0.001
7	0.006	0.005	0.006		7	0.007	0.007	0.004		7	0.006	0.006	0.005		7	-0.002		7	-0.001
8	0.006	0.005	0.007		8	0.008	0.007	0.005		8	0.007	0.007	0.006		8	-0.002		8	-0.001
9	0.007	0.006	0.007		9	0.009	0.008	0.005		9	0.008	0.008	0.007		9	-0.002		9	0
10	0.008	0.007	0.008		10	0.01	0.009	0.006		10	0.009	0.009	0.008		10	-0.002		10	0
11	0.009	0.008	0.009		11	0.012	0.01	0.008		11	0.01	0.01	0.009		11	-0.002		11	0
12	0.01	0.009	0.01		12	0.013	0.01	0.009		12	0.011	0.011	0.009		12	-0.002		12	0
13	0.011	0.01	0.011		13	0.014	0.011	0.01		13	0.012	0.012	0.01		13	-0.002		13	0
14	0.012	0.011	0.012		14	0.014	0.012	0.011		14	0.013	0.012	0.011		14	-0.002		14	0
15	0.013	0.012	0.013		15	0.015	0.013	0.012		15	0.014	0.013	0.013		15	-0.002		15	0
16	0.014	0.013	0.014		16	0.016	0.014	0.013		16	0.015	0.014	0.014		16	-0.002		16	0
17	0.015	0.014	0.015		17	0.017	0.014	0.014		17	0.016	0.015	0.015		17	-0.001		17	0
18	0.016	0.015	0.016		18	0.018	0.015	0.015		18	0.017	0.016	0.015		18	-0.001		18	0
19	0.017	0.016	0.016		19	0.018	0.016	0.015		19	0.018	0.017	0.016		19	-0.001		19	0
20	0.018	0.017	0.017		20	0.019	0.017	0.016		20	0.019	0.018	0.018		20	-0.001		20	0
21	0.019	0.018	0.018		21	0.02	0.018	0.017		21	0.019	0.019	0.019		21	-0.001		21	0
22	0.02	0.019	0.019		22	0.021	0.019	0.018		22	0.02	0.02	0.02		22	-0.001		22	0
23	0.02	0.02	0.02		23	0.021	0.02	0.019		23	0.021	0.021	0.021		23	-0.001		23	0
24	0.021	0.021	0.021		24	0.022	0.021	0.019		24	0.022	0.022	0.022		24	-0.001		24	0
25	0.022	0.022	0.022		25	0.023	0.021	0.021		25	0.023	0.023	0.023		25	-0.001		25	0
26	0.023	0.023	0.023		26	0.024	0.022	0.022		26	0.024	0.024	0.023		26	-0.001		26	0
27	0.024	0.024	0.023		27	0.025	0.023	0.023		27	0.025	0.025	0.024		27	-0.001		27	0
28	0.025	0.025	0.024		28	0.026	0.024	0.023		28	0.026	0.025	0.025		28	-0.001		28	0
29	0.026	0.026	0.025		29	0.027	0.025	0.024		29	0.026	0.026	0.026		29	-0.001		29	0
30	0.027	0.027	0.026		30	0.028	0.026	0.025		30	0.027	0.027	0.027		30	0		30	0
31	0.028	0.028	0.027		31	0.029	0.027	0.026		31	0.028	0.028	0.028		31	0		31	0
32	0.029	0.029	0.028		32	0.03	0.028	0.027		32	0.029	0.029	0.029		32	0		32	0.001
33	0.03	0.03	0.029		33	0.03	0.029	0.028		33	0.03	0.03	0.03		33	0		33	0.001
34	0.031	0.031	0.03		34	0.031	0.03	0.029		34	0.031	0.031	0.031		34	0		34	0.001
35	0.032	0.032	0.031		35	0.032	0.031	0.03		35	0.032	0.032	0.033		35	0		35	0
36	0.033	0.033	0.032		36	0.033	0.032	0.031		36	0.034	0.033	0.034		36	0		36	0
37	0.034	0.034	0.033		37	0.034	0.033	0.032		37	0.035	0.035	0.035		37	0		37	0
38	0.035	0.035	0.034		38	0.035	0.034	0.033		38	0.036	0.036	0.036		38	0		38	0
39	0.036	0.036	0.035		39	0.036	0.035	0.034		39	0.037	0.037	0.037		39	0		39	0
40	0.037	0.037	0.036		40	0.037	0.036	0.035		40	0.037	0.038	0.038		40	0		40	0
41	0.038	0.038	0.037		41	0.038	0.037	0.036		41	0.038	0.039	0.039		41	0		41	0
42	0.039	0.039	0.038		42	0.039	0.038	0.037		42	0.039	0.04	0.04		42	0		42	0
43	0.04	0.04	0.038		43	0.04	0.039	0.037		43	0.04	0.041	0.041		43	-0.001		43	0
44	0.041	0.041	0.039		44	0.041	0.04	0.038		44	0.041	0.042	0.042		44	-0.001		44	0
45	0.042	0.042	0.04		45	0.042	0.041	0.039		45	0.042	0.043	0.043		45	-0.001		45	0
46	0.043	0.043	0.041		46	0.043	0.042	0.04		46	0.043	0.044	0.044		46	-0.001		46	0
47	0.044	0.044	0.042		47	0.044	0.043	0.041		47	0.044	0.045	0.045		47	-0.001		47	0
48	0.045	0.045	0.043		48	0.045	0.044	0.042		48	0.045	0.046	0.046		48	-0.001		48	0
49	0.046	0.046	0.044		49	0.046	0.045	0.043		49	0.046	0.047	0.047		49	-0.001		49	0
50	0.047	0.046	0.045		50	0.047	0.046	0.044		50	0.047	0.048	0.049		50	-0.001		50	0
51	0.048	0.047	0.046		51	0.048	0.047	0.045		51	0.048	0.049	0.05		51	-0.001		51	0
52	0.049	0.048	0.047		52	0.049	0.048	0.046		52	0.049	0.05	0.051		52	-0.001		52	0
53	0.05	0.05	0.048		53	0.05	0.048	0.047		53	0.05	0.051	0.052		53	-0.001		53	0
54	0.051	0.051	0.049		54	0.051	0.049	0.048		54	0.051	0.052	0.052		54	-0.001		54	0
55	0.052	0.052	0.05		55	0.052	0.05	0.049		55	0.052	0.053	0.053		55	-0.001		55	0
56	0.053	0.053	0.051		56	0.053	0.051	0.05		56	0.053	0.054	0.054		56	-0.001		56	0
57	0.054	0.054	0.052		57	0.054	0.052	0.051		57	0.054	0.055	0.055		57	-0.001		57	0
58	0.055	0.055	0.053		58	0.055	0.054	0.052		58	0.055	0.056	0.056		58	-0.001		58	0
59	0.056	0.056	0.054		59	0.056	0.055	0.053		59	0.056	0.057	0.058		59	-0.001		59	0
60	0.057	0.057	0.055		60	0.057	0.056	0.054		60	0.057	0.058	0.059		60	-0.001		60	0
61	0.057	0.058	0.056		61	0.058	0.057	0.055		61	0.058	0.058	0.06		61	-0.001		61	0
62	0.058	0.059	0.057		62	0.059	0.059	0.056		62	0.059	0.059	0.061		62	-0.001		62	0
63	0.059	0.06	0.057		63	0.06	0.059	0.057		63	0.06	0.06	0.062		63	-0.001		63	0
64	0.06	0.061	0.058		64	0.06	0.06	0.058		64	0.061	0.062	0.063		64	-0.001		64	0
65	0.061	0.062	0.059		65	0.061	0.061	0.059		65	0.062	0.063	0.064		65	-0.001		65	0
66	0.062	0.063	0.06		66	0.062	0.062	0.06		66	0.063	0.064	0.065		66	-0.001		66	0
67	0.063	0.064	0.061		67	0.063	0.063	0.061		67	0.064	0.065	0.066		67	-0.001		67	0
68	0.064	0.065	0.062		68	0.064	0.063	0.063		68	0.065	0.066	0.067		68	-0.001		68	0
69	0.065	0.066	0.063		69	0.065	0.064	0.064		69	0.066	0.067	0.067		69	-0.001		69	0
70	0.066	0.067	0.064		70	0.067	0.065	0.064		70	0.067	0.068	0.068		70	-0.001		70	0
71	0.067	0.068	0.065		71	0.067	0.066	0.066		71	0.068	0.069	0.069		71	-0.001		71	0
72	0.069	0.069	0.066		72	0.068	0.067	0.067		72	0.069	0.07	0.071		72	-0.001		72	0
73	0.069	0.07	0.067		73	0.069	0.069	0.067		73	0.07	0.071	0.072		73	-0.001		73	0
74	0.07	0.071	0.068		74	0.07	0.07	0.069		74	0.071	0.072	0.073		74	-0.001		74	0
75	0.071	0.072	0.069		75	0.071	0.071	0.07		75	0.071	0.073	0.074		75	-0.001		75	0
76	0.072	0.073	0.07		76	0.072	0.072	0.07		76	0.072	0.074	0.075		76	-0.001		76	0
77	0.073	0.074	0.07		77	0.073	0.073	0.071		77	0.073	0.075	0.076		77	-0.001		77	0
78	0.074	0.074	0.071		78	0.074	0.074	0.072		78	0.074	0.076	0.077		78	-0.001		78	0
79	0.075	0.076	0.072		79	0.075	0.075	0.073		79	0.075	0.077	0.078		79	-0.001		79	0
80	0.076	0.077	0.073		80	0.076	0.076	0.074		80	0.076	0.078	0.078		80	-0.001		80	0
81	0.076	0.077	0.074		81	0.077	0.077	0.075		81	0.077	0.079	0.079		81	-0.001		81	0
82	0.077	0.078	0.075		82	0.078	0.078	0.076		82	0.078	0.08	0.081		82	-0.001		82	0
83	0.078	0.079	0.076		83	0.079	0.079	0.077		83	0.079	0.081	0.082		83	-0.001		83	0
84	0.079	0.08	0.077		84	0.08	0.081	0.078		84	0.08	0.082	0.083		84	-0.001		84	0
85	0.08	0.081	0.077		85	0.081	0.082	0.079		85	0.081	0.083	0.084		85	-0.001		85	0
86	0.081	0.082	0.078		86	0.082	0.083	0.08		86	0.082	0.084	0.085		86	-0.001		86	0
87	0.083	0.083	0.079		87	0.083	0.084	0.081		87	0.083	0.085	0.086		87	-0.001		87	0
88	0.084	0.084	0.08		88	0.084	0.084	0.082		88	0.084	0.086	0.087		88	0		88	0.001
89	0.085	0.085	0.081		89	0.085	0.085	0.084		89	0.085	0.087	0.088		89	0		89	0.001
90	0.086	0.086	0.082		90	0.086	0.086	0.084		90	0.086	0.088	0.088		90	0		90	0.001
91	0.087	0.087	0.083		91	0.087	0.087	0.085		91	0.087	0.089	0.089		91	0		91	0.001
92	0.088	0.088	0.084		92	0.088	0.088	0.086		92	0.088	0.09	0.09		92	0		92	0.001
93	0.089	0.089	0.085		93	0.089	0.089	0.086		93	0.089	0.091	0.091		93	0		93	0
94	0.089	0.09	0.086		94	0.09	0.091	0.087		94	0.09	0.092	0.093		94	0		94	0
95	0.09	0.091	0.087		95	0.092	0.092	0.088		95	0.09	0.093	0.094		95	0		95	0
96	0.091	0.092	0.088		96	0.093	0.093	0.09		96	0.091	0.094	0.094		96	0		96	0.001
97	0.092	0.093	0.089		97	0.094	0.094	0.091		97	0.092	0.095	0.095		97	0		97	0.001
98	0.093	0.094	0.09		98	0.095	0.095	0.092		98	0.093	0.096	0.096		98	0		98	0.001
99	0.094	0.095	0.091		99	0.096	0.096	0.093		99	0.094	0.097	0.097		99	0		99	0.001
100	0.095	0.096	0.092		100	0.096	0.097	0.093		100	0.095	0.098	0.098		100	0		100	0.001
101	0.096	0.097	0.093		101	0.097	0.098	0.094		101	0.096	0.099	0.099		101	0		101	0.001
102	0.097	0.098	0.094		102	0.098	0.099	0.095		102	0.097	0.1	0.1		102	0		102	0.001
103	0.098	0.099	0.095		103	0.099	0.1	0.096		103	0.098	0.101	0.101		103	0		103	0
104	0.099	0.1	0.096		104	0.1	0.1	0.097		104	0.099	0.102	0.102		104	0		104	0.001
105	0.1	0.101	0.096		105	0.101	0.101	0.098		105	0.1	0.103	0.103		105	-0.001		105	0.001
106	0.101	0.102	0.097		106	0.102	0.102	0.099		106	0.101	0.104	0.104		106	-0.001		106	0.001
107	0.102	0.103	0.098		107	0.102	0.104	0.1		107	0.102	0.104	0.105		107	-0.001		107	0.001
108	0.103	0.104	0.099		108	0.104	0.105	0.101		108	0.103	0.105	0.106		108	0		108	0.001
109	0.104	0.105	0.1		109	0.105	0.106	0.102		109	0.104	0.106	0.107		109	0		109	0.001
110	0.105	0.106	0.101		110	0.106	0.107	0.103		110	0.105	0.108	0.108		110	0		110	0.001
111	0.106	0.107	0.102		111	0.107	0.108	0.104		111	0.105	0.109	0.109		111	0		111	0.001
112	0.107	0.108	0.102		112	0.107	0.109	0.105		112	0.106	0.11	0.11		112	0		112	0.001
113	0.108	0.109	0.103		113	0.108	0.109	0.106		113	0.107	0.111	0.111		113	0		113	0.002
114	0.109	0.11	0.104		114	0.109	0.11	0.107		114	0.108	0.112	0.112		114	0		114	0.002
115	0.11	0.111	0.105		115	0.11	0.111	0.108		115	0.109	0.113	0.113		115	0		115	0.002
116	0.111	0.112	0.106		116	0.111	0.112	0.109		116	0.11	0.114	0.114		116	0		116	0.001
117	0.112	0.113	0.107		117	0.112	0.113	0.11		117	0.111	0.114	0.115		117	0		117	0.001
118	0.113	0.114	0.108		118	0.113	0.114	0.111		118	0.112	0.115	0.116		118	0		118	0.001
119	0.114	0.115	0.109		119	0.114	0.115	0.112		119	0.113	0.116	0.117		119	0		119	0.001
120	0.114	0.116	0.11		120	0.115	0.115	0.113		120	0.114	0.117	0.118		120	0		120	0
121	0.115	0.116	0.111		121	0.116	0.116	0.114		121	0.115	0.118	0.119		121	0		121	0
122	0.116	0.117	0.112		122	0.117	0.117	0.115		122	0.116	0.12	0.12		122	0		122	0
123	0.117	0.118	0.113		123	0.119	0.118	0.115		123	0.117	0.121	0.121		123	0		123	0
124	0.118	0.119	0.114		124	0.119	0.119	0.116		124	0.118	0.122	0.122		124	0		124	0
125	0.119	0.12	0.115		125	0.12	0.12	0.117		125	0.119	0.123	0.123		125	0		125	0.001
126	0.12	0.121	0.116		126	0.121	0.121	0.118		126	0.12	0.124	0.124		126	0		126	0
127	0.121	0.122	0.116		127	0.121	0.122	0.119		127	0.121	0.124	0.125		127	0		127	0
128	0.122	0.123	0.117		128	0.122	0.123	0.12		128	0.122	0.125	0.126		128	0		128	0
129	0.123	0.124	0.118		129	0.123	0.124	0.121		129	0.123	0.126	0.127		129	0		129	0.001
130	0.124	0.125	0.119		130	0.124	0.125	0.122		130	0.123	0.127	0.128		130	0		130	0.001
131	0.125	0.126	0.12		131	0.125	0.126	0.123		131	0.124	0.128	0.129		131	0		131	0.001
132	0.126	0.127	0.121		132	0.126	0.127	0.124		132	0.125	0.129	0.13		132	0		132	0.001
133	0.127	0.128	0.121		133	0.127	0.127	0.125		133	0.126	0.13	0.131		133	0		133	0.001
134	0.128	0.129	0.122		134	0.128	0.128	0.126		134	0.127	0.131	0.132		134	0		134	0.001
135	0.129	0.13	0.123		135	0.129	0.129	0.127		135	0.128	0.132	0.133		135	0		135	0.001
136	0.13	0.131	0.124		136	0.13	0.13	0.128		136	0.129	0.133	0.134		136	0		136	0.001
137	0.131	0.132	0.125		137	0.131	0.131	0.129		137	0.13	0.134	0.135		137	0		137	0.001
138	0.131	0.133	0.126		138	0.132	0.132	0.129		138	0.131	0.135	0.136		138	0		138	0.001
139	0.132	0.133	0.127		139	0.133	0.133	0.13		139	0.132	0.136	0.137		139	0		139	0.001
140	0.133	0.134	0.128		140	0.134	0.134	0.132		140	0.133	0.137	0.138		140	0		140	0.001
141	0.134	0.135	0.129		141	0.135	0.136	0.132		141	0.134	0.138	0.139		141	0		141	0.001
142	0.135	0.136	0.13		142	0.135	0.137	0.133		142	0.135	0.139	0.139		142	0		142	0.001
143	0.136	0.137	0.131		143	0.136	0.138	0.134		143	0.136	0.14	0.14		143	0		143	0.001
144	0.137	0.138	0.132		144	0.137	0.138	0.135		144	0.137	0.141	0.142		144	0		144	0.001
145	0.138	0.139	0.133		145	0.138	0.139	0.136		145	0.138	0.142	0.143		145	0		145	0.001
146	0.139	0.14	0.134		146	0.139	0.14	0.137		146	0.139	0.143	0.144		146	0		146	0.001
147	0.14	0.141	0.135		147	0.14	0.141	0.138		147	0.14	0.144	0.145		147	0		147	0.001
148	0.141	0.142	0.135		148	0.141	0.142	0.139		148	0.141	0.145	0.146		148	0		148	0.001
149	0.142	0.143	0.136		149	0.141	0.143	0.14		149	0.142	0.146	0.147		149	0		149	0.001
150	0.143	0.144	0.137		150	0.142	0.144	0.14		150	0.143	0.147	0.148		150	0		150	0.001
151	0.144	0.144	0.138		151	0.143	0.145	0.141		151	0.144	0.148	0.149		151	0		151	0.001
152	0.145	0.145	0.139		152	0.144	0.146	0.142		152	0.145	0.149	0.15		152	0		152	0.001
153	0.146	0.146	0.14		153	0.145	0.147	0.143		153	0.146	0.15	0.15		153	0		153	0.001
154	0.146	0.147	0.141		154	0.146	0.148	0.144		154	0.146	0.151	0.151		154	0.001		154	0.001
155	0.147	0.148	0.142		155	0.147	0.149	0.145		155	0.147	0.152	0.152		155	0.001		155	0.001
156	0.148	0.149	0.143		156	0.148	0.15	0.146		156	0.148	0.152	0.153		156	0.001		156	0.001
157	0.149	0.15	0.143		157	0.149	0.151	0.147		157	0.149	0.153	0.154		157	0.001		157	0.001
158	0.15	0.151	0.144		158	0.15	0.152	0.148		158	0.15	0.154	0.155		158	0.001		158	0.001
159	0.151	0.152	0.145		159	0.151	0.152	0.149		159	0.151	0.155	0.156		159	0.001		159	0.001
160	0.152	0.153	0.146		160	0.153	0.153	0.15		160	0.152	0.156	0.157		160	0.001		160	0.001
161	0.153	0.154	0.147		161	0.154	0.154	0.151		161	0.153	0.157	0.158		161	0.001		161	0.001
162	0.154	0.155	0.148		162	0.155	0.155	0.152		162	0.154	0.158	0.159		162	0.001		162	0.001
163	0.155	0.156	0.149		163	0.156	0.156	0.153		163	0.155	0.159	0.16		163	0.001		163	0
164	0.156	0.157	0.15		164	0.157	0.157	0.154		164	0.156	0.16	0.16		164	0.001		164	0
165	0.157	0.158	0.151		165	0.157	0.158	0.155		165	0.157	0.161	0.161		165	0.001		165	0.001
166	0.158	0.159	0.152		166	0.158	0.159	0.156		166	0.158	0.162	0.162		166	0.001		166	0.001
167	0.159	0.159	0.152		167	0.158	0.16	0.157		167	0.159	0.163	0.163		167	0.001		167	0.001
168	0.16	0.16	0.153		168	0.159	0.161	0.158		168	0.16	0.164	0.164		168	0.001		168	0.001
169	0.161	0.161	0.154		169	0.16	0.162	0.159		169	0.161	0.165	0.165		169	0.001		169	0.001
170	0.161	0.162	0.155		170	0.161	0.163	0.16		170	0.162	0.166	0.166		170	0.001		170	0.001
171	0.162	0.163	0.156		171	0.163	0.163	0.161		171	0.162	0.167	0.167		171	0.001		171	0.001
172	0.163	0.164	0.157		172	0.164	0.164	0.162		172	0.163	0.168	0.168		172	0.001		172	0.001
173	0.164	0.165	0.158		173	0.165	0.165	0.163		173	0.164	0.169	0.169		173	0.001		173	0.001
174	0.165	0.166	0.159		174	0.165	0.166	0.164		174	0.165	0.17	0.17		174	0.001		174	0.001
175	0.166	0.167	0.16		175	0.166	0.167	0.165		175	0.166	0.171	0.171		175	0		175	0.001
176	0.167	0.168	0.161		176	0.167	0.168	0.166		176	0.167	0.172	0.172		176	0.001		176	0.001
177	0.168	0.169	0.162		177	0.168	0.169	0.167		177	0.168	0.173	0.173		177	0.001		177	0.001
178	0.169	0.17	0.163		178	0.169	0.171	0.168		178	0.169	0.174	0.174		178	0.001		178	0.001
179	0.169	0.171	0.163		179	0.17	0.171	0.169		179	0.17	0.175	0.175		179	0.001		179	0.001
180	0.17	0.171	0.164		180	0.171	0.172	0.17		180	0.171	0.176	0.176		180	0.001		180	0.001

## Sheet: Supplementary Fig 3j
	Slope ( △ OD290/min)
Ctrl	0.05511	0.05806	0.05847
pfFn-Fe	0.05568	0.05549	0.05549
pyFn-Fe	0.06036	0.05886	0.05699
