# Supplementary material for: A natural biogenic nanozyme for scavenging superoxide radicals
Source: Nat Commun. 2024 Jan 3;15:233. doi: 10.1038/s41467-023-44463-w (PMC10764798; doi:10.1038/s41467-023-44463-w)
Supplement: Supplementary file 4 — Source Data [file 41467_2023_44463_MOESM4_ESM.zip › Source Data/Supplementary Figure 5.xlsx]

## Sheet: Supplementary Fig 5b
CeFn			CgFn			TsFn			MtFn			PaBfr			PaFTn			TaFn			TbFn
Diameter(nm)	% Intensity		Diameter(nm)	% Intensity		Diameter(nm)	% Intensity		Diameter(nm)	% Intensity		Diameter(nm)	% Intensity		Diameter(nm)	% Intensity		Diameter(nm)	% Intensity		Diameter(nm)	% Intensity
0.0360996	0		0.0360996	0		0.0360996	0		0.0360996	0		0.0360996	0		0.0360996	0		0.0360996	0		0.0360996	0
0.0464729	0		0.0464729	0		0.0464729	0		0.0464729	0		0.0464729	0		0.0464729	0		0.0464729	0		0.0464729	0
0.059827	0		0.059827	0		0.059827	0		0.059827	0		0.059827	0		0.059827	0		0.059827	0		0.059827	0
0.0770184	0		0.0770184	0		0.0770184	0		0.0770184	0		0.0770184	0		0.0770184	0		0.0770184	0		0.0770184	0
0.0991498	0		0.0991498	0		0.0991498	0		0.0991498	0		0.0991498	0		0.0991498	0		0.0991498	0		0.0991498	0
0.127641	0		0.127641	0		0.127641	0		0.127641	0		0.127641	0		0.127641	0		0.127641	0		0.127641	0
0.164319	0		0.164319	0		0.164319	0		0.164319	0		0.164319	0		0.164319	0		0.164319	0		0.164319	0
0.211536	0		0.211536	0		0.211536	0		0.211536	0		0.211536	0		0.211536	0		0.211536	0		0.211536	0
0.272321	0		0.272321	0		0.272321	0		0.272321	0		0.272321	0		0.272321	0		0.272321	0		0.272321	0
0.350573	0		0.350573	0		0.350573	0		0.350573	0		0.350573	0		0.350573	0		0.350573	0		0.350573	0
0.451311	0		0.451311	0		0.451311	0		0.451311	0		0.451311	0		0.451311	0		0.451311	0		0.451311	0
0.580996	0		0.580996	0		0.580996	0		0.580996	0		0.580996	0		0.580996	0		0.580996	0		0.580996	0
0.747947	0		0.747947	0		0.747947	0		0.747947	0		0.747947	0		0.747947	0		0.747947	0		0.747947	0
0.962871	0		0.962871	0		0.962871	0		0.962871	0		0.962871	0		0.962871	0		0.962871	0		0.962871	0
1.23955	0		1.23955	0		1.23955	0		1.23955	0		1.23955	0		1.23955	0		1.23955	0		1.23955	0
1.59574	0		1.59574	0		1.59574	0		1.59574	0		1.59574	0		1.59574	0		1.59574	0		1.59574	0
2.05428	0		2.05428	0		2.05428	0		2.05428	0		2.05428	0		2.05428	0		2.05428	0		2.05428	0
2.64459	0		2.64459	0		2.64459	0		2.64459	0		2.64459	0		2.64459	0		2.64459	0		2.64459	0
3.40452	0		3.40452	0		3.40452	0		3.40452	0		3.40452	0		3.40452	0		3.40452	0		3.40452	0
4.38281	0		4.38281	0		4.38281	0		4.38281	0		4.38281	0		4.38281	0		4.38281	0		4.38281	0
5.64222	0		5.64222	0		5.64222	0		5.64222	0		5.64222	0		5.64222	0		5.64222	0		5.64222	0
7.26352	0		7.26352	0		7.26352	0		7.26352	0		7.26352	0		7.26352	0		7.26352	0		7.26352	0
9.35072	0.670037		9.35072	0		9.35072	0		9.35072	0		9.35072	39.6548		9.35072	10.8491		9.35072	2.43597		9.35072	0
12.0377	52.9682		12.0377	68.7435		12.0377	33.8944		12.0377	67.1461		12.0377	47.2468		12.0377	77.7584		12.0377	38.101		12.0377	54.5586
15.4967	44.422		15.4967	31.2565		15.4967	66.1056		15.4967	32.8539		15.4967	13.0984		15.4967	11.3925		15.4967	41.9937		15.4967	45.4414
19.9497	1.93984		19.9497	0		19.9497	0		19.9497	0		19.9497	0		19.9497	0		19.9497	17.4693		19.9497	0
25.6823	0					25.6823	0		25.6823	0		25.6823	0		25.6823	0		25.6823	0		25.6823	0
33.0622	0					33.0622	0		33.0622	0		33.0622	0		33.0622	0		33.0622	0		33.0622	0
42.5627	0					42.5627	0		42.5627	0		42.5627	0		42.5627	0		42.5627	0		42.5627	0
54.7932	0					54.7932	0		54.7932	0		54.7932	0		54.7932	0		54.7932	0		54.7932	0
70.5381	0					70.5381	0		70.5381	0		70.5381	0					70.5381	0		70.5381	0
90.8074	0					90.8074	0		90.8074	0		90.8074	0					90.8074	0		90.8074	0
116.901	0					116.901	0		116.901	0		116.901	0					116.901	0		116.901	0
150.493	0								150.493	0								150.493	0		150.493	0
193.737	0								193.737	0											193.737	0
249.408	0								249.408	0											249.408	0
321.076	0								321.076	0											321.076	0
413.338	0								413.338	0											413.338	0
532.112	0								532.112	0											532.112	0
									685.016	0											685.016	0
									881.857	0
									1135.26	0

## Sheet: Supplementary Fig 5d
Sample name	Inhibition rate (%)
CeFn-Fe	8	15.7812	16.5625
CgFn-Fe	7.84375	13.75	15.1562
TsFn-Fe	25.5	24.125	14.8438
MtFn-Fe	37.0938	35.0625	39.5938
PaFTn-Fe	51.0625	48	43.0312
PaBfr-Fe	40.1875	38.3438	35.3438
TaFn-Fe	67.875	71.4062	69.3438
TbFn-Fe	64.5312	64.0625	65.5938
