# Supplementary material for: A natural biogenic nanozyme for scavenging superoxide radicals
Source: Nat Commun. 2024 Jan 3;15:233. doi: 10.1038/s41467-023-44463-w (PMC10764798; doi:10.1038/s41467-023-44463-w)
Supplement: Supplementary file 4 — Source Data [file 41467_2023_44463_MOESM4_ESM.zip › Source Data/Supplementary Figure 6.xlsx]

## Sheet: Supplementary Figure 6b
HFn				pfFn				pyFn
	Fe/Ferritin	P/Ferritin			Fe/Ferritin	P/Ferritin			Fe/Ferritin	P/Ferritin
Fe	1325.6	16.9965		Fe	1679.47	82.0884		Fe	2408.07	382.713
0.1	1711.37	293.369		0.1	1915.64	221.42		0.1	2979.08	876.209
0.2	1385.58	383.188		0.2	1808.75	376.666		0.2	2648.39	984.54
1	1111.84	307.569		1	1736.23	1114.77		1	2315.29	1611.65

## Sheet: Supplementary Figure 6c
Pi/Fe=0					Pi/Fe=0.1					Pi/Fe=0.2					Pi/Fe=1
Protein concentration (μg/mL)	Inhibition Rate (%)				Protein concentration (μg/mL)	Inhibition Rate (%)				Protein concentration (μg/mL)	Inhibition Rate (%)				Protein concentration (μg/mL)	Inhibition Rate (%)
1.04167	-2.3166	-11.4543	-0.694981		1.04167	-1.38996	-1.13256	-0.15444		1.04167	3.91248	5.14801	5.92021		1.04167	5.94595	5.22523	5.37967
2.08333	-3.50064	-3.4749	4.60746		2.08333	2.49678	0.875161	2.9601		2.08333	4.58172	5.94595	6.87259		2.08333	9.85843	10.991	8.05663
4.16667	-4.22136	-5.27671	2.1879		4.16667	5.74003	5.71429	7.23295		4.16667	10.5792	10.991	10.6306		4.16667	16.7825	19.4337	15.2124
8.33333	1.05534	0.926641	2.77992		8.33333	17.6577	18.2239	18.6615		8.33333	18.121	18.4299	17.4003		8.33333	33.4363	30.7851	31.7632
16.6667	0.952381	1.62162	4.29858		16.6667	25.148	28.3912	28.0824		16.6667	31.5058	30.5792	30.1673		16.6667	48.8546	45.74	44.3243

## Sheet: Supplementary Figure 6d
Pi/Fe=0					Pi/Fe=0.1					Pi/Fe=0.2					Pi/Fe=1
Protein concentration (μg/mL)	Inhibition Rate (%)				Protein concentration (μg/mL)	Inhibition Rate (%)				Protein concentration (μg/mL)	Inhibition Rate (%)				Protein concentration (μg/mL)	Inhibition Rate (%)
1.04167	3.18428	3.09395	6.25565		1.04167	4.06504	4.24571	5.64589		1.04167	15.1987	17.0506	19.2638		1.04167	19.7832	18.4959	28.7489
2.08333	6.12014	7.56549	7.88166		2.08333	11.1337	9.34959	9.19151		2.08333	22.4255	25.4743	30.4426		2.08333	35.14	31.7073	39.0244
4.16667	13.4146	15.4923	15.944		4.16667	19.5574	21.3866	18.9476		4.16667	39.4986	39.4309	41.1472		4.16667	51.2421	49.8419	54.8555
8.33333	22.2448	23.7805	19.2186		8.33333	32.0687	32.9268	31.5266		8.33333	57.1816	57.972	57.159		8.33333	68.1572	65.7182	70.0994
16.6667	31.7751	33.4914	35.0045		16.6667	42.8184	44.3993	43.7895		16.6667	72.6513	72.4029	74.6161		16.6667	84.0108	82.8817	84.0786

## Sheet: Supplementary Figure 6e-g
HFn			pfFn			pyFn
	P/Fe ratio			P/Fe ratio			P/Fe ratio
Fe	0.012822		Fe	0.0488775		Fe	0.15893
0.1	0.171423		0.1	0.115585		0.1	0.29412
0.2	0.276553		0.2	0.208247		0.2	0.37175
1	0.276631		1	0.642062		1	0.696092
