# Supplementary material for: A natural biogenic nanozyme for scavenging superoxide radicals
Source: Nat Commun. 2024 Jan 3;15:233. doi: 10.1038/s41467-023-44463-w (PMC10764798; doi:10.1038/s41467-023-44463-w)
Supplement: Supplementary file 4 — Source Data [file 41467_2023_44463_MOESM4_ESM.zip › Source Data/Supplementary Figure 7.xlsx]

## Sheet: Supplementary Fig 7a
HFn-Fe					pfFn-Fe					pyFn-Fe
iron concentration (μg/mL)	Inhibition Rate (%)				Iron concentration (μg/mL)	Inhibition Rate (%)				Iron concentration (μg/mL)	Inhibition Rate (%)
0.520833	6.94345	8.58984	9.28179		0.520833	34.7888	34.5264	33.4049		0.520833	29.3247	32.5698	26.0558
1.04167	8.80458	9.83059	10.785		1.04167	48.795	47.435	46.4328		1.04167	51.1095	39.8234	38.8451
2.08333	13.9108	14.2925	17.0126		2.08333	65.1157	64.4953	64.0659		2.08333	62.4433	60.8685	58.5063
4.16667	19.9475	21.6178	22.262		4.16667	81.3648	80.6967	79.7662		4.16667	78.2629	79.0742	78.6924
8.33333	32.8084	34.4309	35.9103		8.33333	93.3906	93.319	92.9372		8.33333	92.0544	91.3863	90.3603

## Sheet: Supplementary Fig 7b
	HFn-3-Fold-M	HFn-3-Fold-M-Fe
Diameter(nm)	% Intensity
0.0360996	0	0
0.0464729	0	0
0.059827	0	0
0.0770184	0	0
0.0991498	0	0
0.127641	0	0
0.164319	0	0
0.211536	0	0
0.272321	0	0
0.350573	0	0
0.451311	0	0
0.580996	0	0
0.747947	0	0
0.962871	0	0
1.23955	0	0
1.59574	0	0
2.05428	0	0
2.64459	0	0
3.40452	0	0
4.38281	0	0
5.64222	0	0
7.26352	0	0
9.35072	0	0
12.0377	52.0081	47.7874
15.4967	47.9919	51.3029
19.9497	0	0.909642
25.6823	0	0
33.0622	0	0
42.5627	0	0
54.7932	0	0
70.5381	0	0
90.8074	0	0
116.901	0	0

## Sheet: Supplementary Fig 7e
	Fe/ferrtin	P/ferritin
HFn-WT	647.752	89.6192
HFn-3-Fold-M	255.553	144.674

## Sheet: Supplementary Fig 7f
	Inhibiition Rate (%)			Pi/Fe
HFn-WT	27.1338	25.8599	24.4586	0.314258
HFn-3-Fold-M	32.8153	32	35.0318	0.478068

## Sheet: Supplementary Fig 7i
	- Fe	+ Fe
Diameter(nm)	% Intensity
0.0360996	0	0
0.0464729	0	0
0.059827	0	0
0.0770184	0	0
0.0991498	0	0
0.127641	0	0
0.164319	0	0
0.211536	0	0
0.272321	0	0
0.350573	0	0
0.451311	0	0
0.580996	0	0
0.747947	0	0
0.962871	0	0
1.23955	0	0
1.59574	0	0
2.05428	0	0
2.64459	0	0
3.40452	0	0
4.38281	0	0
5.64222	0	0
7.26352	0	0
9.35072	0	0
12.0377	95.8676	83.671
15.4967	4.13238	16.329
19.9497	0	0

## Sheet: Supplementary Fig 7j
	- Fe	+ Fe
Diameter(nm)	% Intensity
0.0360996	0	0
0.0464729	0	0
0.059827	0	0
0.0770184	0	0
0.0991498	0	0
0.127641	0	0
0.164319	0	0
0.211536	0	0
0.272321	0	0
0.350573	0	0
0.451311	0	0
0.580996	0	0
0.747947	0	0
0.962871	0	0
1.23955	0	0
1.59574	0	0
2.05428	0	0
2.64459	0	0
3.40452	0	0
4.38281	0	0
5.64222	0	0
7.26352	0	0
9.35072	0	0
12.0377	59.3984	69.5205
15.4967	40.6016	30.4795
19.9497	0	0
25.6823	0	0

## Sheet: Supplementary Fig 7l
HFn					H/LFn					MFn					pfFn					pyFn
Iron concentration (μg/mL)	Inhibition Rate (%)				Iron concentration (μg/mL)	Inhibition Rate (%)				Iron concentration (μg/mL)	Inhibition Rate (%)				Iron concentration (μg/mL)	Inhibition Rate (%)				Iron concentration (μg/mL)	Inhibition Rate (%)
0.28	1.80778	2.746	2.0595		0.28	8.64989	9.33638	9.10755		0.28	1.07551	3.75286	3.79863		0.28	14.6911	19.016	19.611		0.28	13.1808	16.4531	14.0046
0.56	8.69565	11.2586	10.0458		0.56	13.4783	13.6613	10.5263		0.56	13.1579	11.7162	8.9016		0.56	35.0114	36.1785	32.5172		0.56	23.6842	25.9725	27.4828
1.12	19.0847	18.2151	19.7254		1.12	19.5652	19.7941	14.8055		1.12	20.0229	23.5927	16.3616		1.12	47.8947	48.5355	47.7346		1.12	45.2174	42.9977	44.4165
2.24	32.4027	29.7254	33.3638		2.24	31.4416	35.4462	35.0343		2.24	35.3776	38.1693	35.0572		2.24	65.4691	65.3089	63.9817		2.24	59.9542	61.5103	60.1373
4.48	49.4737	50.3204	49.016		4.48	55.2403	54.5309	56.2014		4.48	55.0801	52.0137	54.0503		4.48	81.0755	81.2357	80.1144		4.48	79.2677	79.3364	77.8032

## Sheet: Supplementary Fig 7m
Human CuZnSOD
SOD units (U)	Inhibition Rate (%)
0.0265204	7.31547	6.63445	5.9754
0.079561	12.6977	12.8954	14.7627
0.238683	24.6705	27.109	26.7135
0.716049	47.4517	48.2425	47.2759
2.14815	72.3638	74.0334	78.7346
6.44444	92.9482	93.2118	91.3445
19.3333	96.1775	96.2873	95.4525
